# Supplementary material for: Loci and natural alleles underlying robust roots and adaptive domestication of upland ecotype rice in aerobic conditions
Source: PLoS Genet. 2018 Aug 10;14(8):e1007521. doi: 10.1371/journal.pgen.1007521 (PMC6086435; doi:10.1371/journal.pgen.1007521)
Supplement: S1 Table — (XLSX) [file pgen.1007521.s018.xlsx]

## Sheet: 997 rice accessions
Supplementary Table 1 Description of 795 rice accessions, 202 additional landraces and 446 wild rice accessions.
ID	Name	PC1	PC2	PC3	Subpopulation based on PC analysis	Subpopulation based on neighbor-joining tree using 90,838 SNPs throughout the genome	Root length (cm)	Root weight (mg)	Root thickness (mm)	Cultural type	Variety name	Other name	IRGC_gid	IRGC_Accno_source	Country_Origin_supplied	Country_Origin_updated	Status_with_Pedigree-plus-knowledge	Region_of_Origin	K9_group_Admixture	Source	Pools of long and short roots	Pools of thick and thin roots	L-T-root ecotype
1	CH1305*	-951.28	-3.69	-173.74	Japonica	Temperate japonica	12.22	246	0.663	Lowland	Nippinbare	日本晴	-	-	-	-	-	-	-	International Rice Molecular Breeding Network	-	-	-
2	CX10	447.53	413.55	-94.57	Indica	Indica	15.08	373	0.772	Lowland	Gang 46B	冈46B	4610074	-	China	China	P	EAS	XI-1A	International Rice Molecular Breeding Network	Long-root pool in indica	Thick-root pool in indica	L-T-root in indica
3	CX100	267.68	-279.42	124.46	Indica	Indica	11.08	267	0.828	-	Palung 2	-	4610075	-	Nepal	Nepal	P	SAC	XI-1B	International Rice Molecular Breeding Network	-	-	-
4	CX101	459.55	343.04	-28.38	Indica	Indica	15.67	366	0.634	-	Hei Mi Chan	-	4610076	-	Taiwan	China	P	EAS	XI-1A	International Rice Molecular Breeding Network	Long-root pool in indica	-	-
5	CX102	480.43	205.09	0.16	Indica	Indica	12.4	344	0.748	-	Tek Si Chut	-	4610077	-	Taiwan	Taiwan	P	EAR	XI-1A	International Rice Molecular Breeding Network	-	-	L-T-root in indica
6	CX103	32.03	77.71	-1.35	Indica	Indica	10.99	180	0.666	-	Rubio	-	4610078	-	Peru	Peru	P	SAM	admix	International Rice Molecular Breeding Network	-	-	-
7	CX104	-477.92	71.52	330.28	Japonica	Japonica	13.01	235	0.74	-	Sadri rice 1	-	4610079	-	Iran	Iran	T	WAS	cB (Bas)	International Rice Molecular Breeding Network	-	-	-
8	CX106	-689.58	33.09	491.4	Japonica	Tropical japonica	13.55	296	0.854	-	SAL BUI BAO	-	4610080	-	Vietnam	Viet Nam	P	SEA	GJ-trp	International Rice Molecular Breeding Network	-	-	L-T-root in japonica
9	CX107	463.14	99.71	44.58	Indica	Indica	-	-	-	-	Tun Sart	-	4610081	-	Vietnam	Viet Nam	I	SEA	XI-3	International Rice Molecular Breeding Network	-	-	L-T-root in indica
10	CX108	254.65	-48.51	81.01	Indica	Indica	11.39	290	0.727	-	Ziri	-	4610082	-	India	India	P	SAC	admix	International Rice Molecular Breeding Network	-	-	-
11	CX109	-691.33	33.29	169.9	Japonica	Tropical japonica	11.62	304	0.62	-	Dacca 6	-	4610083	-	Philippines	India	P	SAC	GJ-adm	International Rice Molecular Breeding Network	-	-	-
12	CX11	-461.79	94.09	81.93	Japonica	Japonica	-	-	-	-	Gumei 2	谷梅2号	-	-	China	China	P	EAS	GJ-adm	International Rice Molecular Breeding Network	-	-	-
13	CX110	-463.53	72.54	327.29	Japonica	Japonica	12.63	327	0.725	-	UP 15	-	4610084	-	Japan	Japan	P	EAR	cB (Bas)	International Rice Molecular Breeding Network	-	-	-
14	CX111	-720.68	28.05	516.25	Japonica	Tropical japonica	14.7	359	0.778	-	Giza 14	-	4610085	-	Egypt	Egypt	P	NAF	GJ-trp	International Rice Molecular Breeding Network	Long-root pool in japonica	-	L-T-root in japonica
15	CX112	-379.3	38.42	348.97	Japonica	Japonica	12.88	277	0.456	-	Ginga	-	4610086	-	Japan	Japan	P	EAR	admix	International Rice Molecular Breeding Network	-	-	-
16	CX113	-694.21	25.8	475.37	Japonica	Tropical japonica	10.39	237	0.863	-	Biniapan	-	4610087	-	-	-	P	-	GJ-trp	International Rice Molecular Breeding Network	-	-	L-T-root in japonica
17	CX114	515.52	398.02	-90.82	Indica	Indica	13.59	400	0.736	-	Guang Lu Ai 4	广陆矮4号	-	-	China	China	P	EAS	XI-1A	International Rice Molecular Breeding Network	-	-	L-T-root in indica
18	CX115	337.32	133.07	-3.77	Indica	Indica	11.98	316	0.767	-	Yun hui 72	-	-	-	China	China	P	EAS	XI-adm	International Rice Molecular Breeding Network	-	-	L-T-root in indica
19	CX116	-943.46	-6.24	-149.73	Japonica	Temperate japonica	12.66	178	0.673	-	Wudadaozhong	五大稻种	4610088	-	North Korea	Democratic People's Republic of Korea	P	EAR	GJ-tmp	International Rice Molecular Breeding Network	-	-	-
20	CX117	512.36	110.7	-35.85	Indica	Indica	12.87	273	0.75	-	IR 65600-27-1-2-2	-	4610089	-	Philippines	Philippines	I	SER-IRRI	XI-adm	International Rice Molecular Breeding Network	-	-	-
21	CX118	488.73	133.07	-31.08	Indica	Indica	10.95	244	0.753	-	Yetuozai	爷驼崽	-	-	China	China	P	EAS	XI-adm	International Rice Molecular Breeding Network	-	-	-
22	CX119	493.83	61.71	-48.14	Indica	Indica	12.02	224	0.686	-	P59279	-	-	-	-	-	P	-	XI-adm	International Rice Molecular Breeding Network	-	-	L-T-root in indica
23	CX12	403.06	-132.28	-21.64	Indica	Indica	11.07	154	0.666	Lowland	Huagengxian 74	华粳籼74	4610090	-	China	China	P	EAS	XI-adm	International Rice Molecular Breeding Network	-	-	-
24	CX120	342.52	-91.48	151.86	Indica	Indica	11.88	298	0.85	Lowland	TKM 6	-	4610091	-	India	India	P	SAC	XI-adm	International Rice Molecular Breeding Network	-	-	-
25	CX121	449.19	-192.93	12.9	Indica	Indica	11.34	285	0.69	-	Guang122	-	-	-	China	China	P	EAS	XI-1B	International Rice Molecular Breeding Network	-	-	-
26	CX122	460.37	-160.64	-5.42	Indica	Indica	11.7	270	0.716	-	Tai-Zhong-Xian 10	-	-	-	Taiwan	Taiwan	P	EAR	XI-adm	International Rice Molecular Breeding Network	-	-	-
27	CX123	473.2	309.93	-29.63	Indica	Indica	13.84	418	0.72	-	Yu Qiu Gu	鱼鳅谷	-	-	China	China	P	EAS	XI-1A	International Rice Molecular Breeding Network	-	-	L-T-root in indica
28	CX124	318.42	9.02	55.89	Indica	Indica	-	-	-	-	IR 71466-75-3-B-1	-	4610092	-	Philippines	Philippines	I	SER-IRRI	XI-adm	International Rice Molecular Breeding Network	-	-	-
29	CX125	483.55	-316.02	1.06	Indica	Indica	9.7	208	0.648	-	CAOZHAO-2	-	-	-	China	China	P	EAS	XI-1B	International Rice Molecular Breeding Network	Short-root pool in indica	-	-
30	CX126	484.18	-403.91	-56.14	Indica	Indica	-	-	-	-	IRBB 60	-	4610093	-	Philippines	Philippines	I	SER-IRRI	XI-1B	International Rice Molecular Breeding Network	-	-	-
31	CX128	471.2	94.47	4.63	Indica	Indica	10.67	258	0.687	-	Gajale	-	4610094	-	Nepal	Nepal	P	SAC	XI-adm	International Rice Molecular Breeding Network	-	-	-
32	CX129	-624.78	42.17	292.82	Japonica	Tropical japonica	-	-	-	-	MOLOK	-	4610095	-	Indonesia	Indonesia	T	SER	GJ-trp	International Rice Molecular Breeding Network	-	-	L-T-root in japonica
33	CX13	110.74	-113.04	-44.75	Indica	Indica	-	-	-	-	R644	-	-	-	China	China	P	EAS	XI-adm	International Rice Molecular Breeding Network	-	-	-
34	CX130	352.27	86.84	28.21	Indica	Indica	13.19	429	0.709	-	CHIPDA	-	4610096	-	India	India	P	SAC	XI-2	International Rice Molecular Breeding Network	-	-	L-T-root in indica
35	CX131	483.96	368.46	-34.87	Indica	Indica	13.42	367	0.799	-	ZALE	-	4610097	-	Myanmar	Myanmar	I	SEA	XI-1A	International Rice Molecular Breeding Network	-	Thick-root pool in indica	L-T-root in indica
36	CX132	-713.26	28.24	508.07	Japonica	Tropical japonica	14.08	283	0.818	-	AP 423	-	4610098	-	India	India	P	SAC	GJ-trp	International Rice Molecular Breeding Network	-	Thick-root pool in japonica	L-T-root in japonica
37	CX133	449.33	418.28	-89.78	Indica	Indica	14.48	344	0.758	Lowland	Zhengshan97	珍汕97	-	-	China	China	I	EAS	XI-1A	International Rice Molecular Breeding Network	-	-	-
38	CX134	471.68	-436.93	-57.79	Indica	Indica	-	-	-	-	IRBB 7	-	4610099	-	Philippines	Philippines	I	SER-IRRI	XI-1B	International Rice Molecular Breeding Network	-	-	-
39	CX138	-679.2	8.23	-54.86	Japonica	Temperate japonica	10.09	218	0.825	-	Qd_441	-	4610100	-	China	China	P	EAS	GJ-adm	International Rice Molecular Breeding Network	-	-	-
40	CX139	-686.28	32.52	166.82	Japonica	Tropical japonica	15.05	363	0.853	-	Amareles	-	4610101	-	Portugal	Portugal	P	EUR	GJ-adm	International Rice Molecular Breeding Network	-	-	-
41	CX14	-917.03	-4.3	-164.14	Japonica	Temperate japonica	13.51	147	0.702	Lowland	Chennong 265	沈农 265	-	-	China	China	P	EAS	GJ-tmp	International Rice Molecular Breeding Network	-	-	-
42	CX140	-950.02	-5.11	-173.01	Japonica	Temperate japonica	11.23	248	0.666	Lowland	Nipponbare	-	4610102	-	Japan	Japan	I	EAR	GJ-tmp	International Rice Molecular Breeding Network	Short-root pool in japonica	-	-
43	CX141	439.99	-23.02	66.94	Indica	Indica	-	-	-	-	Padi Siam Kuning	-	4610103	-	Malaysia	Indonesia	T	SER	XI-3	International Rice Molecular Breeding Network	-	-	L-T-root in indica
44	CX142	-827.68	7.8	162.91	Japonica	Temperate japonica	12.43	292	0.878	-	Ai Yeh Lu	-	4610104	-	China	China	P	EAS	GJ-adm	International Rice Molecular Breeding Network	-	Thick-root pool in japonica	L-T-root in japonica
45	CX143	-410.91	65.95	332.22	Japonica	Japonica	9.81	185	0.719	-	Khasar	-	4610105	-	Iran	Iran	T	WAS	cB (Bas)	International Rice Molecular Breeding Network	-	-	-
46	CX144	474.96	-12.04	-1.94	Indica	Indica	-	-	-	-	Hta 7204	-	4610106	-	-	Thailand	P	SEA	XI-adm	International Rice Molecular Breeding Network	-	-	-
47	CX145	446.98	-251.61	68.76	Indica	Indica	-	-	-	-	Minghui 63	明恢63	-	-	China	China	I	EAS	XI-adm	International Rice Molecular Breeding Network	-	-	-
48	CX146	462.67	-39.58	44.26	Indica	Indica	10.85	234	0.613	-	CO 43	-	4610107	-	India	India	P	SAC	XI-adm	International Rice Molecular Breeding Network	-	Thin-root pool in indica	L-T-root in indica
49	CX147	446.29	-63.07	45.04	Indica	Indica	-	-	-	-	Seberang	-	4610108	-	-	Malaysia	P	SER	XI-adm	International Rice Molecular Breeding Network	-	-	L-T-root in indica
50	CX148	408.57	-15.65	81.81	Indica	Indica	-	-	-	-	Sri Raja	-	4610109	-	Malaysia	Malaysia	T	SER	XI-3	International Rice Molecular Breeding Network	-	-	L-T-root in indica
51	CX149	-355.11	66.45	352.56	Japonica	Japonica	9.55	225	0.72	-	Karnal Local	-	4610110	-	India	India	P	SAC	cB (Bas)	International Rice Molecular Breeding Network	-	-	-
52	CX15	281.51	-208.88	48.8	Indica	Indica	11.12	206	0.724	Lowland	Y 134	-	4610111	-	China	China	P	EAS	XI-1B	International Rice Molecular Breeding Network	-	-	-
53	CX150	447.03	-119.04	52.41	Indica	Indica	9.73	225	0.685	-	Chorofa	-	4610112	-	Philippines	Philippines	T	SER-IRRI	XI-1B	International Rice Molecular Breeding Network	Short-root pool in indica	-	-
54	CX151	-671.96	24.83	499.55	Japonica	Tropical japonica	10	195	0.634	-	AZUCENA	-	4610113	-	Philippines	Philippines	T	SER-IRRI	GJ-trp	International Rice Molecular Breeding Network	-	-	L-T-root in japonica
55	CX152	499.39	-99.89	-1.64	Indica	Indica	12.9	264	0.68	-	Cisadane	-	4610114	-	-	Indonesia	I	SER	XI-1B	International Rice Molecular Breeding Network	-	-	-
56	CX153	387.86	68.78	46.13	Indica	Indica	11.42	243	0.769	-	Jalmagna	-	4610115	-	India	India	P	SAC	XI-2	International Rice Molecular Breeding Network	-	-	L-T-root in indica
57	CX154	447.55	20.81	30.91	Indica	Indica	11.9	245	0.733	-	Khao Dawk Mali 105	-	4610116	-	Thailand	Thailand	T	SEA	XI-3	International Rice Molecular Breeding Network	-	-	L-T-root in indica
58	CX155	421.85	85.75	63.82	Indica	Indica	10.34	245	0.808	-	Madhukar	-	4610117	-	India	India	T	SAC	XI-2	International Rice Molecular Breeding Network	-	Thick-root pool in indica	-
59	CX156	513.82	-134.8	-19.79	Indica	Indica	13.51	208	0.689	-	MR 84	-	4610118	-	Malaysia	Malaysia	P	SER	XI-adm	International Rice Molecular Breeding Network	-	-	-
60	CX157	358.23	90.5	77.66	Indica	Indica	13.26	176	0.616	-	PTB 33	-	4610119	-	India	India	I	SAC	XI-adm	International Rice Molecular Breeding Network	-	-	L-T-root in indica
61	CX158	451.74	5.29	63.24	Indica	Indica	11.59	166	0.655	-	Shwe War Tun	-	4610120	-	Vietnam	Myanmar	T	SEA	XI-3	International Rice Molecular Breeding Network	-	-	L-T-root in indica
62	CX16	-840.23	-5.6	-166.98	Japonica	Temperate japonica	14.03	147	0.79	Lowland	Yuan jing 7	-	-	-	China	China	P	EAS	GJ-tmp	International Rice Molecular Breeding Network	-	-	-
63	CX160	372.32	117.2	69.46	Indica	Indica	12.42	212	0.694	-	W 1263	-	4610121	-	India	India	P	SAC	XI-2	International Rice Molecular Breeding Network	-	-	L-T-root in indica
64	CX161	434.91	-104.51	0.84	Indica	Indica	14.01	205	0.647	Lowland	IR 42	-	4610122	-	Philippines	Philippines	I	SER-IRRI	XI-1B	International Rice Molecular Breeding Network	-	-	-
65	CX162	488.67	173.71	-42.86	Indica	Indica	12.55	296	0.621	Lowland	TN1	-	-	-	Taiwan	Taiwan	I	EAR	XI-1A	International Rice Molecular Breeding Network	-	-	-
66	CX165	-916.55	-5.8	-160.33	Japonica	Temperate japonica	14.23	218	0.664	Lowland	Wuyugeng 3	武育粳3号	4610123	-	China	China	P	EAS	GJ-tmp	International Rice Molecular Breeding Network	-	-	-
67	CX17	486.09	11.59	-43.15	Indica	Indica	11.62	167	0.652	Lowland	Yuexiangzhan	粤香占	-	-	China	China	P	EAS	XI-adm	International Rice Molecular Breeding Network	-	-	-
68	CX18	459.01	194.17	-79.37	Indica	Indica	12.23	214	0.705	Lowland	Zaoxian 14	早籼 14	4610124	-	China	China	P	EAS	XI-1A	International Rice Molecular Breeding Network	-	-	L-T-root in indica
69	CX182	464.44	70.64	11.52	Indica	Indica	13	419	0.781	-	SLG 1	-	4610125	-	Japan	Japan	P	EAR	XI-adm	International Rice Molecular Breeding Network	-	Thick-root pool in indica	L-T-root in indica
70	CX19	474.17	-42.93	-57.73	Indica	Indica	13.35	245	0.618	Lowland	Zhong 413	中413	-	-	China	China	P	EAS	XI-adm	International Rice Molecular Breeding Network	-	-	-
71	CX2	469.1	7.2	-20.68	Indica	Indica	12.75	329	0.76	-	BR 11	-	4610126	-	Bangladesh	Bangladesh	P	SAE	XI-adm	International Rice Molecular Breeding Network	-	-	-
72	CX20	436.24	48.4	-20.63	Indica	Indica	12.72	333	0.72	Lowland	Zihui 100	紫恢 100	-	-	China	China	P	EAS	XI-adm	International Rice Molecular Breeding Network	-	-	-
73	CX205	-696.91	35.28	135.3	Japonica	Tropical japonica	12.91	202	0.739	-	IR 69428-6-1-1-3-3	-	4610127	-	Philippines	Philippines	I	SER-IRRI	GJ-adm	International Rice Molecular Breeding Network	-	-	L-T-root in japonica
74	CX206	480.95	-207.45	-4.87	Indica	Indica	11.81	196	0.613	-	IR 2061-522-6-9	-	4610128	-	Philippines	Philippines	I	SER-IRRI	XI-1B	International Rice Molecular Breeding Network	-	Thin-root pool in indica	-
75	CX207	444.5	64.72	-31.17	Indica	Indica	10.67	213	0.683	-	Gaozi	高紫	-	-	China	China	P	EAS	XI-adm	International Rice Molecular Breeding Network	-	-	-
76	CX21	487.36	-144.06	43.41	Indica	Indica	-	-	-	-	BG 90-2	-	4610129	-	Sri Lanka	Sri Lanka	P	IOC	XI-1B	International Rice Molecular Breeding Network	-	-	-
77	CX210	-133.08	-41.21	-31.32	Japonica	Japonica	13.93	387	0.817	-	Qb_604	-	4610130	-	China	China	P	EAS	admix	International Rice Molecular Breeding Network	-	-	-
78	CX211	-923.79	-3.48	-151	Japonica	Temperate japonica	11.34	258	0.656	Lowland	M 3122	-	4610131	-	China	China	P	EAS	GJ-tmp	International Rice Molecular Breeding Network	Short-root pool in japonica	Thin-root pool in japonica	-
79	CX212	-903.93	-5.62	-160.19	Japonica	Temperate japonica	13.29	268	0.681	Lowland	Nongken 58	农垦58	4610132	-	Japan	Japan	P	EAR	GJ-tmp	International Rice Molecular Breeding Network	-	-	-
80	CX213	-810.37	-5.53	-55.23	Japonica	Temperate japonica	15.88	264	0.688	-	Chennong 89366	沈农89366	-	-	China	China	P	EAS	GJ-tmp	International Rice Molecular Breeding Network	Long-root pool in japonica	-	-
81	CX214	-674.42	31.05	523.41	Japonica	Tropical japonica	19.38	227	0.902	-	Brazil Nuodao	巴西糯稻	4610133	-	Brazil	Brazil	P	SAM	GJ-trp	International Rice Molecular Breeding Network	-	-	L-T-root in japonica
82	CX218	452.79	-348.14	-70.45	Indica	Indica	12.11	159	0.665	-	Type 3	-	4610134	-	India	India	P	SAC	XI-1B	International Rice Molecular Breeding Network	-	-	-
83	CX219	471.26	-15.55	21.58	Indica	Indica	11.07	231	0.77	-	FL 478	-	4610135	-	Philippines	Philippines	I	SER-IRRI	XI-adm	International Rice Molecular Breeding Network	-	-	-
84	CX22	491.12	-415.12	-72.54	Indica	Indica	-	-	-	-	PR 106	-	4610136	-	India	India	I	SAC	XI-1B	International Rice Molecular Breeding Network	-	-	-
85	CX220	-702.87	25.69	468.05	Japonica	Tropical japonica	12.76	174	0.771	-	IRAT 109	-	4610137	-	Brazil	Cote d'Ivoire	I	WAF	GJ-trp	International Rice Molecular Breeding Network	-	-	L-T-root in japonica
86	CX221	504.51	110.28	-62.32	Indica	Indica	12.44	233	0.676	Lowland	Zhongyouzao 81	中优早81	4610138	-	China	China	P	EAS	XI-adm	International Rice Molecular Breeding Network	-	-	L-T-root in indica
87	CX225	433.22	-138.07	31.49	Indica	Indica	12.46	267	0.743	-	IR 77298-14-1-2	-	4610139	-	Philippines	Philippines	I	SER-IRRI	XI-1B	International Rice Molecular Breeding Network	-	-	-
88	CX226	440.23	-157.08	52.55	Indica	Indica	11.77	222	0.706	-	IR 06G113	-	4610140	-	Philippines	Philippines	I	SER-IRRI	XI-1B	International Rice Molecular Breeding Network	-	-	-
89	CX227	243.62	0.31	132.87	Indica	Indica	13.72	284	0.767	Lowland	KASALATH	-	4610141	-	Japan	India	T	SAC	cA (Aus)	International Rice Molecular Breeding Network	-	-	-
90	CX228	318.2	163.41	78.02	Indica	Indica	10.44	221	0.72	Lowland	Bala	-	4610142	-	India	India	I	SAC	XI-adm	International Rice Molecular Breeding Network	-	-	-
91	CX23	449.65	-6.93	67.37	Indica	Indica	-	-	-	-	Rasi	-	4610143	-	Indonesia	Indonesia	T	SER	XI-3	International Rice Molecular Breeding Network	-	-	-
92	CX230	502.18	-103.36	-4.91	Indica	Indica	10.78	204	0.7	-	IR 64-IL	-	4610144	-	China	Philippines	I	SER-IRRI	XI-1B	International Rice Molecular Breeding Network	-	-	-
93	CX231	439.56	-98.56	7.54	Indica	Indica	12.2	169	0.573	-	IR 52561-UBN-1-1-2	-	4610145	-	Philippines	Philippines	I	SER-IRRI	XI-adm	International Rice Molecular Breeding Network	-	Thin-root pool in indica	L-T-root in indica
94	CX232	415.21	-128.03	56.63	Indica	Indica	12.32	283	0.815	-	IR 55419-04	-	4610146	-	Philippines	Philippines	I	SER-IRRI	XI-adm	International Rice Molecular Breeding Network	-	-	-
95	CX233	470.2	-91.6	10.87	Indica	Indica	12.95	224	0.753	-	IR 58821-23-1-3-1	-	4610147	-	Philippines	Philippines	I	SER-IRRI	XI-adm	International Rice Molecular Breeding Network	-	-	L-T-root in indica
96	CX234	434.5	-79.95	38.31	Indica	Indica	9.36	170	0.706	-	IR 62266-42-6-2	-	4610148	-	Philippines	Philippines	I	SER-IRRI	XI-adm	International Rice Molecular Breeding Network	Short-root pool in indica	-	-
97	CX235	451.27	-122.59	46.18	Indica	Indica	-	-	-	-	NSIC RC 9	-	4610149	-	Philippines	Philippines	I	SER-IRRI	XI-adm	International Rice Molecular Breeding Network	-	-	-
98	CX236	341.5	26.33	101.37	Indica	Indica	15.54	285	0.757	-	Vandana	-	4610150	-	-	India	I	SAC	XI-adm	International Rice Molecular Breeding Network	-	-	-
99	CX237	418.18	-84.34	13.87	Indica	Indica	10.91	186	0.649	-	B 6136-3-TB-0-1-5	-	4610151	-	Philippines	Indonesia	I	SER	XI-1B	International Rice Molecular Breeding Network	-	-	-
100	CX238	419.82	-87.28	13.57	Indica	Indica	10.88	186	0.675	-	BW 311-9	-	4610152	-	Philippines	Sri Lanka	P	IOC	XI-1B	International Rice Molecular Breeding Network	-	-	-
101	CX24	443.37	-35.36	5.76	Indica	Indica	12.75	463	0.729	-	TKM 9	-	4610153	-	India	India	P	SAC	XI-adm	International Rice Molecular Breeding Network	-	-	L-T-root in indica
102	CX240	463.27	-122.96	86.05	Indica	Indica	13.34	221	0.676	-	Carijo	-	4610154	-	Brazil	Brazil	P	SAM	XI-adm	International Rice Molecular Breeding Network	-	-	-
103	CX241	-695.44	44.02	518.05	Japonica	Tropical japonica	15.06	278	0.781	-	IAC 47	-	4610155	-	Philippines	Brazil	I	SAM	GJ-trp	International Rice Molecular Breeding Network	Long-root pool in japonica	-	L-T-root in japonica
104	CX242	-120.88	-59.59	279.19	Japonica	Japonica	13.14	173	0.708	-	IR 47686-4-4-B-1	-	4610156	-	Philippines	Philippines	I	SER-IRRI	admix	International Rice Molecular Breeding Network	-	-	-
105	CX243	-467.27	11.4	372.21	Japonica	Japonica	12.48	247	0.818	-	IR 47686-6-2-1-1	-	4610157	-	Philippines	Philippines	I	SER-IRRI	GJ-trp	International Rice Molecular Breeding Network	-	-	-
106	CX247	411.07	-114.98	-3.31	Indica	Indica	14.22	330	0.702	Lowland	IRAT 144	-	4610158	-	Indonesia	Ghana	I	WAF	XI-adm	International Rice Molecular Breeding Network	-	-	-
107	CX248	-660.53	21.02	495.55	Japonica	Tropical japonica	13.55	210	0.841	-	Kinandang Patong	-	4610159	-	Philippines	Philippines	T	SER-IRRI	GJ-trp	International Rice Molecular Breeding Network	-	-	L-T-root in japonica
108	CX249	288.29	-222.13	28.47	Indica	Indica	11.5	268	0.722	-	2004	-	4610160	-	China	China	P	EAS	XI-1B	International Rice Molecular Breeding Network	-	-	-
109	CX25	492.62	-128.42	13.16	Indica	Indica	13.43	477	0.784	-	Cisanggarung	-	4610161	-	Indonesia	Indonesia	P	SER	XI-1B	International Rice Molecular Breeding Network	-	Thick-root pool in indica	-
110	CX250	478.07	-256.9	12.68	Indica	Indica	13.7	311	0.751	-	829	-	4610162	-	China	China	P	EAS	XI-1B	International Rice Molecular Breeding Network	-	-	-
111	CX251	-918.27	-4.06	-179.65	Japonica	Temperate japonica	12.53	203	0.685	Lowland	Xudao 4	徐稻4号	-	-	China	China	P	EAS	GJ-tmp	International Rice Molecular Breeding Network	-	-	-
112	CX26	453.98	-74.18	3.27	Indica	Indica	11.71	262	0.642	-	Amol3(Sana)	-	-	-	Iran	Iran	P	WAS	XI-1B	International Rice Molecular Breeding Network	-	-	-
113	CX262	-678.88	12.17	488.45	Japonica	Tropical japonica	16.79	235	0.82	-	IAC 3	-	4610163	-	China	Brazil	I	SAM	GJ-trp	International Rice Molecular Breeding Network	-	-	L-T-root in japonica
114	CX263	446.26	-4.47	10.21	Indica	Indica	11.84	252	0.675	-	PADISENEMOK	-	4610164	-	-	Malaysia	T	SER	XI-adm	International Rice Molecular Breeding Network	-	-	-
115	CX265	427.97	98.91	-17.84	Indica	Indica	14.21	174	0.64	-	MONOLAYA	-	4610165	-	United_States	Colombia	P	SAM	XI-adm	International Rice Molecular Breeding Network	-	-	-
116	CX266	-666.69	16.27	450.24	Japonica	Tropical japonica	15.46	150	0.828	-	DINORADO	-	4610166	-	Philippines	Philippines	T	SER-IRRI	GJ-trp	International Rice Molecular Breeding Network	-	-	L-T-root in japonica
117	CX267	445.7	105.78	-1.29	Indica	Indica	12.69	231	0.713	-	IET 1444	-	4610167	-	India	India	P	SAC	XI-adm	International Rice Molecular Breeding Network	-	-	-
118	CX268	419.26	-20.96	-12.72	Indica	Indica	11.58	182	0.613	-	ARROZVERMELHO	-	4610168	-	Philippines	Brazil	T	SAM	XI-adm	International Rice Molecular Breeding Network	-	Thin-root pool in indica	-
119	CX269	-700.89	47.8	523.68	Japonica	Tropical japonica	14.96	223	0.851	-	IAC 165	-	4610169	-	Brazil	Brazil	I	SAM	GJ-trp	International Rice Molecular Breeding Network	Long-root pool in japonica	Thick-root pool in japonica	L-T-root in japonica
120	CX27	449.84	-16.52	20.37	Indica	Indica	12.23	290	0.736	-	Khazar	-	4610170	-	Iran	Iran	P	WAS	XI-adm	International Rice Molecular Breeding Network	-	-	L-T-root in indica
121	CX270	417.87	198.41	-37.11	Indica	Indica	13.65	214	0.584	-	TAICHUNGNATIVE1	台中本地1号	-	-	Taiwan	Taiwan	I	EAR	XI-1A	International Rice Molecular Breeding Network	-	Thin-root pool in indica	-
122	CX273	443.56	-99.39	7.05	Indica	Indica	12.15	189	0.652	-	NONA BOKRA	-	4610171	-	India	India	P	SAC	XI-adm	International Rice Molecular Breeding Network	-	-	L-T-root in indica
123	CX274	442.98	-99.31	6.99	Indica	Indica	11.84	210	0.667	Lowland	IR 26	-	4610172	-	Philippines	Philippines	I	SER-IRRI	XI-adm	International Rice Molecular Breeding Network	-	-	L-T-root in indica
124	CX275	440.26	-93.97	4.89	Indica	Indica	-	-	-	-	IR 34	-	4610173	-	Philippines	Philippines	I	SER-IRRI	XI-adm	International Rice Molecular Breeding Network	-	-	L-T-root in indica
125	CX276	485.43	-43.89	53.27	Indica	Indica	11.61	258	0.713	-	IR 8192-200-3-3-1-1	-	4610174	-	Philippines	Philippines	I	SER-IRRI	XI-1B	International Rice Molecular Breeding Network	-	-	-
126	CX277	-716.08	17.02	-61.73	Japonica	Temperate japonica	12.87	188	0.809	-	02428-IL	-	4610175	-	China	China	I	EAS	GJ-adm	International Rice Molecular Breeding Network	-	-	-
127	CX278	257.58	46.01	77.56	Indica	Indica	10.62	227	0.704	Lowland	IR 68	-	4610176	-	Philippines	Philippines	I	SER-IRRI	XI-adm	International Rice Molecular Breeding Network	-	-	-
128	CX28	355.76	-334.62	-92.11	Indica	Indica	12.83	288	0.69	-	Gayabyeo	-	4610177	-	South_Korea	Korea, Republic of	P	EAR	XI-1B	International Rice Molecular Breeding Network	-	-	-
129	CX280	-192.72	-89.02	270.02	Japonica	Japonica	12.58	296	0.811	-	Maravilha	-	4610178	-	Brazil	Brazil	I	SAM	admix	International Rice Molecular Breeding Network	-	-	-
130	CX281	490.67	-64.51	5.43	Indica	Indica	9.91	194	0.672	-	IR 68897 B	-	4610179	-	Philippines	Philippines	I	SER-IRRI	XI-1B	International Rice Molecular Breeding Network	Short-root pool in indica	-	-
131	CX282	-405.3	-60.52	14.31	Japonica	Japonica	12.32	300	0.722	Lowland	Lijiangxintuanheigu	丽江新团黑谷	-	-	China	China	P	EAS	GJ-adm	International Rice Molecular Breeding Network	-	-	-
132	CX284	-453.03	13.7	-2.75	Japonica	Japonica	12.49	225	0.885	Lowland	Han 502	旱502	-	-	China	China	P	EAS	GJ-adm	International Rice Molecular Breeding Network	-	-	-
133	CX285	-688.46	21.77	287.91	Japonica	Tropical japonica	12.85	242	0.816	-	Nonglinnuo	农林糯	4610180	-	China	China	P	EAS	GJ-trp	International Rice Molecular Breeding Network	-	-	L-T-root in japonica
134	CX286	-450.25	-97.52	-65.76	Japonica	Japonica	9.87	191	0.686	-	C 349	-	4610181	-	China	China	P	EAS	admix	International Rice Molecular Breeding Network	-	-	-
135	CX287	-753	-48.61	-144.23	Japonica	Temperate japonica	13.36	173	0.766	Lowland	C52	-	-	-	China	China	P	EAS	GJ-tmp	International Rice Molecular Breeding Network	-	-	-
136	CX288	369.38	33.65	8.93	Indica	Indica	11.45	219	0.709	-	D 11	-	4610182	-	China	India	P	SAC	XI-adm	International Rice Molecular Breeding Network	-	-	-
137	CX29	-200.3	36.19	-73.96	Japonica	Japonica	10.43	448	0.931	-	Milyang 23	-	4610183	-	North Korea	Korea, Republic of	I	EAR	admix	International Rice Molecular Breeding Network	-	-	-
138	CX290	457.41	-241.4	69.14	Indica	Indica	-	-	-	-	Duo 57	多57	-	-	China	China	P	EAS	XI-1B	International Rice Molecular Breeding Network	-	-	-
139	CX291	423.11	-212.23	63.19	Indica	Indica	11.1	266	0.766	Lowland	D 15	-	4610184	-	China	China	P	EAS	XI-adm	International Rice Molecular Breeding Network	-	-	-
140	CX296	498.82	-59.1	-36.14	Indica	Indica	13.18	262	0.661	-	IR 74	-	4610185	-	Philippines	Philippines	I	SER-IRRI	XI-adm	International Rice Molecular Breeding Network	-	-	-
141	CX3	484.56	196.54	-11.29	Indica	Indica	13.07	307	0.725	-	BR 24	-	4610186	-	Bangladesh	Bangladesh	I	SAC	XI-1A	International Rice Molecular Breeding Network	-	-	L-T-root in indica
142	CX30	437.75	-226.43	-33.2	Indica	Indica	11.99	264	0.667	-	MR 185	-	4610187	-	Malaysia	Malaysia	P	SER	XI-1B	International Rice Molecular Breeding Network	-	-	-
143	CX303	435.08	-91.91	-13.65	Indica	Indica	10.54	276	0.691	-	LX 2007	-	4610188	-	China	China	P	EAS	XI-adm	International Rice Molecular Breeding Network	-	-	-
144	CX304	412.95	-72.6	50.38	Indica	Indica	12.34	266	0.724	Upland	Luyin 46	陆引46	4610189	-	China	China	P	EAS	XI-adm	International Rice Molecular Breeding Network	-	-	-
145	CX305	455.66	-234.24	-20.62	Indica	Indica	13.81	226	0.64	Lowland	ZH 5	-	4610190	-	China	China	P	EAS	XI-1B	International Rice Molecular Breeding Network	-	-	-
146	CX306	-924.6	-5.43	-114.66	Japonica	Temperate japonica	11.23	243	0.811	-	Mongolia Rice	蒙古稻	4610191	-	China	China	P	EAS	GJ-tmp	International Rice Molecular Breeding Network	Short-root pool in japonica	-	-
147	CX307	-700.43	-25.17	49.02	Japonica	Temperate japonica	10.06	194	0.673	Lowland	HP 121	-	4610192	-	China	China	P	EAS	GJ-adm	International Rice Molecular Breeding Network	Short-root pool in japonica	-	-
148	CX31	485.45	-104.55	-7.56	Indica	Indica	11.46	318	0.678	-	Hnankar	-	4610193	-	Myanmar	Myanmar	P	SEA	XI-1B	International Rice Molecular Breeding Network	-	-	-
149	CX313	402.33	-185.82	74.64	Indica	Indica	11.91	404	0.881	Lowland	R106	-	-	-	China	China	P	EAS	XI-adm	International Rice Molecular Breeding Network	-	-	-
150	CX314	448.42	-116.92	-33.59	Indica	Indica	12.73	250	0.755	-	117	-	4610194	-	China	China	P	EAS	XI-1B	International Rice Molecular Breeding Network	-	-	-
151	CX315	-830.61	-3.24	-99.57	Japonica	Temperate japonica	12.49	228	0.692	Lowland	Zidao	紫稻	4610195	-	North Korea	Democratic People's Republic of Korea	P	EAR	GJ-tmp	International Rice Molecular Breeding Network	-	-	-
152	CX316	-314.58	-147.95	-128.47	Japonica	Japonica	10.44	186	0.688	Lowland	MR 39	-	4610196	-	China	Malaysia	P	SER	admix	International Rice Molecular Breeding Network	-	-	-
153	CX317	-619.87	-86.73	-103.04	Japonica	Japonica	10.88	165	0.633	Lowland	MR 19	-	4610197	-	China	Malaysia	P	SER	GJ-tmp	International Rice Molecular Breeding Network	-	-	-
154	CX318	482.22	-16.63	-54.64	Indica	Indica	11.89	243	0.743	-	Heiheaihui	黑河瑷珲	-	-	China	China	P	EAS	XI-adm	International Rice Molecular Breeding Network	-	-	-
155	CX319	461.66	71.71	12.14	Indica	Indica	12.69	389	0.793	-	Mengguandamagu	孟关大麻谷	-	-	China	China	P	EAS	XI-adm	International Rice Molecular Breeding Network	-	Thick-root pool in indica	L-T-root in indica
156	CX32	-476.54	14.25	290.53	Japonica	Japonica	10.57	284	0.648	-	Manauthukha	-	4610198	-	Myanmar	Myanmar	P	SEA	GJ-adm	International Rice Molecular Breeding Network	-	-	-
157	CX328	500.17	151.45	-80.97	Indica	Indica	13.39	293	0.69	-	Baoxuan 21	包选21号	-	-	China	China	P	EAS	XI-1A	International Rice Molecular Breeding Network	-	-	-
158	CX329	-932.73	-10.08	-177.53	Japonica	Temperate japonica	13.74	184	0.623	Lowland	Jinchuanyihao	津川一号	4610199	-	China	China	P	EAS	GJ-tmp	International Rice Molecular Breeding Network	-	Thin-root pool in japonica	-
159	CX33	523.72	-66.15	-45.14	Indica	Indica	11.8	540	0.75	-	Shwe Thwe Yin Hyv	-	4610200	-	Myanmar	Myanmar	P	SEA	XI-1B	International Rice Molecular Breeding Network	-	-	-
160	CX330	-933.11	-10.1	-177.6	Japonica	Temperate japonica	14.02	210	0.637	Lowland	Yueguang	越光	4610201	-	Japan	Japan	P	EAR	GJ-tmp	International Rice Molecular Breeding Network	-	Thin-root pool in japonica	-
161	CX34	447.81	18.17	28.5	Indica	Indica	10.73	255	0.62	-	BG 300	-	4610202	-	Sri Lanka	Sri Lanka	P	IOC	XI-adm	International Rice Molecular Breeding Network	-	-	-
162	CX340	400.78	-184.39	-56.4	Indica	Indica	12.01	279	0.671	Lowland	Hua 564	华564	4610203	-	China	China	P	EAS	XI-1B	International Rice Molecular Breeding Network	-	-	-
163	CX341	510.73	-78.42	-33.02	Indica	Indica	11.19	279	0.727	Lowland	Hua 565	华565	4610204	-	China	China	P	EAS	XI-adm	International Rice Molecular Breeding Network	-	-	-
164	CX342	373.87	-165.15	50.16	Indica	Indica	11.27	305	0.881	-	Wanxian 763	皖籼763	4610205	-	China	China	P	EAS	XI-adm	International Rice Molecular Breeding Network	-	-	-
165	CX343	288.93	-107.67	30.32	Indica	Indica	11.96	242	0.84	-	Wanxian 77	皖籼77	4610206	-	China	China	P	EAS	XI-adm	International Rice Molecular Breeding Network	-	-	-
166	CX344	-893.27	-11.86	-112.73	Japonica	Temperate japonica	12.43	226	0.682	Lowland	Hexi 41	合系41号	-	-	China	China	P	EAS	GJ-tmp	International Rice Molecular Breeding Network	-	-	-
167	CX345	-891.25	-11.27	-70.28	Japonica	Temperate japonica	12.02	228	0.738	Lowland	Yungeng 23	云粳23号	-	-	China	China	P	EAS	GJ-tmp	International Rice Molecular Breeding Network	-	-	-
168	CX346	482.38	-54.6	-56.96	Indica	Indica	13.54	282	0.731	-	SAGC-4	-	4610207	-	China	China	P	EAS	XI-adm	International Rice Molecular Breeding Network	-	-	-
169	CX347	353.6	-177.93	-10.44	Indica	Indica	13.04	326	0.683	-	SAGC-7	-	4610208	-	China	China	P	EAS	XI-adm	International Rice Molecular Breeding Network	-	-	-
170	CX348	517.51	-154.69	-68.02	Indica	Indica	12.66	245	0.772	-	Zhonghua 1	中华1号	4610209	-	China	China	P	EAS	XI-1B	International Rice Molecular Breeding Network	-	-	L-T-root in indica
171	CX349	491.29	2.44	-17.36	Indica	Indica	13.99	310	0.721	-	KCD 1	-	4610210	-	-	-	P	-	XI-adm	International Rice Molecular Breeding Network	-	-	-
172	CX35	498.3	-24.64	3.35	Indica	Indica	12.33	292	0.716	-	BG 94-1	-	4610211	-	Sri Lanka	Sri Lanka	P	IOC	XI-adm	International Rice Molecular Breeding Network	-	-	-
173	CX350	-853.55	-18.16	-137.92	Japonica	Temperate japonica	13.02	208	0.714	Lowland	Wuyugeng 20	武育粳20号	-	-	China	China	P	EAS	GJ-tmp	International Rice Molecular Breeding Network	-	-	-
174	CX351	-762.48	-0.61	-106.1	Japonica	Temperate japonica	13.61	223	0.749	-	053 A-3	-	4610212	-	China	China	I	EAS	GJ-tmp	International Rice Molecular Breeding Network	-	-	L-T-root in japonica
175	CX352	-578.04	-3.23	421.93	Japonica	Japonica	12.49	186	0.775	-	BD 007	-	4610213	-	China	China	P	EAS	GJ-trp	International Rice Molecular Breeding Network	-	-	L-T-root in japonica
176	CX353	-662.2	26.99	124.58	Japonica	Temperate japonica	12.41	216	0.918	-	CAU 1	-	4610214	-	China	Viet Nam	P	SEA	GJ-adm	International Rice Molecular Breeding Network	-	-	-
177	CX354	-819.77	11.96	22.16	Japonica	Temperate japonica	-	-	-	-	CAU 2	-	4610215	-	China	Viet Nam	P	SEA	GJ-adm	International Rice Molecular Breeding Network	-	-	-
178	CX355	-586.96	35.84	448.24	Japonica	Tropical japonica	11.7	177	0.948	-	Yunlu 102	云陆102	4610216	-	China	China	P	EAS	GJ-trp	International Rice Molecular Breeding Network	-	-	-
179	CX356	-915.77	-5.08	-176.92	Japonica	Temperate japonica	11.65	182	0.677	Lowland	Yandao 8	盐稻8号	-	-	China	China	P	EAS	GJ-tmp	International Rice Molecular Breeding Network	-	-	-
180	CX357	448.51	-62.39	9.9	Indica	Indica	11.74	261	0.656	-	PSBRC 80	-	4610217	-	Philippines	Philippines	I	SER-IRRI	XI-1B	International Rice Molecular Breeding Network	-	-	-
181	CX358	463.5	-128.3	6.42	Indica	Indica	11.06	191	0.668	-	PSBRC 82	-	4610218	-	Philippines	Philippines	I	SER-IRRI	XI-1B	International Rice Molecular Breeding Network	-	-	-
182	CX359	-649.09	19.69	473.73	Japonica	Tropical japonica	11.86	127	0.709	Upland	Yunlu 103	云陆103	-	-	China	China	P	EAS	GJ-trp	International Rice Molecular Breeding Network	-	-	L-T-root in japonica
183	CX360	481.47	-103.97	-31.53	Indica	Indica	12.4	219	0.588	-	Y075	-	-	-	-	-	P	-	XI-1B	International Rice Molecular Breeding Network	-	Thin-root pool in indica	-
184	CX361	450.5	-135.42	-50.77	Indica	Indica	12.94	205	0.64	-	G341	-	-	-	-	-	P	-	XI-1B	International Rice Molecular Breeding Network	-	-	-
185	CX362	409.61	-171.58	47.71	Indica	Indica	12.26	241	0.667	-	YZX1	-	-	-	-	-	P	-	XI-1B	International Rice Molecular Breeding Network	-	-	-
186	CX363	397.08	-115.39	43.69	Indica	Indica	11.26	231	0.69	-	YZX2	-	-	-	-	-	P	-	XI-adm	International Rice Molecular Breeding Network	-	-	-
187	CX364	467.88	-80.18	5.91	Indica	Indica	11.45	216	0.677	-	42686	-	-	-	-	-	P	-	XI-1B	International Rice Molecular Breeding Network	-	-	-
188	CX365	-106.54	-108.98	3.39	Japonica	Japonica	14.25	203	0.754	-	Compact Plant Type Material	紧凑株型材料	-	-	China	China	P	EAS	admix	International Rice Molecular Breeding Network	-	-	-
189	CX366	453.9	-57.39	-7.52	Indica	Indica	12.45	263	0.698	-	Ganwanxian 37 (926)	赣 晚 籼 37 号（926）	-	-	China	China	P	EAS	XI-adm	International Rice Molecular Breeding Network	-	-	L-T-root in indica
190	CX367	-438.79	42.76	423.82	Japonica	Japonica	-	-	-	-	Haogelao	豪格劳	-	-	China	China	P	EAS	GJ-trp	International Rice Molecular Breeding Network	-	-	-
191	CX368	111.98	78.45	202.12	Indica	Indica	11.94	259	0.778	Lowland	N 22	-	4610219	-	India	India	I	SAC	cA (Aus)	International Rice Molecular Breeding Network	-	-	-
192	CX369	463.62	-404.43	-56.21	Indica	Indica	13.87	249	0.701	-	IRBB 62	-	4610220	-	Philippines	Philippines	I	SER-IRRI	XI-1B	International Rice Molecular Breeding Network	-	-	-
193	CX37	475.02	-102.28	-0.78	Indica	Indica	10.49	265	0.655	-	OM 997	-	4610221	-	Vietnam	Viet Nam	P	SEA	XI-1B	International Rice Molecular Breeding Network	-	-	-
194	CX370	424.16	-238.56	32.75	Indica	Indica	12.22	274	0.79	Lowland	Chenghui 727	成恢727	-	-	China	China	P	EAS	XI-1B	International Rice Molecular Breeding Network	-	Thick-root pool in indica	-
195	CX371	-560.26	12.9	433.1	Japonica	Tropical japonica	13.31	170	0.87	-	NERICA 1	-	4610222	-	Africa	Cote d'Ivoire	I	WAF	GJ-trp	International Rice Molecular Breeding Network	-	-	-
196	CX372	-558.08	20.6	420.58	Japonica	Tropical japonica	11.96	168	0.836	-	NERICA 2	-	4610223	-	Africa	Cote d'Ivoire	I	WAF	GJ-trp	International Rice Molecular Breeding Network	-	-	-
197	CX373	-651.17	37.91	472.98	Japonica	Tropical japonica	11.78	133	0.764	-	NERICA 8	-	4610224	-	Africa	Cote d'Ivoire	I	WAF	GJ-trp	International Rice Molecular Breeding Network	-	-	L-T-root in japonica
198	CX374	-672.08	38.53	493.7	Japonica	Tropical japonica	12.79	149	0.763	-	NERICA 9	-	4610225	-	Africa	Cote d'Ivoire	I	WAF	GJ-trp	International Rice Molecular Breeding Network	-	-	L-T-root in japonica
199	CX375	468.8	-123.59	7.73	Indica	Indica	13.07	255	0.683	-	NERICA-L-1	-	4610226	-	Africa	Cote d'Ivoire	I	WAF	XI-1B	International Rice Molecular Breeding Network	-	-	-
200	CX376	436.72	-83.47	4.18	Indica	Indica	12.53	235	0.754	-	NERICA-L-20	-	4610227	-	Africa	Cote d'Ivoire	I	WAF	XI-1B	International Rice Molecular Breeding Network	-	-	-
201	CX377	465.7	-85.89	-2.9	Indica	Indica	10.81	197	0.681	-	NERICA-L-27	-	4610228	-	Africa	Cote d'Ivoire	I	WAF	XI-1B	International Rice Molecular Breeding Network	-	-	-
202	CX378	472.59	-78.03	-37.84	Indica	Indica	12.7	236	0.6	Upland	Huhan 15	沪旱15	-	-	China	China	P	EAS	XI-1B	International Rice Molecular Breeding Network	-	Thin-root pool in indica	-
203	CX379	446.12	-53.65	-5.55	Indica	Indica	12.74	201	0.647	-	Nionoka	-	4610229	-	Mali	Mali	P	WAF	XI-1B	International Rice Molecular Breeding Network	-	-	-
204	CX380	-876.4	-8.01	-161.55	Japonica	Temperate japonica	13.24	237	0.731	Lowland	Yandao 9	盐稻9号	-	-	China	China	P	EAS	GJ-tmp	International Rice Molecular Breeding Network	-	-	-
205	CX381	466.47	-64.44	-3.78	Indica	Indica	11.42	231	0.696	-	Adny 11	-	4610230	-	-	Mali	P	WAF	XI-1B	International Rice Molecular Breeding Network	-	-	-
206	CX382	476	-190.68	13.69	Indica	Indica	11.41	303	0.761	-	Kogomg 1-1	-	4610231	-	-	-	P	-	XI-1B	International Rice Molecular Breeding Network	-	-	-
207	CX383	-895.42	-3.53	-39.88	Japonica	Temperate japonica	13.92	307	0.747	-	Hongza	红杂	-	-	China	China	P	EAS	GJ-tmp	International Rice Molecular Breeding Network	-	-	-
208	CX384	-856.53	-1.83	-36.34	Japonica	Temperate japonica	12.89	313	0.795	-	Fengza	丰杂	-	-	China	China	P	EAS	GJ-tmp	International Rice Molecular Breeding Network	-	-	-
209	CX385	467.93	-160.75	-38.73	Indica	Indica	12.16	231	0.683	-	NPT-100	-	4610232	-	China	China	P	EAS	XI-1B	International Rice Molecular Breeding Network	-	-	-
210	CX386	426.84	-37.56	-47.6	Indica	Indica	13.66	321	0.734	-	NPT-114	-	4610233	-	China	China	P	EAS	XI-adm	International Rice Molecular Breeding Network	-	-	-
211	CX387	445.32	-234.7	14.57	Indica	Indica	11.9	257	0.728	-	1088	-	4610234	-	-	-	P	-	XI-1B	International Rice Molecular Breeding Network	-	-	-
212	CX388	458.54	-231.71	8.26	Indica	Indica	11.62	279	0.796	-	KR 200	-	4610235	-	Thailand	Thailand	P	SEA	XI-1B	International Rice Molecular Breeding Network	-	Thick-root pool in indica	-
213	CX389	-707.21	-24.28	-163	Japonica	Temperate japonica	13	160	0.656	Lowland	Jinyuan 85	津原85	4610236	-	China	China	P	EAS	GJ-tmp	International Rice Molecular Breeding Network	-	Thin-root pool in japonica	-
214	CX390	428.07	253.35	22.04	Indica	Indica	14.04	299	0.736	-	Yuelianggu	月亮谷	-	-	China	China	P	EAS	XI-adm	International Rice Molecular Breeding Network	-	-	L-T-root in indica
215	CX391	-894.77	-11.1	-70.68	Japonica	Temperate japonica	11.91	222	0.748	-	YJ 30	-	4610237	-	China	China	P	EAS	GJ-tmp	International Rice Molecular Breeding Network	-	-	-
216	CX392	432.93	-102.64	6.01	Indica	Indica	8.94	156	0.586	-	SARD	-	4610238	-	-	-	P	-	XI-adm	International Rice Molecular Breeding Network	Short-root pool in indica	Thin-root pool in indica	-
217	CX393	504.72	-67.97	-57.32	Indica	Indica	12.42	204	0.668	Lowland	Huangsizhan	黄丝占	-	-	China	China	P	EAS	XI-1B	International Rice Molecular Breeding Network	-	-	-
218	CX394	495.53	-117.48	-55.4	Indica	Indica	14.05	269	0.698	-	Molizhanxuan	茉莉占选	4610239	-	China	China	P	EAS	XI-1B	International Rice Molecular Breeding Network	-	-	-
219	CX395	-135.88	-70.34	212.18	Japonica	Japonica	12.65	156	0.81	-	YSBR 1	-	4610240	-	China	China	P	EAS	admix	International Rice Molecular Breeding Network	-	-	-
220	CX396	-939.07	-9.44	-168.51	Japonica	Temperate japonica	12.25	206	0.71	Lowland	Guandong 194 (Soft Rice)	关东194（软米）	4610241	-	Japan	Japan	P	EAR	GJ-tmp	International Rice Molecular Breeding Network	-	-	-
221	CX397	-919.38	-16.8	-179.59	Japonica	Temperate japonica	12.25	199	0.778	-	Nangeng 46 (Soft Rice)	南粳46（软米）	-	-	China	China	P	EAS	GJ-tmp	International Rice Molecular Breeding Network	-	-	-
222	CX399	443.52	-24.45	-0.24	Indica	Indica	10.61	220	0.708	-	Matatag 2	-	4610242	-	Philippines	Philippines	I	SER-IRRI	XI-1B	International Rice Molecular Breeding Network	-	-	L-T-root in indica
223	CX4	-105.92	16.47	-41.68	Japonica	Japonica	14.13	355	0.808	-	93072	-	4610243	-	China	China	P	EAS	XI-adm	International Rice Molecular Breeding Network	-	-	-
224	CX400	-111.09	-4.09	125.8	Japonica	Japonica	-	-	-	-	TOG 5674	-	4610244	-	Africa	Nigeria	-	WAF	admix	International Rice Molecular Breeding Network	-	-	-
225	CX401	159.68	89.72	54.1	Indica	Indica	-	-	-	-	TOG 7291	-	4610245	-	Africa	Burkina Faso	P	WAF	XI-adm	International Rice Molecular Breeding Network	-	-	-
226	CX402	-189.54	49.86	119.26	Japonica	Japonica	15.35	297	0.791	-	TOG 6542	-	4610246	-	Africa	West Africa	P	WAF	admix	International Rice Molecular Breeding Network	-	-	-
227	CX403	494.39	-97.49	-1.35	Indica	Indica	11.04	229	0.701	-	IR 64 A	-	4610247	-	Philippines	Philippines	I	SER-IRRI	XI-1B	International Rice Molecular Breeding Network	-	-	-
228	CX408	475.13	-446.33	-58.15	Indica	Indica	-	-	-	-	BG133	Xa7	-	-	-	Philippines	P	SER-IRRI	XI-1B	International Rice Molecular Breeding Network	-	-	-
229	CX409	498.89	-373.28	-58.3	Indica	Indica	-	-	-	-	BG134	Xa8	-	-	-	Philippines	P	SER-IRRI	XI-1B	International Rice Molecular Breeding Network	-	-	-
230	CX410	480.41	-436.32	-65.33	Indica	Indica	-	-	-	-	BG135	Xa10	-	-	-	Philippines	P	SER-IRRI	XI-1B	International Rice Molecular Breeding Network	-	-	-
231	CX411	484.54	-445.98	-64.2	Indica	Indica	-	-	-	-	BG136	Xa11	-	-	-	Philippines	P	SER-IRRI	XI-1B	International Rice Molecular Breeding Network	-	-	-
232	CX413	476.89	-433.41	-67.1	Indica	Indica	-	-	-	-	BG138	Xa14	-	-	-	Philippines	P	SER-IRRI	XI-1B	International Rice Molecular Breeding Network	-	-	-
233	CX414	487.99	-441.38	-68.46	Indica	Indica	-	-	-	-	BG139	Xa21	-	-	-	Philippines	P	SER-IRRI	XI-1B	International Rice Molecular Breeding Network	-	-	-
234	CX416	484.32	-436.9	-67.15	Indica	Indica	-	-	-	-	BG142	Xa4+13	-	-	-	Philippines	P	SER-IRRI	XI-1B	International Rice Molecular Breeding Network	-	-	-
235	CX417	492.16	-440.35	-69.27	Indica	Indica	-	-	-	-	BG143	Xa4+21	-	-	-	Philippines	P	SER-IRRI	XI-1B	International Rice Molecular Breeding Network	-	-	-
236	CX418	489.62	-393.32	-63.62	Indica	Indica	-	-	-	-	BG144	Xa5+13	-	-	-	Philippines	P	SER-IRRI	XI-1B	International Rice Molecular Breeding Network	-	-	-
237	CX419	480.73	-438.09	-58.96	Indica	Indica	-	-	-	-	BG145	Xa5+21	-	-	-	Philippines	P	SER-IRRI	XI-1B	International Rice Molecular Breeding Network	-	-	-
238	CX42	477.23	-43.94	-58.06	Indica	Indica	13.05	289	0.732	-	IR 68552-55-3-2	-	4610248	-	Philippines	Philippines	I	SER-IRRI	XI-adm	International Rice Molecular Breeding Network	-	-	-
239	CX420	477.53	-441.23	-63.43	Indica	Indica	-	-	-	-	BG146	Xa13+21	-	-	-	Philippines	P	SER-IRRI	XI-1B	International Rice Molecular Breeding Network	-	-	-
240	CX421	476.52	-438.85	-56.4	Indica	Indica	-	-	-	-	BG147	Xa4+5+13	-	-	-	Philippines	P	SER-IRRI	XI-1B	International Rice Molecular Breeding Network	-	-	-
241	CX422	485.85	-435.14	-64.2	Indica	Indica	-	-	-	-	BG148	Xa4+5+21	-	-	-	Philippines	P	SER-IRRI	XI-1B	International Rice Molecular Breeding Network	-	-	-
242	CX423	483.41	-437.95	-61.94	Indica	Indica	-	-	-	-	BG149	Xa4+13+21	-	-	-	Philippines	P	SER-IRRI	XI-1B	International Rice Molecular Breeding Network	-	-	-
243	CX424	475.03	-439.63	-48.77	Indica	Indica	-	-	-	-	BG150	Xa5+13+21	-	-	-	Philippines	P	SER-IRRI	XI-1B	International Rice Molecular Breeding Network	-	-	-
244	CX425	490.92	-408.59	-59.9	Indica	Indica	-	-	-	-	BG151	Xa4+5+13+21	-	-	-	Philippines	P	SER-IRRI	XI-1B	International Rice Molecular Breeding Network	-	-	-
245	CX426	358.21	-266.99	-102.09	Indica	Indica	-	-	-	-	BG152	Xa23	-	-	-	Philippines	P	SER-IRRI	XI-1B	International Rice Molecular Breeding Network	-	-	-
246	CX427	-815.51	-12.35	-82.92	Japonica	Temperate japonica	-	-	-	-	BG154	Xa2	-	-	-	Philippines	P	SER-IRRI	GJ-tmp	International Rice Molecular Breeding Network	-	-	-
247	CX428	-884.31	-2.62	-12.95	Japonica	Temperate japonica	-	-	-	-	BG158	Xa12	-	-	-	Philippines	P	SER-IRRI	GJ-tmp	International Rice Molecular Breeding Network	-	-	-
248	CX429	-912.97	-7.92	-102	Japonica	Temperate japonica	-	-	-	-	shen-nong 1033	-	-	-	-	China	P	EAS	GJ-tmp	International Rice Molecular Breeding Network	-	-	-
249	CX43	484.68	-64.03	4.73	Indica	Indica	11.44	252	0.707	-	IR 66897 B	-	4610249	-	Philippines	Philippines	I	SER-IRRI	XI-1B	International Rice Molecular Breeding Network	-	-	-
250	CX431	439.91	-225.35	50.9	Indica	Indica	-	-	-	-	Duoxi 1	多系1号	4610250	-	China	China	P	EAS	XI-adm	International Rice Molecular Breeding Network	-	-	-
251	CX44	472.68	-45.33	12.47	Indica	Indica	10.48	351	0.696	Lowland	IR 58025 B	-	4610251	-	Philippines	Philippines	I	SER-IRRI	XI-1B	International Rice Molecular Breeding Network	-	-	-
252	CX45	508.65	-137.07	41.1	Indica	Indica	11.08	417	0.703	-	Dhan 4	-	4610252	-	India	India	P	SAC	XI-1B	International Rice Molecular Breeding Network	-	-	-
253	CX46	72.4	-4.09	194.6	Indica	Japonica	14.63	310	0.642	-	Pusa (Basmati 1)	-	4610253	-	India	Pakistan	T	SAW	admix	International Rice Molecular Breeding Network	-	-	-
254	CX47	-883.24	-7.47	-45.65	Japonica	Temperate japonica	15.22	361	0.742	Lowland	Diangeng	滇粳	4610254	-	China	China	P	EAS	GJ-tmp	International Rice Molecular Breeding Network	Long-root pool in japonica	-	-
255	CX48	443.43	-254.83	72.22	Indica	Indica	10.28	289	0.736	-	PT 60	-	4610255	-	China	China	P	EAS	XI-adm	International Rice Molecular Breeding Network	Short-root pool in indica	-	-
256	CX49	-506.93	-78.33	-58.51	Japonica	Japonica	11.31	275	0.703	-	NAN-29-2	-	4610256	-	China	China	P	EAS	GJ-tmp	International Rice Molecular Breeding Network	-	-	-
257	CX5	321.13	-51.4	-25.09	Indica	Indica	13.38	207	0.657	-	108S	-	-	-	China	China	P	EAS	XI-adm	International Rice Molecular Breeding Network	-	-	-
258	CX50	508.09	-63.76	-45.18	Indica	Indica	12.21	205	0.637	-	Ai Zi DAO	-	-	-	China	China	P	EAS	XI-1B	International Rice Molecular Breeding Network	-	-	-
259	CX51	296.47	168.54	-0.66	Indica	Indica	18.62	439	0.735	-	Babaomi	-	4610257	-	China	China	P	EAS	XI-adm	International Rice Molecular Breeding Network	-	-	L-T-root in indica
260	CX52	460.02	71.82	12.06	Indica	Indica	13.15	366	0.748	-	Diandun 502	滇囤502	4610258	-	China	China	P	EAS	XI-adm	International Rice Molecular Breeding Network	-	-	L-T-root in indica
261	CX53	492.05	43.38	-21.15	Indica	Indica	12.69	283	0.719	Lowland	Jiangxisimiao	江西丝苗	4610259	-	China	China	P	EAS	XI-adm	International Rice Molecular Breeding Network	-	-	L-T-root in indica
262	CX534	-849.5	2.23	-161.92	Japonica	Temperate japonica	13.4	202	0.65	Lowland	Tongnian 1	通粘1号	4610260	-	China	China	P	EAS	GJ-tmp	International Rice Molecular Breeding Network	-	Thin-root pool in japonica	-
263	CX54	467.36	130.37	14.47	Indica	Indica	16.33	291	0.638	-	Linyitangdao	临沂塘稻	-	-	China	China	P	EAS	XI-adm	International Rice Molecular Breeding Network	Long-root pool in indica	-	L-T-root in indica
264	CX542	310.57	-136.43	51.1	Indica	Indica	-	-	-	-	RR2-6	-	-	-	China	China	P	EAS	XI-adm	International Rice Molecular Breeding Network	-	-	-
265	CX548	459.78	12.37	-54.21	Indica	Indica	12.34	266	0.706	Lowland	Zhongjian 100	中鉴100	4610261	-	China	China	P	EAS	XI-adm	International Rice Molecular Breeding Network	-	-	-
266	CX55	499.67	336.38	-55.16	Indica	Indica	13.06	325	0.813	-	Pengshantieganzhan	彭山铁杆占	-	-	China	China	P	EAS	XI-1A	International Rice Molecular Breeding Network	-	Thick-root pool in indica	L-T-root in indica
267	CX56	-918.37	-6.23	-107.13	Japonica	Temperate japonica	14	305	0.773	Lowland	Yunguang 8	云光8号	-	-	China	China	P	EAS	GJ-tmp	International Rice Molecular Breeding Network	-	-	-
268	CX561	482.22	-110.07	-1.15	Indica	Indica	-	-	-	-	177-74	-	-	-	-	China	P	EAS	XI-1B	International Rice Molecular Breeding Network	-	-	-
269	CX57	-681.63	-56.16	-109.94	Japonica	Temperate japonica	13.84	390	0.828	-	Zhongchao 123	中超123	-	-	China	China	P	EAS	GJ-tmp	International Rice Molecular Breeding Network	-	-	-
270	CX578	-703.86	-46.62	-47.06	Japonica	Temperate japonica	-	-	-	-	C21	-	-	-	-	Philippines	I	SER-IRRI	GJ-tmp	International Rice Molecular Breeding Network	-	-	-
271	CX579	-467.59	-120.88	-19.36	Japonica	Japonica	-	-	-	-	C22	-	-	-	-	Philippines	T	SER-IRRI	admix	International Rice Molecular Breeding Network	-	-	-
272	CX58	-888.83	1.9	-13.23	Japonica	Temperate japonica	15.83	414	0.843	-	Giza 159	-	4610262	-	Egypt	Egypt	I	NAF	GJ-tmp	International Rice Molecular Breeding Network	Long-root pool in japonica	Thick-root pool in japonica	-
273	CX59	-386.3	51.99	335.03	Japonica	Japonica	10.52	86	0.568	-	Milagrosa, Zawa Banday	-	4610263	-	Philippines	Philippines	T	SER-IRRI	cB (Bas)	International Rice Molecular Breeding Network	-	-	-
274	CX6	-303.21	-149.54	-126.09	Japonica	Japonica	10.22	177	0.705	Lowland	C418	-	-	-	China	China	P	EAS	admix	International Rice Molecular Breeding Network	-	-	-
275	CX60	347.85	-159.39	-24.1	Indica	Indica	12.77	230	0.683	Lowland	Basmati	-	4610264	-	India	India	T	SAC	XI-1B	International Rice Molecular Breeding Network	-	-	-
276	CX61	425.79	164.26	-8.39	Indica	Indica	14.67	181	0.594	-	Bhavani	-	4610265	-	India	India	I	SAC	XI-1A	International Rice Molecular Breeding Network	-	Thin-root pool in indica	-
277	CX63	119.79	88.48	202.19	Indica	Indica	14.41	274	0.684	-	Jhona 349	-	4610266	-	India	India	P	SAC	cA (Aus)	International Rice Molecular Breeding Network	-	-	-
278	CX64	389.35	-75.02	83.66	Indica	Indica	13	244	0.821	-	IRAT 352	-	4610267	-	Philippines	Brazil	I	SAM	XI-3	International Rice Molecular Breeding Network	-	-	-
279	CX65	-468.21	63.97	344.67	Japonica	Japonica	13.02	302	0.671	-	Domsiah	-	4610268	-	Iran	Iran	T	WAS	cB (Bas)	International Rice Molecular Breeding Network	-	-	-
280	CX66	-471.12	73.8	352.1	Japonica	Japonica	12.2	545	0.755	-	Tarom molaii	-	4610269	-	Iran	Iran	P	WAS	cB (Bas)	International Rice Molecular Breeding Network	-	-	-
281	CX67	-469.6	72.88	348.2	Japonica	Japonica	12.64	243	0.714	-	Binam	-	4610270	-	Iran	Iran	P	WAS	cB (Bas)	International Rice Molecular Breeding Network	-	-	-
282	CX68	463.89	-137.03	21.52	Indica	Indica	10.74	131	0.7	-	MR 106	-	4610271	-	Malaysia	Malaysia	P	SER	XI-adm	International Rice Molecular Breeding Network	-	-	-
283	CX69	184.62	-31.14	103.64	Indica	Indica	10.78	131	0.705	-	MR 167	-	4610272	-	Malaysia	Malaysia	P	SER	XI-adm	International Rice Molecular Breeding Network	-	-	-
284	CX70	453.75	-77.68	32.95	Indica	Indica	12.1	148	0.667	-	MR 77 (Seberang)	-	4610273	-	Malaysia	Malaysia	P	SER	XI-adm	International Rice Molecular Breeding Network	-	-	L-T-root in indica
285	CX71	447.78	66.45	35.81	Indica	Indica	12.24	162	0.665	-	Innmayebaw	-	4610274	-	Malaysia	Malaysia	P	SER	XI-3	International Rice Molecular Breeding Network	-	-	L-T-root in indica
286	CX72	-125.49	27.48	296.88	Japonica	Japonica	10.89	113	0.659	-	Basmati 385	-	4610275	-	Pakistan	Pakistan	I	SAW	cB (Bas)	International Rice Molecular Breeding Network	-	-	-
287	CX73	502.13	-173.63	3.56	Indica	Indica	13.33	208	0.642	-	IR 6	-	4610276	-	Philippines	Philippines	I	SER-IRRI	XI-1B	International Rice Molecular Breeding Network	-	-	-
288	CX74	-936.11	-6.31	-150.08	Japonica	Temperate japonica	12.94	212	0.688	-	JP-5	-	4610277	-	Pakistan	Pakistan	P	SAW	GJ-tmp	International Rice Molecular Breeding Network	-	-	-
289	CX75	470.82	-89.27	-26.94	Indica	Indica	12.41	255	0.731	-	At 354	-	4610278	-	Sri Lanka	Sri Lanka	P	IOC	XI-adm	International Rice Molecular Breeding Network	-	-	-
290	CX76	449.58	-23.93	23.84	Indica	Indica	12.62	177	0.734	-	BG 304	-	4610279	-	Sri Lanka	Sri Lanka	P	IOC	XI-1B	International Rice Molecular Breeding Network	-	-	-
291	CX77	-710.23	6.28	373.07	Japonica	Tropical japonica	14.14	156	0.805	Lowland	Lemont	-	4610280	-	United_States	United States of America	I	NAM	GJ-trp	International Rice Molecular Breeding Network	-	-	L-T-root in japonica
292	CX78	-861.93	9.49	49.85	Japonica	Temperate japonica	12.9	208	0.674	-	M 401	-	4610281	-	United_States	United States of America	I	NAM	GJ-tmp	International Rice Molecular Breeding Network	-	-	-
293	CX79	490.78	-67.79	-16.49	Indica	Indica	13.17	135	0.772	-	Cs 94	-	4610282	-	Vietnam	Viet Nam	P	SEA	XI-1B	International Rice Molecular Breeding Network	-	Thick-root pool in indica	-
294	CX8	408.75	-191.82	67.32	Indica	Indica	8.09	218	0.813	Lowland	Chenghui 448	成恢448	-	-	China	China	P	EAS	XI-adm	International Rice Molecular Breeding Network	-	-	-
295	CX80	505.75	-87.8	-20.73	Indica	Indica	13.25	225	0.745	-	OM 1706	-	4610283	-	Vietnam	Viet Nam	P	SEA	XI-1B	International Rice Molecular Breeding Network	-	-	-
296	CX82	472.39	-75.4	-31.96	Indica	Indica	12.91	178	0.722	-	X 21	-	4610284	-	Vietnam	Viet Nam	P	SEA	XI-1B	International Rice Molecular Breeding Network	-	-	L-T-root in indica
297	CX83	511.31	-133.23	-26.72	Indica	Indica	14.13	164	0.759	-	X 22	-	4610285	-	Vietnam	Viet Nam	P	SEA	XI-1B	International Rice Molecular Breeding Network	-	-	-
298	CX84	500.41	-70.95	-57.74	Indica	Indica	15.18	276	0.787	-	X 23	-	4610286	-	Vietnam	Viet Nam	P	SEA	XI-adm	International Rice Molecular Breeding Network	Long-root pool in indica	Thick-root pool in indica	L-T-root in indica
299	CX85	491.23	-24.22	-5.17	Indica	Indica	13.5	142	0.624	-	C 71	-	4610287	-	Vietnam	Viet Nam	P	SEA	XI-adm	International Rice Molecular Breeding Network	-	-	-
300	CX86	456.57	-90.44	-76.95	Indica	Indica	16.02	228	0.724	-	C 70	-	4610288	-	Vietnam	Viet Nam	P	SEA	XI-adm	International Rice Molecular Breeding Network	Long-root pool in indica	-	-
301	CX87	490.38	-59.86	-80.51	Indica	Indica	15.48	260	0.763	-	Q 5	-	4610289	-	Vietnam	Viet Nam	P	SEA	XI-adm	International Rice Molecular Breeding Network	Long-root pool in indica	-	-
302	CX88	472.27	333.19	-37.66	Indica	Indica	14.61	201	0.713	-	Huanyangnian	缓阳粘	-	-	China	China	P	EAS	XI-1A	International Rice Molecular Breeding Network	-	-	-
303	CX89	383.29	-41.33	41.52	Indica	Indica	13.32	228	0.733	-	M 202	-	4610290	-	United_States	United States of America	I	NAM	XI-adm	International Rice Molecular Breeding Network	-	-	-
304	CX9	459.95	-139.27	-61	Indica	Indica	14.41	211	0.735	Lowland	Fengaizhan	丰矮占	-	-	China	China	P	EAS	XI-1B	International Rice Molecular Breeding Network	-	-	-
305	CX90	278.46	-283.3	121.64	Indica	Indica	11.74	334	0.809	-	Chhomromg	-	4610291	-	Nepal	Nepal	P	SAC	XI-1B	International Rice Molecular Breeding Network	-	-	-
306	CX91	465.77	-171.48	-5.42	Indica	Indica	13.11	236	0.643	-	Govind	-	4610292	-	India	India	P	SAC	XI-1B	International Rice Molecular Breeding Network	-	-	-
307	CX92	485.89	-319.58	1.11	Indica	Indica	9.75	271	0.587	-	UPR 191-66	-	4610293	-	India	India	P	SAC	XI-1B	International Rice Molecular Breeding Network	Short-root pool in indica	Thin-root pool in indica	-
308	CX93	450.25	31.98	-9.47	Indica	Indica	12.93	345	0.7	-	TGMS 29	-	4610294	-	India	India	I	SAC	XI-adm	International Rice Molecular Breeding Network	-	-	-
309	CX94	476.61	-41.61	17.63	Indica	Indica	12.3	177	0.619	-	Swarna	-	4610295	-	India	India	I	SAC	XI-adm	International Rice Molecular Breeding Network	-	-	L-T-root in indica
310	CX96	500.25	-77.52	-28.6	Indica	Indica	11.89	278	0.642	-	Ajaya	-	4610296	-	India	India	P	SAC	XI-1B	International Rice Molecular Breeding Network	-	-	-
311	CX97	537.53	-94.04	-44.62	Indica	Indica	12.25	224	0.651	-	Budda	-	4610297	-	India	India	P	SAC	XI-1B	International Rice Molecular Breeding Network	-	-	-
312	CX98	412.49	89.31	72.08	Indica	Indica	14.12	346	0.807	-	Doddabyranella	-	4610298	-	India	India	P	SAC	XI-2	International Rice Molecular Breeding Network	-	-	L-T-root in indica
313	CX99	415.34	113.24	75.26	Indica	Indica	14.23	294	0.753	-	Doddi	-	4610299	-	India	India	P	SAC	XI-2	International Rice Molecular Breeding Network	-	-	L-T-root in indica
314	CX1	-656.68	19.55	102.06	Japonica	Tropical japonica	12.77	328	0.724	-	Da Li	Da Li	-	-	China	-	-	-	-	International Rice Molecular Breeding Network	-	-	L-T-root in japonica
315	CX163	-680.22	14.92	-154.33	Japonica	Temperate japonica	-	-	-	-	Chaoyou 1	超优1号	-	-	China	-	-	-	-	International Rice Molecular Breeding Network	-	-	-
316	CX164	-864.01	-11.84	-183.35	Japonica	Temperate japonica	13.72	210	0.696	Lowland	Xiushui 09	秀水09	-	-	China	-	-	-	-	International Rice Molecular Breeding Network	-	-	-
317	CX166	-870.23	-14.23	-167.95	Japonica	Temperate japonica	12.02	192	0.675	-	Wuyugeng 14	武育粳14号	-	-	China	-	-	-	-	International Rice Molecular Breeding Network	-	-	-
318	CX167	346.79	-267.05	2.46	Indica	Indica	12.39	281	0.803	Lowland	Gui 649	桂649	-	-	China	-	-	-	-	International Rice Molecular Breeding Network	-	-	-
319	CX168	342.96	-180.51	3.01	Indica	Indica	13.85	187	0.683	-	Gui 253	桂253	-	-	China	-	-	-	-	International Rice Molecular Breeding Network	-	-	-
320	CX169	337.59	-246.65	36.88	Indica	Indica	11	285	0.773	Lowland	Minghui 86	明恢86	-	-	China	-	-	-	-	International Rice Molecular Breeding Network	-	-	-
321	CX170	385.45	284.68	-86.88	Indica	Indica	16.53	282	0.745	-	II32B	II32B	-	-	China	-	-	-	-	International Rice Molecular Breeding Network	-	-	-
322	CX172	-943.41	-2.23	-165.99	Japonica	Temperate japonica	13.22	260	0.712	Lowland	Changbai 9	长白9号	-	-	China	-	-	-	-	International Rice Molecular Breeding Network	-	-	-
323	CX173	-720.55	8.97	-183.01	Japonica	Temperate japonica	11.35	204	0.746	Lowland	Huayu 560	花育560	-	-	China	-	-	-	-	International Rice Molecular Breeding Network	-	-	-
324	CX174	-832.75	16.5	24.02	Japonica	Temperate japonica	13.5	236	0.902	Upland	Handao 502	旱稻502	-	-	China	-	-	-	-	International Rice Molecular Breeding Network	-	Thick-root pool in japonica	L-T-root in japonica
325	CX175	-849.65	11.43	53.87	Japonica	Temperate japonica	14.44	204	0.846	Upland	Handao 297	旱稻297	-	-	China	-	-	-	-	International Rice Molecular Breeding Network	-	Thick-root pool in japonica	-
326	CX176	382.77	-102.54	-53.11	Indica	Indica	13.52	224	0.696	Lowland	Huanghuazhan	黄华占	-	-	China	-	-	-	-	International Rice Molecular Breeding Network	-	-	-
327	CX178	445.07	-64.95	-34.86	Indica	Indica	13.16	235	0.692	Lowland	Zhongguangxiang 1	中广香1号	-	-	China	-	-	-	-	International Rice Molecular Breeding Network	-	-	-
328	CX179	-887.09	-13.18	-154.41	Japonica	Temperate japonica	13.47	208	0.742	Lowland	Songgeng 5	松粳5号	-	-	China	-	-	-	-	International Rice Molecular Breeding Network	-	-	-
329	CX180	-937.67	-4.99	-144.6	Japonica	Temperate japonica	12.34	225	0.743	Lowland	Suigeng 3	绥粳3号	-	-	China	-	-	-	-	International Rice Molecular Breeding Network	-	-	-
330	CX181	-946.67	-5.31	-154.9	Japonica	Temperate japonica	12.76	263	0.687	Lowland	Kongyu 131	空育131	-	-	China	-	-	-	-	International Rice Molecular Breeding Network	-	-	-
331	CX183	269.32	-139.99	-43.58	Indica	Indica	12.23	190	0.672	-	9516-R9516	9516	-	-	China	-	-	-	-	International Rice Molecular Breeding Network	-	-	-
332	CX184	378.42	-1.47	-41.08	Indica	Indica	15.24	310	0.684	Upland	Hanhui 10	旱恢10号	-	-	China	-	-	-	-	International Rice Molecular Breeding Network	-	-	L-T-root in indica
333	CX185	398.27	-179.69	64.2	Indica	Indica	8.31	260	0.771	-	Zhonghui 8006	中恢8006	-	-	China	-	-	-	-	International Rice Molecular Breeding Network	-	-	-
334	CX186	422.91	119.7	60	Indica	Indica	11.23	311	0.738	-	Pokkali	Pokkali	-	-	China	-	-	-	-	International Rice Molecular Breeding Network	-	-	L-T-root in indica
335	CX187	-804.62	-19.38	-109.53	Japonica	Temperate japonica	11.58	148	0.662	Lowland	Liaoxing 1	辽星1号	-	-	China	-	-	-	-	International Rice Molecular Breeding Network	-	Thin-root pool in japonica	-
336	CX188	-748.67	-1.75	-148.06	Japonica	Temperate japonica	12.65	212	0.725	Lowland	Minggeng 28	宁粳28	-	-	China	-	-	-	-	International Rice Molecular Breeding Network	-	-	-
337	CX189	429.37	-226.97	11.9	Indica	Indica	11.84	245	0.67	Lowland	Ceng 258	测258	-	-	China	-	-	-	-	International Rice Molecular Breeding Network	-	-	-
338	CX190	371.72	-186.3	68.03	Indica	Indica	10.31	348	0.807	Lowland	Zhonghui 8015	中恢8015	-	-	China	-	-	-	-	International Rice Molecular Breeding Network	-	-	-
339	CX191	244.16	-134.82	-44.61	Indica	Indica	13.03	267	0.692	Lowland	Zhenghui 7954	浙恢7954	-	-	China	-	-	-	-	International Rice Molecular Breeding Network	-	-	-
340	CX192	434.53	-86.74	-34.89	Indica	Indica	11.48	197	0.646	Lowland	Liushayouzhan 2	柳沙油占2号	-	-	China	-	-	-	-	International Rice Molecular Breeding Network	-	-	-
341	CX193	466.46	-102.95	-56.39	Indica	Indica	13.3	196	0.61	Lowland	Gui 362 (Guangshihuifuxi)	桂362（广适恢复系）	-	-	China	-	-	-	-	International Rice Molecular Breeding Network	-	Thin-root pool in indica	-
342	CX194	417.81	-277.43	10.85	Indica	Indica	12.11	263	0.706	Lowland	Shuhui 498	蜀恢498	-	-	China	-	-	-	-	International Rice Molecular Breeding Network	-	-	-
343	CX195	-419.8	-29.95	-14.37	Japonica	Japonica	11.33	220	0.79	-	Qd_471	Qd_471	-	-	China	-	-	-	-	International Rice Molecular Breeding Network	-	-	-
344	CX196	485.85	-45.56	-63.84	Indica	Indica	13.52	282	0.691	-	ZD2057	ZD2057	-	-	China	-	-	-	-	International Rice Molecular Breeding Network	-	-	-
345	CX197	468.7	-142.66	-9.11	Indica	Indica	9.74	292	0.745	-	084(三系恢复系)	084	-	-	China	-	-	-	-	International Rice Molecular Breeding Network	Short-root pool in indica	-	-
346	CX198	511.23	-112.03	-28.79	Indica	Indica	12.81	306	0.681	Lowland	9311	9311	-	-	China	-	-	-	-	International Rice Molecular Breeding Network	-	-	-
347	CX199	396.76	-138.75	62.76	Indica	Indica	9.3	262	0.808	Lowland	Luhui 17	泸恢17	-	-	China	-	-	-	-	International Rice Molecular Breeding Network	-	-	-
348	CX200	431.21	-235.46	7.15	Indica	Indica	12.92	357	0.81	Lowland	Shuhui 527	蜀恢527	-	-	China	-	-	-	-	International Rice Molecular Breeding Network	-	Thick-root pool in indica	-
349	CX201	-881.36	-8.54	-92.32	Japonica	Temperate japonica	12.01	160	0.7	Lowland	Minggeng 38	宁粳38	-	-	China	-	-	-	-	International Rice Molecular Breeding Network	-	-	-
350	CX202	439.17	32.55	-10	Indica	Indica	13.68	227	0.762	Lowland	Sanhuangzhan	三黄占（刘斌提供）	-	-	China	-	-	-	-	International Rice Molecular Breeding Network	-	-	L-T-root in indica
351	CX203	392.89	297.54	-60.42	Indica	Indica	12.01	166	0.636	Lowland	Jin 23B	金23B	-	-	China	-	-	-	-	International Rice Molecular Breeding Network	-	-	-
352	CX204	-903.47	-17.28	-99.68	Japonica	Temperate japonica	12.55	251	0.664	Lowland	Songgeng 8	松粳9号	-	-	China	-	-	-	-	International Rice Molecular Breeding Network	-	-	-
353	CX215	407.05	-57.02	-18.38	Indica	Indica	13.55	247	0.797	-	F6	F6	-	-	China	-	-	-	-	International Rice Molecular Breeding Network	-	-	-
354	CX216	355.92	-138.02	17.73	Indica	Indica	12.48	181	0.674	Lowland	Hui 752	恢752	-	-	China	-	-	-	-	International Rice Molecular Breeding Network	-	-	-
355	CX222	404.01	-18.46	-10.84	Indica	Indica	12.76	219	0.695	Lowland	Jiafuzhan	佳辐占	-	-	China	-	-	-	-	International Rice Molecular Breeding Network	-	-	-
356	CX223	-916.2	-12.33	-134.74	Japonica	Temperate japonica	-	-	-	-	Chugeng 27	楚粳27	-	-	China	-	-	-	-	International Rice Molecular Breeding Network	-	-	-
357	CX224	-913.25	-10.21	-125.23	Japonica	Temperate japonica	11.4	243	0.721	Lowland	Chugeng 28	楚粳28	-	-	China	-	-	-	-	International Rice Molecular Breeding Network	-	-	-
358	CX253	486.2	4.11	-64.13	Indica	Indica	15.6	276	0.678	Lowland	Yuetai B	粤泰B	-	-	China	-	-	-	-	International Rice Molecular Breeding Network	Long-root pool in indica	-	-
359	CX254	447.56	203.04	-42.23	Indica	Indica	15.14	283	0.666	Lowland	Xieqingzao B	协青早B	-	-	China	-	-	-	-	International Rice Molecular Breeding Network	Long-root pool in indica	-	-
360	CX255	444.71	416.88	-91.93	Indica	Indica	14.79	414	0.689	Lowland	Zhenshan 97B	珍汕97B	-	-	China	-	-	-	-	International Rice Molecular Breeding Network	Long-root pool in indica	-	-
361	CX256	466.6	218.17	-59.8	Indica	Indica	13.06	262	0.725	Lowland	Chuanxiang 29B	川香29B	-	-	China	-	-	-	-	International Rice Molecular Breeding Network	-	-	L-T-root in indica
362	CX257	448.89	254.7	-53.6	Indica	Indica	13.9	184	0.589	Lowland	Bo B	博B	-	-	China	-	-	-	-	International Rice Molecular Breeding Network	-	Thin-root pool in indica	-
363	CX258	431.76	300.45	-71.45	Indica	Indica	14.55	174	0.57	Lowland	Zhong 9B	中9B	-	-	China	-	-	-	-	International Rice Molecular Breeding Network	-	Thin-root pool in indica	-
364	CX259	-816.58	-8.33	-101.62	Japonica	Temperate japonica	12.14	152	0.688	-	Y16B	Y16B	-	-	China	-	-	-	-	International Rice Molecular Breeding Network	-	-	-
365	CX260	-742.95	-2.62	-127.43	Japonica	Temperate japonica	11.49	152	0.654	Lowland	5216B	5216B	-	-	China	-	-	-	-	International Rice Molecular Breeding Network	-	Thin-root pool in japonica	-
366	CX261	-425.29	-145.13	-113.33	Japonica	Japonica	12.81	125	0.656	-	C415	C415	-	-	China	-	-	-	-	International Rice Molecular Breeding Network	-	-	-
367	CX279	-874.55	-30.63	-114.05	Japonica	Temperate japonica	14.99	299	0.717	Lowland	Yuedao 1	云稻1号	-	-	China	-	-	-	-	International Rice Molecular Breeding Network	Long-root pool in japonica	-	-
368	CX283	-822.65	-30.4	26.6	Japonica	Temperate japonica	10.69	177	0.689	-	Changyebaochixi	长野保持系	-	-	China	-	-	-	-	International Rice Molecular Breeding Network	Short-root pool in japonica	-	-
369	CX289	420.7	-310.84	26.96	Indica	Indica	-	-	-	-	725	725	-	-	China	-	-	-	-	International Rice Molecular Breeding Network	-	-	-
370	CX292	439.81	-259.43	8.38	Indica	Indica	10.15	243	0.742	Lowland	Enhui 58	恩恢58	-	-	China	-	-	-	-	International Rice Molecular Breeding Network	Short-root pool in indica	-	-
371	CX293	448.5	-211.55	36.69	Indica	Indica	9.22	275	0.728	Lowland	Wansan	晚三	-	-	China	-	-	-	-	International Rice Molecular Breeding Network	Short-root pool in indica	-	-
372	CX294	346.07	-224.43	30.48	Indica	Indica	12.84	269	0.679	Lowland	Minghui 77	明恢77	-	-	China	-	-	-	-	International Rice Molecular Breeding Network	-	-	-
373	CX295	442.31	-150.73	18.48	Indica	Indica	8.76	234	0.732	-	Chaohui-1	超恢－1	-	-	China	-	-	-	-	International Rice Molecular Breeding Network	Short-root pool in indica	-	-
374	CX297	273.02	-144.73	30.4	Indica	Indica	13.23	267	0.716	-	Guihui 2190	贵恢2190	-	-	China	-	-	-	-	International Rice Molecular Breeding Network	-	-	-
375	CX298	291.23	-178.13	8.99	Indica	Indica	10.11	278	0.78	-	Guihui 5832	贵恢5832	-	-	China	-	-	-	-	International Rice Molecular Breeding Network	-	-	-
376	CX299	-863.06	-18.36	-166.46	Japonica	Temperate japonica	13.12	219	0.673	Lowland	Minggeng 1	宁粳1号	-	-	China	-	-	-	-	International Rice Molecular Breeding Network	-	-	-
377	CX300	455.39	-145.5	-10.92	Indica	Indica	10.69	329	0.789	-	Guihui 168	贵恢168	-	-	China	-	-	-	-	International Rice Molecular Breeding Network	-	Thick-root pool in indica	-
378	CX301	401.43	-178.4	54.75	Indica	Indica	9.83	228	0.63	-	Qianhui 875	黔恢875	-	-	China	-	-	-	-	International Rice Molecular Breeding Network	-	-	-
379	CX302	423.57	-221.63	9.06	Indica	Indica	13.01	351	0.741	-	SB90	SB90	-	-	China	-	-	-	-	International Rice Molecular Breeding Network	-	-	-
380	CX309	-59.69	-126.15	-33.17	Japonica	Japonica	11.27	184	0.689	-	Lunhui 422	轮回422	-	-	China	-	-	-	-	International Rice Molecular Breeding Network	-	-	-
381	CX310	385.94	-89.05	-7.08	Indica	Indica	10.22	232	0.723	-	F88	F88	-	-	China	-	-	-	-	International Rice Molecular Breeding Network	-	-	-
382	CX311	-873.28	-11.16	-167.31	Japonica	Temperate japonica	12.33	219	0.775	Lowland	Wuyungeng 7	武运粳7号	-	-	China	-	-	-	-	International Rice Molecular Breeding Network	-	-	-
383	CX312	446.11	-101.29	-15.62	Indica	Indica	12.59	300	0.692	Lowland	WH26	WH26	-	-	China	-	-	-	-	International Rice Molecular Breeding Network	-	-	-
384	CX320	-909.01	-4.06	-174.23	Japonica	Temperate japonica	11.36	197	0.676	Lowland	Zhendao 88	镇稻88	-	-	China	-	-	-	-	International Rice Molecular Breeding Network	-	-	-
385	CX321	473.95	0.36	-46.26	Indica	Indica	9.96	299	0.782	-	PD29	PD29	-	-	China	-	-	-	-	International Rice Molecular Breeding Network	Short-root pool in indica	Thick-root pool in indica	-
386	CX322	454.5	-15.03	-8.83	Indica	Indica	13.02	244	0.722	-	Honghui 98	红恢98	-	-	China	-	-	-	-	International Rice Molecular Breeding Network	-	-	-
387	CX324	-877.84	-2.85	-151.43	Japonica	Temperate japonica	13.54	200	0.745	Lowland	Nangeng 45	南粳45	-	-	China	-	-	-	-	International Rice Molecular Breeding Network	-	-	-
388	CX325	450.58	144.07	3.52	Indica	Indica	11.75	207	0.707	-	Hongwan 1	红晚1号	-	-	China	-	-	-	-	International Rice Molecular Breeding Network	-	-	-
389	CX326	-567.48	-35.71	-131.87	Japonica	Japonica	12.93	208	0.701	Lowland	Nangeng 47	南粳47	-	-	China	-	-	-	-	International Rice Molecular Breeding Network	-	-	-
390	CX331	-741.83	-32.41	-154.97	Japonica	Temperate japonica	12.79	161	0.668	Lowland	Song 820	松820	-	-	China	-	-	-	-	International Rice Molecular Breeding Network	-	-	-
391	CX332	-912.06	-4.24	-174.7	Japonica	Temperate japonica	12.29	242	0.732	Lowland	Xudao 3	徐稻3号	-	-	China	-	-	-	-	International Rice Molecular Breeding Network	-	-	-
392	CX333	-854.25	11.23	22.83	Japonica	Temperate japonica	13.17	249	0.788	Lowland	Daohuaxiang	稻花香	-	-	China	-	-	-	-	International Rice Molecular Breeding Network	-	-	-
393	CX334	-792.99	-25.24	-120.89	Japonica	Temperate japonica	-	-	-	-	Huaidao 9	淮稻9号	-	-	China	-	-	-	-	International Rice Molecular Breeding Network	-	-	-
394	CX335	452.41	-131.85	-23.63	Indica	Indica	16.16	324	0.682	-	B14	B14	-	-	China	-	-	-	-	International Rice Molecular Breeding Network	Long-root pool in indica	-	-
395	CX336	380.9	-121.09	5.7	Indica	Indica	13.11	283	0.621	-	B15	B15	-	-	China	-	-	-	-	International Rice Molecular Breeding Network	-	-	-
396	CX337	462.72	-188.91	-1.86	Indica	Indica	13.98	292	0.669	Lowland	B5	B5	-	-	China	-	-	-	-	International Rice Molecular Breeding Network	-	-	-
397	CX338	445.96	-184	-1.86	Indica	Indica	14.65	304	0.584	Lowland	B5-10	B5-10	-	-	China	-	-	-	-	International Rice Molecular Breeding Network	-	Thin-root pool in indica	-
398	CX339	438.35	266.11	-85.28	Indica	Indica	15.14	354	0.634	Upland	Luhan 1	绿旱1号	-	-	China	-	-	-	-	International Rice Molecular Breeding Network	Long-root pool in indica	-	-
399	CX430	404.5	-210.1	63.34	Indica	Indica	-	-	-	-	-	-	-	-	China	-	-	-	-	International Rice Molecular Breeding Network	-	-	-
400	CX432	434.8	-167.64	27.94	Indica	Indica	-	-	-	-	Guanghui 998	广恢998	-	-	China	-	-	-	-	International Rice Molecular Breeding Network	-	-	-
401	CX433	398.84	-207.04	8.41	Indica	Indica	-	-	-	-	-	-	-	-	China	-	-	-	-	International Rice Molecular Breeding Network	-	-	-
402	CX434	418.02	-315.93	32	Indica	Indica	-	-	-	-	-	-	-	-	China	-	-	-	-	International Rice Molecular Breeding Network	-	-	-
403	CX435	303.67	-109.44	47.15	Indica	Indica	-	-	-	-	-	-	-	-	China	-	-	-	-	International Rice Molecular Breeding Network	-	-	-
404	CX436	500.8	-56.46	-76.41	Indica	Indica	-	-	-	-	Nanhui 057	皖恢057	-	-	China	-	-	-	-	International Rice Molecular Breeding Network	-	-	-
405	CX437	396.14	-305.54	-36.16	Indica	Indica	-	-	-	-	Gui 99	桂99(恢复系)	-	-	China	-	-	-	-	International Rice Molecular Breeding Network	-	-	-
406	CX438	423.74	-152.37	-17.43	Indica	Indica	-	-	-	-	Yanhui 559	盐恢559	-	-	China	-	-	-	-	International Rice Molecular Breeding Network	-	-	-
407	CX439	88.59	-123.5	-70.28	Indica	Indica	-	-	-	-	R9308	-	-	-	China	-	-	-	-	International Rice Molecular Breeding Network	-	-	-
408	CX440	385.36	-285.87	-48.84	Indica	Indica	-	-	-	-	Miyang 46	密阳46(恢)	-	-	China	-	-	-	-	International Rice Molecular Breeding Network	-	-	-
409	CX441	-571.17	-27.52	-32.41	Japonica	Temperate japonica	11.66	290	0.955	-	-	-	-	-	China	-	-	-	-	International Rice Molecular Breeding Network	-	-	-
410	CX442	346.45	-255.7	40.38	Indica	Indica	-	-	-	-	Hang 1	航1号(恢)	-	-	China	-	-	-	-	International Rice Molecular Breeding Network	-	-	-
411	CX443	448.98	-193.88	4.01	Indica	Indica	-	-	-	-	Minhui 3301	闽恢3301	-	-	China	-	-	-	-	International Rice Molecular Breeding Network	-	-	-
412	CX444	360.87	-204.19	43.53	Indica	Indica	-	-	-	-	-	-	-	-	China	-	-	-	-	International Rice Molecular Breeding Network	-	-	-
413	CX445	487.86	124.01	-23.11	Indica	Indica	-	-	-	-	Mei A	美A	-	-	China	-	-	-	-	International Rice Molecular Breeding Network	-	-	-
414	CX446	447.37	417.75	-91.46	Indica	Indica	-	-	-	-	-	-	-	-	China	-	-	-	-	International Rice Molecular Breeding Network	-	-	-
415	CX447	378.94	186.38	-37.74	Indica	Indica	-	-	-	-	-	-	-	-	China	-	-	-	-	International Rice Molecular Breeding Network	-	-	-
416	CX448	412.67	-154.07	31.25	Indica	Indica	-	-	-	-	Zhongzhe A	中浙A	-	-	China	-	-	-	-	International Rice Molecular Breeding Network	-	-	-
417	CX449	441.01	6.38	-10.61	Indica	Indica	-	-	-	-	Neixiang 2A	内香2A	-	-	China	-	-	-	-	International Rice Molecular Breeding Network	-	-	-
418	CX450	412.08	295.93	-89.73	Indica	Indica	-	-	-	-	-	-	-	-	China	-	-	-	-	International Rice Molecular Breeding Network	-	-	-
419	CX452	464.99	214.1	-60.19	Indica	Indica	-	-	-	-	Chuanxiang 29A	川香29A（任）	-	-	China	-	-	-	-	International Rice Molecular Breeding Network	-	-	L-T-root in indica
420	CX453	-395.72	-41.43	-111.77	Japonica	Japonica	-	-	-	-	Qp_457	-	-	-	China	-	-	-	-	International Rice Molecular Breeding Network	-	-	-
421	CX454	367.75	163.36	-31.32	Indica	Indica	-	-	-	-	D62A	-	-	-	China	-	-	-	-	International Rice Molecular Breeding Network	-	-	-
422	CX455	472.35	-1.95	-23.07	Indica	Indica	-	-	-	-	-	-	-	-	China	-	-	-	-	International Rice Molecular Breeding Network	-	-	-
423	CX456	450.05	255	-53.95	Indica	Indica	-	-	-	-	-	-	-	-	China	-	-	-	-	International Rice Molecular Breeding Network	-	-	-
424	CX457	426.68	403.68	-97.07	Indica	Indica	-	-	-	-	-	-	-	-	China	-	-	-	-	International Rice Molecular Breeding Network	-	-	L-T-root in indica
425	CX458	440.36	290.49	-64.93	Indica	Indica	-	-	-	-	Gufeng A	谷丰A	-	-	China	-	-	-	-	International Rice Molecular Breeding Network	-	-	L-T-root in indica
426	CX459	475.14	257.32	-86.43	Indica	Indica	-	-	-	-	-	-	-	-	China	-	-	-	-	International Rice Molecular Breeding Network	-	-	L-T-root in indica
427	CX460	429.1	261.21	-40.9	Indica	Indica	-	-	-	-	Qianjiang 1A	钱江1号A	-	-	China	-	-	-	-	International Rice Molecular Breeding Network	-	-	-
428	CX461	138.92	6.86	-41.01	Indica	Indica	-	-	-	-	Ganxiang A	赣香A	-	-	China	-	-	-	-	International Rice Molecular Breeding Network	-	-	-
429	CX462	486.4	-119.47	-61.85	Indica	Indica	-	-	-	-	611	611（荃银引进二系恢）	-	-	China	-	-	-	-	International Rice Molecular Breeding Network	-	-	-
430	CX463	402.47	-50.69	24.28	Indica	Indica	12	353	0.732	-	33	33（荃银引进二系恢）	-	-	China	-	-	-	-	International Rice Molecular Breeding Network	-	-	-
431	CX464	482.91	26.97	-19.9	Indica	Indica	-	-	-	-	1892S	-	-	-	China	-	-	-	-	International Rice Molecular Breeding Network	-	-	-
432	CX465	509.45	-111.6	-29.29	Indica	Indica	13.97	352	0.766	-	Anxuan 6	安选6号	-	-	China	-	-	-	-	International Rice Molecular Breeding Network	-	-	-
433	CX466	420.08	-84.87	-45.64	Indica	Indica	-	-	-	-	Xinan S	新安S	-	-	China	-	-	-	-	International Rice Molecular Breeding Network	-	-	-
434	CX467	393.15	12.06	-33.05	Indica	Indica	9.9	234	0.75	Lowland	Xianhui 207	先恢207	-	-	China	-	-	-	-	International Rice Molecular Breeding Network	-	-	-
435	CX468	443.82	304.2	-73.97	Indica	Indica	-	-	-	-	-	-	-	-	China	-	-	-	-	International Rice Molecular Breeding Network	-	-	-
436	CX469	467.46	-143.61	-72.13	Indica	Indica	13.25	225	0.669	Lowland	R15	HR15(三系恢复系)	-	-	China	-	-	-	-	International Rice Molecular Breeding Network	-	-	-
437	CX470	440.92	265.65	-65.16	Indica	Indica	-	-	-	-	Bo IIA	博IIA	-	-	China	-	-	-	-	International Rice Molecular Breeding Network	-	-	-
438	CX471	438.42	280.96	-66.95	Indica	Indica	-	-	-	-	-	-	-	-	China	-	-	-	-	International Rice Molecular Breeding Network	-	-	-
439	CX472	386.44	-134.53	77.78	Indica	Indica	11.6	329	0.811	-	38	838(三系恢复系）	-	-	China	-	-	-	-	International Rice Molecular Breeding Network	-	-	-
440	CX473	465.06	189.96	-59.57	Indica	Indica	-	-	-	-	Rongfeng A	荣丰A	-	-	China	-	-	-	-	International Rice Molecular Breeding Network	-	-	L-T-root in indica
441	CX474	458.72	-53.26	-39.66	Indica	Indica	12.48	205	0.68	Lowland	287	R287(两系恢复系)	-	-	China	-	-	-	-	International Rice Molecular Breeding Network	-	-	-
442	CX475	422.62	-141.62	52.77	Indica	Indica	10.15	202	0.698	Lowland	Yuehui 9113	岳恢9113	-	-	China	-	-	-	-	International Rice Molecular Breeding Network	Short-root pool in indica	-	-
443	CX476	501.11	3.86	-64.51	Indica	Indica	-	-	-	-	-	-	-	-	China	-	-	-	-	International Rice Molecular Breeding Network	-	-	-
444	CX477	396.02	-88.92	-42.48	Indica	Indica	10.09	240	0.599	Lowland	Xianghui 299	湘恢299	-	-	China	-	-	-	-	International Rice Molecular Breeding Network	-	-	-
445	CX478	458.41	-11.87	-52.55	Indica	Indica	13.68	272	0.701	Lowland	Changhui 121	昌恢121	-	-	China	-	-	-	-	International Rice Molecular Breeding Network	-	-	-
446	CX479	408.88	-117.27	50.18	Indica	Indica	-	-	-	-	Lehui 188	乐恢188	-	-	China	-	-	-	-	International Rice Molecular Breeding Network	-	-	-
447	CX480	430.86	-116.81	-22.33	Indica	Indica	9.85	219	0.807	Lowland	432	R432(三系恢复系)	-	-	China	-	-	-	-	International Rice Molecular Breeding Network	Short-root pool in indica	Thick-root pool in indica	-
448	CX481	393.15	9.96	-32.69	Indica	Indica	10.13	228	0.761	-	207R	207R	-	-	China	-	-	-	-	International Rice Molecular Breeding Network	-	-	-
449	CX482	445.77	-106.67	-24.4	Indica	Indica	10.68	306	0.689	Lowland	402	R402(三系恢复系)	-	-	China	-	-	-	-	International Rice Molecular Breeding Network	-	-	L-T-root in indica
450	CX483	437.43	-128.26	2.67	Indica	Indica	14.37	304	0.737	Lowland	458	R458(三系恢复系)	-	-	China	-	-	-	-	International Rice Molecular Breeding Network	-	-	-
451	CX484	400.82	-130.21	-39.45	Indica	Indica	10.78	290	0.772	-	T0463	T0463	-	-	China	-	-	-	-	International Rice Molecular Breeding Network	-	-	L-T-root in indica
452	CX485	433.88	-96.74	-37.9	Indica	Indica	9.83	240	0.697	-	T0974	T0974	-	-	China	-	-	-	-	International Rice Molecular Breeding Network	Short-root pool in indica	-	L-T-root in indica
453	CX486	464.67	185.91	-54.45	Indica	Indica	11.16	237	0.737	Lowland	ZR02	ZR02	-	-	China	-	-	-	-	International Rice Molecular Breeding Network	-	-	L-T-root in indica
454	CX487	60.39	-174.07	-21.49	Indica	Japonica	-	-	-	-	Aipei 64S	培矮64S	-	-	China	-	-	-	-	International Rice Molecular Breeding Network	-	-	-
455	CX488	143.88	-196.22	33.2	Indica	Japonica	-	-	-	-	Y58S	Y58S	-	-	China	-	-	-	-	International Rice Molecular Breeding Network	-	-	-
456	CX489	351.2	-29.1	-37.99	Indica	Indica	-	-	-	-	-	-	-	-	China	-	-	-	-	International Rice Molecular Breeding Network	-	-	-
457	CX490	325.28	130.93	-6.81	Indica	Indica	-	-	-	-	Zhun S	准S	-	-	China	-	-	-	-	International Rice Molecular Breeding Network	-	-	-
458	CX491	423.58	336.63	-44.96	Indica	Indica	-	-	-	-	Fengyuan A	丰源A	-	-	China	-	-	-	-	International Rice Molecular Breeding Network	-	-	-
459	CX492	-875.37	-15.3	-144.75	Japonica	Temperate japonica	11.7	215	0.661	Lowland	Ninggeng 3	宁粳3号	-	-	China	-	-	-	-	International Rice Molecular Breeding Network	-	Thin-root pool in japonica	-
460	CX493	-877.05	-4.46	-153.79	Japonica	Temperate japonica	12.3	271	0.69	Lowland	Yangfugeng 8	扬辐粳8号	-	-	China	-	-	-	-	International Rice Molecular Breeding Network	-	-	-
461	CX494	-839.66	-23.91	-151.91	Japonica	Temperate japonica	12.24	227	0.805	Lowland	Yanggeng 4038	扬粳4038	-	-	China	-	-	-	-	International Rice Molecular Breeding Network	-	-	-
462	CX495	-883.98	-2.73	-182.93	Japonica	Temperate japonica	11.58	221	0.711	Lowland	Zhendao 99	镇稻99	-	-	China	-	-	-	-	International Rice Molecular Breeding Network	-	-	-
463	CX496	-818.52	-19.51	-116.7	Japonica	Temperate japonica	13.17	210	0.696	Lowland	Wugeng 15	武粳15	-	-	China	-	-	-	-	International Rice Molecular Breeding Network	-	-	-
464	CX497	-882.38	-11.01	-177.74	Japonica	Temperate japonica	14.35	306	0.717	Lowland	Wuyungeng 21	武运粳21	-	-	China	-	-	-	-	International Rice Molecular Breeding Network	-	-	-
465	CX498	-813.07	-6.51	-164.99	Japonica	Temperate japonica	11.43	251	0.718	Lowland	Huageng 6	华粳6号	-	-	China	-	-	-	-	International Rice Molecular Breeding Network	-	-	-
466	CX499	-910.92	-5.58	-171.18	Japonica	Temperate japonica	12.78	224	0.796	Lowland	Nangeng 44	南粳44	-	-	China	-	-	-	-	International Rice Molecular Breeding Network	-	-	-
467	CX500	-873.71	-14.3	-168.22	Japonica	Temperate japonica	12	214	0.692	Lowland	Wuxianggeng 14	武香粳14号	-	-	China	-	-	-	-	International Rice Molecular Breeding Network	-	-	-
468	CX501	-913.46	-4.08	-174.86	Japonica	Temperate japonica	12.21	267	0.717	Lowland	Xudao 5	徐稻5号	-	-	China	-	-	-	-	International Rice Molecular Breeding Network	-	-	-
469	CX502	-911.74	-4.36	-177.36	Japonica	Temperate japonica	11.99	240	0.743	Lowland	Liangeng 4	连粳4号	-	-	China	-	-	-	-	International Rice Molecular Breeding Network	-	-	-
470	CX503	-896.28	-15.95	-176.62	Japonica	Temperate japonica	11.41	195	0.792	Lowland	Changnonggeng 5	常农粳5号	-	-	China	-	-	-	-	International Rice Molecular Breeding Network	-	-	-
471	CX504	-874.66	-14.05	-192.12	Japonica	Temperate japonica	13.19	196	0.814	Lowland	Wuyungeng 19	武运粳19号	-	-	China	-	-	-	-	International Rice Molecular Breeding Network	-	Thick-root pool in japonica	-
472	CX505	469.33	-42.12	-42.29	Indica	Indica	13.08	229	0.703	Lowland	Texianzhan 25	特籼占25	-	-	China	-	-	-	-	International Rice Molecular Breeding Network	-	-	-
473	CX506	432.96	-24.87	-25.28	Indica	Indica	11.8	228	0.729	Lowland	Xianxiaozhan	籼小占	-	-	China	-	-	-	-	International Rice Molecular Breeding Network	-	-	-
474	CX507	471.47	-126.9	-55.63	Indica	Indica	14.54	254	0.763	Lowland	Fenghuazhan	丰华占	-	-	China	-	-	-	-	International Rice Molecular Breeding Network	-	-	-
475	CX508	478.39	-75.54	-43.57	Indica	Indica	14	296	0.709	Lowland	Qilisimiao	齐粒丝苗	-	-	China	-	-	-	-	International Rice Molecular Breeding Network	-	-	-
476	CX509	502.05	-21.32	-54.7	Indica	Indica	11.7	221	0.615	Lowland	Zhenhuiai 1	珍桂矮1号	-	-	China	-	-	-	-	International Rice Molecular Breeding Network	-	Thin-root pool in indica	-
477	CX510	472.87	-112.12	-68.19	Indica	Indica	13.43	268	0.685	Lowland	Guinongzhan	桂农占	-	-	China	-	-	-	-	International Rice Molecular Breeding Network	-	-	-
478	CX511	459.15	-96.77	-64.3	Indica	Indica	12.5	251	0.714	Lowland	Hemeizhan	合美占	-	-	China	-	-	-	-	International Rice Molecular Breeding Network	-	-	-
479	CX512	505.12	-90.15	-38.04	Indica	Indica	12.31	201	0.575	Lowland	Yuxiangyouzhan	玉香油占	-	-	China	-	-	-	-	International Rice Molecular Breeding Network	-	Thin-root pool in indica	-
480	CX513	479.71	-108.8	-53.21	Indica	Indica	12.37	222	0.687	Lowland	Yuejingsimiao 2	粤晶丝苗2号	-	-	China	-	-	-	-	International Rice Molecular Breeding Network	-	-	-
481	CX514	467.33	-52.54	-45.88	Indica	Indica	11.16	191	0.706	Lowland	Yesizhan	野丝占	-	-	China	-	-	-	-	International Rice Molecular Breeding Network	-	-	-
482	CX515	461.54	-157.01	-28.72	Indica	Indica	9.74	180	0.666	Lowland	Guihuazhan	桂华占	-	-	China	-	-	-	-	International Rice Molecular Breeding Network	Short-root pool in indica	-	-
483	CX516	477.32	-157.15	-37.39	Indica	Indica	10.1	176	0.646	Lowland	Youzhan 8	油占8号	-	-	China	-	-	-	-	International Rice Molecular Breeding Network	Short-root pool in indica	-	-
484	CX517	-819.56	4.47	-73.76	Japonica	Temperate japonica	12.89	209	0.641	Lowland	Dongnong 428	东农428	-	-	China	-	-	-	-	International Rice Molecular Breeding Network	-	Thin-root pool in japonica	-
485	CX518	-923.2	-5.32	-84.39	Japonica	Temperate japonica	12.89	191	0.714	Lowland	Kendao 12	垦稻12	-	-	China	-	-	-	-	International Rice Molecular Breeding Network	-	-	-
486	CX519	-946.04	-5.05	-152.04	Japonica	Temperate japonica	12.85	272	0.75	Lowland	Kenjiandao 6	垦鉴稻6	-	-	China	-	-	-	-	International Rice Molecular Breeding Network	-	-	-
487	CX520	-827.51	-2.04	-131.47	Japonica	Temperate japonica	12.82	219	0.816	Lowland	Longdao 5	龙稻5	-	-	China	-	-	-	-	International Rice Molecular Breeding Network	-	Thick-root pool in japonica	-
488	CX521	-940.13	-1.64	-159.89	Japonica	Temperate japonica	12.04	193	0.734	Lowland	Longgeng 20	龙粳20	-	-	China	-	-	-	-	International Rice Molecular Breeding Network	-	-	-
489	CX522	-918.75	-9.06	-108.7	Japonica	Temperate japonica	12.22	184	0.737	Lowland	Longgeng 21	龙粳21	-	-	China	-	-	-	-	International Rice Molecular Breeding Network	-	-	-
490	CX523	-944.7	-5.26	-145.21	Japonica	Temperate japonica	12.28	202	0.765	Lowland	Longgeng 24	龙粳24	-	-	China	-	-	-	-	International Rice Molecular Breeding Network	-	-	-
491	CX524	-933.38	-4.33	-146.22	Japonica	Temperate japonica	12.61	247	0.794	Lowland	Longgeng 26	龙粳26	-	-	China	-	-	-	-	International Rice Molecular Breeding Network	-	-	-
492	CX525	-858.59	-2.05	-104.5	Japonica	Temperate japonica	12.66	318	0.853	Lowland	Sanjiang 1	三江1	-	-	China	-	-	-	-	International Rice Molecular Breeding Network	-	Thick-root pool in japonica	-
493	CX526	-816.28	-28.34	-93.41	Japonica	Temperate japonica	12.76	160	0.626	Lowland	Song 01-173	松01-173	-	-	China	-	-	-	-	International Rice Molecular Breeding Network	-	Thin-root pool in japonica	-
494	CX527	-920.72	0.5	-113.04	Japonica	Temperate japonica	13.34	229	0.716	Lowland	Songgeng 10	松粳10	-	-	China	-	-	-	-	International Rice Molecular Breeding Network	-	-	-
495	CX528	-897.45	-0.31	-127.96	Japonica	Temperate japonica	12.48	205	0.704	Lowland	Songgeng 6	松粳6	-	-	China	-	-	-	-	International Rice Molecular Breeding Network	-	-	-
496	CX529	-937.28	-4.36	-146.53	Japonica	Temperate japonica	12.95	231	0.719	Lowland	Suigeng 10	绥粳10	-	-	China	-	-	-	-	International Rice Molecular Breeding Network	-	-	-
497	CX530	-917.6	3.26	-115.2	Japonica	Temperate japonica	-	-	-	-	Suigeng 4	绥粳4	-	-	China	-	-	-	-	International Rice Molecular Breeding Network	-	-	-
498	CX531	-940.53	-5.06	-118.47	Japonica	Temperate japonica	13.2	203	0.717	Lowland	Suigeng 7	绥粳7	-	-	China	-	-	-	-	International Rice Molecular Breeding Network	-	-	-
499	CX532	-928.15	-1.48	-94.96	Japonica	Temperate japonica	11.12	167	0.728	Lowland	Suigeng 8	绥粳8	-	-	China	-	-	-	-	International Rice Molecular Breeding Network	Short-root pool in japonica	-	-
500	CX533	-906.2	0.42	-89.36	Japonica	Temperate japonica	11.55	185	0.715	Lowland	Suigeng 9	绥粳9	-	-	China	-	-	-	-	International Rice Molecular Breeding Network	-	-	-
501	CX535	-950.6	-7.81	-166.24	Japonica	Temperate japonica	11.05	195	0.693	Lowland	Fuyuan 4	富源4号	-	-	China	-	-	-	-	International Rice Molecular Breeding Network	Short-root pool in japonica	-	-
502	CX536	-933.27	-3.8	-153.41	Japonica	Temperate japonica	12.05	205	0.725	Lowland	Tonghe 832	通禾832	-	-	China	-	-	-	-	International Rice Molecular Breeding Network	-	-	-
503	CX537	409.93	-117.02	11.9	Indica	Indica	13.38	290	0.772	Lowland	Xiangwanxian 11	湘晚籼11号	-	-	China	-	-	-	-	International Rice Molecular Breeding Network	-	-	-
504	CX538	467.05	-119.65	4.96	Indica	Indica	11.46	259	0.745	Lowland	Xiangwanxian 13	湘晚籼13号	-	-	China	-	-	-	-	International Rice Molecular Breeding Network	-	-	-
505	CX539	442.69	295.27	-58.13	Indica	Indica	12.72	233	0.692	Lowland	Xiangzaoxian 24	湘早籼24号	-	-	China	-	-	-	-	International Rice Molecular Breeding Network	-	-	L-T-root in indica
506	CX540	457.93	154.43	-52.37	Indica	Indica	12.34	293	0.684	Lowland	Xiangzaoxian 31	湘早籼31号	-	-	China	-	-	-	-	International Rice Molecular Breeding Network	-	-	L-T-root in indica
507	CX541	440.44	155.66	-65.98	Indica	Indica	11.95	258	0.721	Lowland	Xiangzaoxian 45	湘早籼45号	-	-	China	-	-	-	-	International Rice Molecular Breeding Network	-	-	L-T-root in indica
508	CX543	-854.41	-10.84	-165.14	Japonica	Temperate japonica	13.65	194	0.708	Lowland	Xiushui 114	秀水114	-	-	China	-	-	-	-	International Rice Molecular Breeding Network	-	-	-
509	CX544	-874.51	-14.8	-169.72	Japonica	Temperate japonica	13.92	249	0.741	Lowland	Xiushui 123	秀水123	-	-	China	-	-	-	-	International Rice Molecular Breeding Network	-	-	-
510	CX545	-882.31	-19.88	-167.4	Japonica	Temperate japonica	13.05	178	0.742	Lowland	Xiushui 128	秀水128	-	-	China	-	-	-	-	International Rice Molecular Breeding Network	-	-	-
511	CX546	-877.62	-8.88	-166.17	Japonica	Temperate japonica	12.68	228	0.746	Lowland	Zhonghua 11	中花11	-	-	China	-	-	-	-	International Rice Molecular Breeding Network	-	-	-
512	CX547	-852.83	-7.81	-143.72	Japonica	Temperate japonica	12.29	226	0.674	Lowland	Zhegeng 22	浙粳22	-	-	China	-	-	-	-	International Rice Molecular Breeding Network	-	-	-
513	CX549	486.32	105.79	-45.17	Indica	Indica	10.96	262	0.675	Lowland	Zhongjian 99-38	中鉴99-38	-	-	China	-	-	-	-	International Rice Molecular Breeding Network	-	-	-
514	CX550	481.67	33.88	-63.05	Indica	Indica	10.65	218	0.602	Lowland	Jiayu 948	嘉育948	-	-	China	-	-	-	-	International Rice Molecular Breeding Network	-	Thin-root pool in indica	-
515	CX551	-887.15	-11.47	-173.85	Japonica	Temperate japonica	11.29	236	0.799	Lowland	Jia 991	嘉991	-	-	China	-	-	-	-	International Rice Molecular Breeding Network	Short-root pool in japonica	-	-
516	CX552	-873.61	-15.15	-167.9	Japonica	Temperate japonica	12.51	200	0.736	Lowland	Jia 33	嘉33	-	-	China	-	-	-	-	International Rice Molecular Breeding Network	-	-	-
517	CX553	-897.41	-5.03	-170.54	Japonica	Temperate japonica	12.48	262	0.829	Lowland	Liangeng 6	连粳6号	-	-	China	-	-	-	-	International Rice Molecular Breeding Network	-	Thick-root pool in japonica	-
518	CX554	479.88	244.82	-80.51	Indica	Indica	13.97	356	0.741	Lowland	Jinzao 47	金早47	-	-	China	-	-	-	-	International Rice Molecular Breeding Network	-	-	L-T-root in indica
519	CX555	-839.37	-2.1	-141.14	Japonica	Temperate japonica	-	-	-	-	Liaogeng 294	辽粳294	-	-	China	-	-	-	-	International Rice Molecular Breeding Network	-	-	-
520	CX556	-877.22	-2.41	-147.95	Japonica	Temperate japonica	10.65	178	0.696	Lowland	Liaogeng 454	辽粳454	-	-	China	-	-	-	-	International Rice Molecular Breeding Network	Short-root pool in japonica	-	-
521	CX557	-867.86	-1.14	-140.95	Japonica	Temperate japonica	9.9	168	0.631	Lowland	Liaogeng 9	辽粳9	-	-	China	-	-	-	-	International Rice Molecular Breeding Network	Short-root pool in japonica	Thin-root pool in japonica	-
522	CX558	-754.29	-11.87	-128.33	Japonica	Temperate japonica	10.75	203	0.695	Lowland	Yanfeng 47	盐丰47	-	-	China	-	-	-	-	International Rice Molecular Breeding Network	Short-root pool in japonica	-	-
523	CX559	417.19	153.51	-46.5	Indica	Indica	14.34	309	0.728	Lowland	Quanzhen 10	泉珍10号	-	-	China	-	-	-	-	International Rice Molecular Breeding Network	-	-	L-T-root in indica
524	CX560	496.76	-110.81	-26.59	Indica	Indica	12.08	272	0.65	Lowland	Ganwanxian 30	赣晚籼30号	-	-	China	-	-	-	-	International Rice Molecular Breeding Network	-	-	L-T-root in indica
525	CX568	-583.31	-50.58	-117	Japonica	Japonica	-	-	-	-	-	-	-	-	China	-	-	-	-	International Rice Molecular Breeding Network	-	-	-
526	CH1003	-868.63	1.7	-154.69	Japonica	Temperate japonica	13.35	320	0.751	Upland	Heibiao	黑标	4609994	-	China	China	-	EAS	GJ-tmp	Mini-core collections	-	-	-
527	CH1004	-877.39	7.06	-155.45	Japonica	Temperate japonica	11.88	176	0.664	Lowland	Sansuijin	三穗锦	4609995	-	China	China	-	EAS	GJ-tmp	Mini-core collections	-	-	-
528	CH1005	-803.94	-8.87	129.49	Japonica	Temperate japonica	14.95	289	0.699	Lowland	Zaoshengbai	早生白	4609996	-	China	China	-	EAS	GJ-adm	Mini-core collections	Long-root pool in japonica	-	L-T-root in japonica
529	CH1008*	-952.56	-6.15	-167.56	Japonica	Temperate japonica	11.08	177	0.684	Lowland	Qiuguangtengxi 104	秋光 藤系104号	4609997	-	Japan	Japan	-	EAR	GJ-tmp	Mini-core collections	Short-root pool in japonica	-	-
530	CH1009	-944.23	-6.2	-160.61	Japonica	Temperate japonica	12.3	227	0.721	Lowland	Wanshi	晚实	4609998	-	Japan	Japan	-	EAR	GJ-tmp	Mini-core collections	-	-	-
531	CH1012	464.13	136.15	9.22	Indica	Indica	10.93	191	0.6	Lowland	Yikong	伊空	4609999	-	Vietnam	Viet Nam	-	SEA	XI-adm	Mini-core collections	-	Thin-root pool in indica	L-T-root in indica
532	CH1013	445.47	103.72	18.51	Indica	Indica	14.09	436	0.665	Lowland	Tianhandao	田旱稻	4610000	-	Vietnam	Viet Nam	-	SEA	XI-adm	Mini-core collections	-	-	L-T-root in indica
533	CH1014	-935.37	-5.96	-137.51	Japonica	Temperate japonica	10.74	263	0.616	Lowland	Baxiang	八香	4610001	-	Vietnam	Viet Nam	T	SEA	GJ-tmp	Mini-core collections	Short-root pool in japonica	Thin-root pool in japonica	-
534	CH1015	459.28	305.81	-38.66	Indica	Indica	13.53	471	0.737	Lowland	Vietnam Zaodao	越南早稻	4610002	-	Vietnam	Viet Nam	-	SEA	XI-1A	Mini-core collections	-	-	-
535	CH1016	457.79	307.72	-51.21	Indica	Indica	14.1	449	0.73	Lowland	Malaihong	马来红	-	-	Malaysia	Malaysia	T	SER	XI-1A	Mini-core collections	-	-	L-T-root in indica
536	CH1017	442.85	156.54	5.31	Indica	Indica	11.74	218	0.736	Lowland	CO 22	-	4610003	-	India	India	P	SAC	XI-adm	Mini-core collections	-	-	L-T-root in indica
537	CH1018	341.45	110.81	51.52	Indica	Indica	13.87	457	0.749	Lowland	2037 (Rajahamsal)	-	4610004	-	India	India	-	SAC	XI-2	Mini-core collections	-	-	L-T-root in indica
538	CH1019	228.46	39.62	3.92	Indica	Indica	15.32	432	0.692	Lowland	Sri Lanka 1	斯里兰卡1号	4610005	-	Sri Lanka	Sri Lanka	-	IOC	XI-adm	Mini-core collections	-	-	-
539	CH1021	-670.7	21.63	-53.16	Japonica	Temperate japonica	12.6	229	0.703	Lowland	Wuziluosi 215	乌兹罗斯215	4610006	-	Soviet_Union	Uzbekistan	-	WAS	GJ-tmp	Mini-core collections	-	-	L-T-root in japonica
540	CH1022	500.36	393.77	-83.42	Indica	Indica	14.77	345	0.685	Lowland	Kahamu	卡哈姆	4610007	-	Romania	Romania	-	EUR	XI-1A	Mini-core collections	Long-root pool in indica	-	L-T-root in indica
541	CH1023	-875.73	5.85	13.67	Japonica	Temperate japonica	10.37	201	0.826	Lowland	Aomierte 168	奥米尔特168	4610008	-	Hungary	Hungary	I	EUR	GJ-tmp	Mini-core collections	Short-root pool in japonica	Thick-root pool in japonica	-
542	CH1024	-869.68	11.22	-53.04	Japonica	Temperate japonica	12.67	288	0.849	Lowland	Aerjituo	阿尔季托	4610009	-	Bulgaria	Bulgaria	-	EUR	GJ-tmp	Mini-core collections	-	Thick-root pool in japonica	-
543	CH1027	-693.09	7.06	461.14	Japonica	Tropical japonica	14.69	341	0.681	Lowland	American Huangkedao	美国黄壳稻	4610010	-	United_States	United States of America	I	NAM	GJ-trp	Mini-core collections	-	-	L-T-root in japonica
544	CH1028	421.65	-96.03	31.95	Indica	Indica	14.08	392	0.739	Lowland	Buleida A-75	布雷达A-75	4610011	-	Mexico	Mexico	-	CAM	XI-adm	Mini-core collections	-	-	-
545	CH1029	-7.9	-147.76	175.76	Japonica	Japonica	13.19	212	0.836	Lowland	Jineiyadao	几内亚稻	4610012	-	Guinea	Guinea	-	WAF	admix	Mini-core collections	-	-	-
546	CH1030	384.82	122.4	20.23	Indica	Indica	15.48	280	0.608	Lowland	Seln 244A6-20	-	4610013	-	Australia	Australia	I	OCE	XI-adm	Mini-core collections	-	-	L-T-root in indica
547	CH1032	-715.56	37.62	-100.31	Japonica	Temperate japonica	14.07	297	0.734	Lowland	Gaoliqiu	高丽秋	4610014	-	North Korea	Democratic People's Republic of Korea	-	EAR	GJ-tmp	Mini-core collections	-	-	-
548	CH1034	426.51	203.22	-18.19	Indica	Indica	13.66	400	0.763	Lowland	Xianluosichi	暹罗斯赤	4610015	-	Thailand	Thailand	-	SEA	XI-1A	Mini-core collections	-	-	L-T-root in indica
549	CH1035	-649.67	23.67	385.34	Japonica	Tropical japonica	13.01	200	0.785	Lowland	Djanda Mandja	-	4610016	-	Indonesia	Indonesia	P	SER	GJ-trp	Mini-core collections	-	-	L-T-root in japonica
550	CH1037	441.74	157.18	5.51	Indica	Indica	11.51	260	0.765	Lowland	Padi Ladang Ase Polo Komek	-	4610017	-	Indonesia	Indonesia	-	SER	XI-adm	Mini-core collections	-	-	L-T-root in indica
551	CH1039	426.47	-66.21	87.15	Indica	Indica	10.29	199	0.755	Lowland	C 894-21	-	4610018	-	Philippines	Philippines	P	SER-IRRI	XI-3	Mini-core collections	Short-root pool in indica	-	-
552	CH1041	413.58	167.26	-36.91	Indica	Indica	14.56	341	0.703	Lowland	IR 10179-23-1-3	-	4610019	-	Philippines	Philippines	I	SER-IRRI	XI-adm	Mini-core collections	-	-	L-T-root in indica
553	CH1044	318.24	10.96	-27.65	Indica	Indica	16.17	345	0.673	Lowland	Dumai	-	4610020	-	India	India	T	SAC	XI-1B	Mini-core collections	-	-	L-T-root in indica
554	CH1045	403.05	62.68	33.31	Indica	Indica	12.29	391	0.736	Lowland	Jaibattey	-	4610021	-	India	India	T	SAC	XI-adm	Mini-core collections	-	-	L-T-root in indica
555	CH1046	450.95	86.05	34.69	Indica	Indica	11.68	316	0.669	Lowland	Ngatsin	-	4610022	-	India	India	-	SAC	XI-2	Mini-core collections	-	-	L-T-root in indica
556	CH1048	482.9	-84.16	-32.26	Indica	Indica	13.21	313	0.694	Lowland	Rohini	-	4610023	-	India	India	P	SAC	XI-1B	Mini-core collections	-	-	-
557	CH1049	466.88	-88.31	-7.12	Indica	Indica	13.73	357	0.72	Lowland	BW 293-2	-	4610024	-	Sri Lanka	Sri Lanka	P	IOC	XI-1B	Mini-core collections	-	-	L-T-root in indica
558	CH1054	-925.31	0.47	-94.32	Japonica	Temperate japonica	13.54	397	0.732	Lowland	Albania Rice	阿尔巴尼亚种	4610025	-	Albania	Albania	-	EUR	GJ-tmp	Mini-core collections	-	-	-
559	CH1056	346.94	-17.54	29.62	Indica	Indica	8.74	173	0.698	Lowland	American Rice	美国稻	4610026	-	United_States	United States of America	I	NAM	XI-adm	Mini-core collections	-	-	L-T-root in indica
560	CH1059	-790.47	-3.62	213.05	Japonica	Temperate japonica	10.79	238	0.703	Lowland	Jijucas Claro	-	4610027	-	Brazil	Brazil	-	SAM	GJ-adm	Mini-core collections	Short-root pool in japonica	-	L-T-root in japonica
561	CH1060	-554.8	26.62	251.91	Japonica	Japonica	13.52	252	0.665	Lowland	Nanoay P.A	-	4610028	-	Argentina	Argentina	-	SAM	GJ-trp	Mini-core collections	-	-	L-T-root in japonica
562	CH1061	-861.34	2.9	4.28	Japonica	Temperate japonica	13.97	289	0.703	Lowland	Nabated A Smar	-	4610029	-	Egypt	Egypt	-	NAF	GJ-tmp	Mini-core collections	-	-	-
563	CH1062	15.15	5.07	-73.91	Indica	Japonica	12.2	293	0.612	Lowland	IRAT 10	-	4610030	-	Ivory Coast	Cote d'Ivoire	I	WAF	XI-adm	Mini-core collections	-	-	-
564	CH1063	506.69	137.72	-46.86	Indica	Indica	11.13	207	0.687	Lowland	K 24	-	4610031	-	Uganda	India	T	SAC	XI-adm	Mini-core collections	-	-	-
565	CH1067	-730.9	14.96	400.49	Japonica	Tropical japonica	12.14	181	0.761	Lowland	YR 83-23-11	-	4610032	-	Australia	Australia	I	OCE	GJ-trp	Mini-core collections	-	-	L-T-root in japonica
566	CH1068	226.73	104.25	70.98	Indica	Indica	13.99	243	0.819	Lowland	Santiannuo	三田 糯	4610033	-	Japan	Japan	-	EAR	XI-adm	Mini-core collections	-	-	L-T-root in indica
567	CH1070	-941.22	-7.94	-152.31	Japonica	Temperate japonica	-	-	-	-	Gongchengxiang	宫城香	4610034	-	Japan	Japan	-	EAR	GJ-tmp	Mini-core collections	-	-	-
568	CH1071	-949.97	-6.05	-165.02	Japonica	Temperate japonica	14.18	266	0.685	Lowland	Qiutianxiaoting	秋田小町	4610035	-	Japan	Japan	-	EAR	GJ-tmp	Mini-core collections	-	-	-
569	CH1072	-416.69	-22.24	-114.01	Japonica	Japonica	12.31	260	0.783	Lowland	Zhenfu 8	珍富 8	4610036	-	Japan	Korea, Republic of	-	EAR	GJ-tmp	Mini-core collections	-	-	-
570	CH1076	413.88	-67.64	36.89	Indica	Indica	11.61	372	0.723	Lowland	CISOKAN	-	4610037	-	Indonesia	Indonesia	I	SER	XI-1B	Mini-core collections	-	-	-
571	CH1077	61.87	90.12	168.98	Indica	Indica	12.48	297	0.782	Lowland	Zacaodao 13	杂草稻13	4610038	-	Nepal	Nepal	-	SAC	cA (Aus)	Mini-core collections	-	-	-
572	CH1082	444.51	-14.29	-3.89	Indica	Indica	13.97	324	0.715	Lowland	GZ 1368-5-4	-	4610039	-	Egypt	Egypt	-	NAF	XI-adm	Mini-core collections	-	-	-
573	CH1087	319.09	79.38	99.02	Indica	Indica	14.02	293	0.692	Lowland	J 34	-	4610040	-	Madagascar	Madagascar	-	IOC	XI-2	Mini-core collections	-	-	-
574	CH1090	-624.47	38.24	283.67	Japonica	Tropical japonica	13.23	235	0.73	Lowland	80 A 97 YR 303-304-1-3	-	4610041	-	Australia	Australia	I	OCE	GJ-trp	Mini-core collections	-	-	L-T-root in japonica
575	CH1091	-715.53	9.14	394.19	Japonica	Tropical japonica	12.86	210	0.729	Lowland	80050 YR 72136-43	-	4610042	-	Australia	Australia	I	OCE	GJ-trp	Mini-core collections	-	-	L-T-root in japonica
576	CH1092	-655.77	44.62	-4.94	Japonica	Temperate japonica	13.87	232	0.686	Lowland	YR 196	-	4610043	-	Australia	Australia	I	OCE	GJ-tmp	Mini-core collections	-	-	-
577	CH1097	-847.84	11.74	-114.58	Japonica	Temperate japonica	14.64	290	0.676	Lowland	Tieganwu	铁秆乌	-	-	China	China	-	EAS	GJ-tmp	Mini-core collections	Long-root pool in japonica	-	-
578	CH1098	-858.61	-0.59	-166.14	Japonica	Temperate japonica	15.87	267	0.675	Lowland	Xiushui 115	秀水115	-	-	China	China	-	EAS	GJ-tmp	Mini-core collections	Long-root pool in japonica	-	-
579	CH1099	454.45	-85.88	-7.78	Indica	Indica	13.17	344	0.727	Lowland	Erjiunan 1	二九南1号	-	-	China	China	I	EAS	XI-1B	Mini-core collections	-	-	L-T-root in indica
580	CH1100	479.78	347.91	-72.06	Indica	Indica	13.85	329	0.645	Lowland	Nanjing 11	南京11号	-	-	China	China	-	EAS	XI-1A	Mini-core collections	-	-	-
581	CH1101	490.71	359.56	-91.2	Indica	Indica	14.8	382	0.646	Lowland	Aijiaonante	矮脚南特	-	-	China	China	-	EAS	XI-1A	Mini-core collections	Long-root pool in indica	-	L-T-root in indica
582	CH1102	497.73	379.91	-86.55	Indica	Indica	13.58	376	0.64	Lowland	Guangluai 4	广陆矮4号	-	-	China	China	-	EAS	XI-1A	Mini-core collections	-	-	L-T-root in indica
583	CH1103	456.58	251.91	-50.25	Indica	Indica	13.45	391	0.668	Lowland	Nantehao	南特号	-	-	China	China	-	EAS	XI-1A	Mini-core collections	-	-	-
584	CH1104	457.08	89.26	-58.93	Indica	Indica	12.55	227	0.648	Lowland	Guizhao 2	桂朝2号	-	-	China	China	-	EAS	XI-1A	Mini-core collections	-	-	-
585	CH1109	454.31	157.65	-41.07	Indica	Indica	12.54	318	0.724	Lowland	Xiangzaoxian 7	湘早籼7号	-	-	China	China	-	EAS	XI-adm	Mini-core collections	-	-	-
586	CH1110	463.33	14.91	-32.14	Indica	Indica	10.54	224	0.594	Lowland	Huangsiguizhan	黄丝桂占	-	-	China	China	-	EAS	XI-adm	Mini-core collections	-	Thin-root pool in indica	-
587	CH1113	-868.37	7.96	-18.07	Japonica	Temperate japonica	11.84	335	0.716	Lowland	Guangkexiangnuo	光壳香糯	-	-	China	China	-	EAS	GJ-tmp	Mini-core collections	-	-	-
588	CH1116	481.08	288.16	-64.33	Indica	Indica	13.3	398	0.754	Upland	Funingzipigengzi	抚宁紫皮粳子	-	-	China	China	-	EAS	XI-1A	Mini-core collections	-	-	L-T-root in indica
589	CH1118	-886.6	3.56	-70.96	Japonica	Temperate japonica	12.97	371	0.848	Lowland	Gaoyangdiandao dahongmang	高阳淀稻大红芒	-	-	China	China	-	EAS	GJ-tmp	Mini-core collections	-	Thick-root pool in japonica	-
590	CH1119	-749.65	-4.25	95.21	Japonica	Temperate japonica	12.62	225	0.791	Upland	Dandongludao	丹东陆稻	-	-	China	China	-	EAS	GJ-adm	Mini-core collections	-	-	L-T-root in japonica
591	CH1120	-815.66	-3.69	101.65	Japonica	Temperate japonica	12.64	318	0.795	Lowland	Laoguangtou 83	老光头83	-	-	China	China	-	EAS	GJ-adm	Mini-core collections	-	-	L-T-root in japonica
592	CH1122*	-848.89	-1.9	-94.17	Japonica	Temperate japonica	11.88	326	0.76	Lowland	Muxiqiu	木樨球	-	-	China	China	-	EAS	GJ-tmp	Mini-core collections	-	-	-
593	CH1126	223.55	195.33	-33.53	Indica	Indica	11.85	366	0.696	Lowland	Qiuqianbai	秋前白	-	-	China	China	-	EAS	XI-1A	Mini-core collections	-	-	-
594	CH1128	413.1	144.54	14.29	Indica	Indica	13.14	289	0.606	Lowland	Jinxibai2	金溪白	-	-	China	China	-	EAS	XI-adm	Mini-core collections	-	-	-
595	CH1129	455.66	334.8	-84.88	Indica	Indica	13.71	289	0.634	Lowland	Taishannuo	台山糯	-	-	China	China	-	EAS	XI-1A	Mini-core collections	-	-	L-T-root in indica
596	CH1131	386.49	143.76	-5.99	Indica	Indica	14.1	320	0.62	Lowland	Jinbaoyin	金包银	-	-	China	China	-	EAS	XI-adm	Mini-core collections	-	-	-
597	CH1132	419.97	160.94	-0.87	Indica	Indica	12.3	415	0.632	Lowland	Minbeiwanxian	闽北晚籼	-	-	China	China	-	EAS	XI-adm	Mini-core collections	-	-	-
598	CH1134	-826.51	8.2	-116.65	Japonica	Temperate japonica	11.73	285	0.577	Lowland	Yizhixiang	一支香	-	-	China	China	-	EAS	GJ-tmp	Mini-core collections	-	Thin-root pool in japonica	-
599	CH1137	475.45	253.95	-30.39	Indica	Indica	11.72	211	0.66	Lowland	Esiniu	饿死牛	4610044	-	China	China	-	EAS	XI-1A	Mini-core collections	-	-	L-T-root in indica
600	CH1141	438.29	141.33	-5.73	Indica	Indica	13.47	299	0.671	Lowland	Heidu 4	黑督 4	4610045	-	China	China	-	EAS	XI-1A	Mini-core collections	-	-	-
601	CH1144	371.33	134.46	0.18	Indica	Indica	11.84	233	0.631	Lowland	Qiyuexian	七月籼	-	-	China	China	-	EAS	XI-adm	Mini-core collections	-	-	-
602	CH1145	488.52	275.75	-57.04	Indica	Indica	12.88	271	0.668	Lowland	Dongtingwanxian	洞庭晚籼	-	-	China	China	-	EAS	XI-1A	Mini-core collections	-	-	-
603	CH1148	-363.98	-155.6	-149.09	Japonica	Japonica	15.75	332	0.681	Lowland	Bawangbian 1	霸王鞭1	-	-	China	China	-	EAS	admix	Mini-core collections	-	-	-
604	CH1149	459	146.71	-67.21	Indica	Indica	13.67	289	0.696	Lowland	Xugunuo	须谷糯	-	-	China	China	-	EAS	XI-1A	Mini-core collections	-	-	-
605	CH1150	-284.81	132.45	-18.3	Japonica	Japonica	12.35	266	0.66	Lowland	Muguanuo	木瓜糯	-	-	China	China	-	EAS	admix	Mini-core collections	-	-	-
606	CH1155	333.64	66.36	37.48	Indica	Indica	13.61	303	0.657	Lowland	Zhongnong 4	中农 4号	-	-	China	China	-	EAS	XI-2	Mini-core collections	-	-	L-T-root in indica
607	CH1158	348.77	-17.25	29.15	Indica	Indica	12.29	289	0.682	Upland	San**Qishiluo	三**七十箩	-	-	China	China	-	EAS	XI-adm	Mini-core collections	-	-	L-T-root in indica
608	CH1159	408.06	171.67	19.61	Indica	Indica	15.76	365	0.902	Lowland	Qitoubaigu3	齐头白谷	-	-	China	China	-	EAS	XI-adm	Mini-core collections	-	-	L-T-root in indica
609	CH1161	383.16	191.95	7.82	Indica	Indica	13.05	377	0.708	Upland	Zimi	紫米	-	-	China	China	-	EAS	XI-adm	Mini-core collections	-	-	L-T-root in indica
610	CH1162	427.08	216.23	28.28	Indica	Indica	12.55	320	0.663	Upland	Xiaohonggu	小红谷	-	-	China	China	-	EAS	XI-adm	Mini-core collections	-	-	L-T-root in indica
611	CH1164	467.1	371.83	-91.71	Indica	Indica	14	411	0.741	Upland	Gongju 73	公居73	-	-	China	China	-	EAS	XI-1A	Mini-core collections	-	-	L-T-root in indica
612	CH1165	356.86	231.26	33.78	Indica	Indica	13.53	350	0.748	Lowland	Qitougu	齐头谷	-	-	China	China	T	EAS	XI-1A	Mini-core collections	-	-	L-T-root in indica
613	CH1166	442	244.19	-19.96	Indica	Indica	12.63	308	0.713	Lowland	Zinuo	紫糯	-	-	China	China	-	EAS	XI-1A	Mini-core collections	-	-	L-T-root in indica
614	CH1167	463.39	90.86	25.36	Indica	Indica	13.76	401	0.841	Upland	Mowangguneiza	魔王谷内杂	-	-	China	China	-	EAS	XI-adm	Mini-core collections	-	Thick-root pool in indica	L-T-root in indica
615	CH1169	447.28	168.08	27.65	Indica	Indica	-	-	-	-	Jinzhinuo4	金枝糯	-	-	China	China	-	EAS	XI-adm	Mini-core collections	-	-	L-T-root in indica
616	CH1170	463.42	182.45	-3.92	Indica	Indica	15.3	403	0.709	Upland	Jiienuo	鸡血糯	-	-	China	China	-	EAS	XI-adm	Mini-core collections	Long-root pool in indica	-	L-T-root in indica
617	CH1179*	-867.42	1.57	1.17	Japonica	Temperate japonica	10.28	261	0.663	Lowland	Hongkezhenuo	红壳折糯	-	-	China	China	-	EAS	GJ-tmp	Mini-core collections	Short-root pool in japonica	-	-
618	CH1183*	-598.76	-1.4	-87.46	Japonica	Japonica	15.05	288	0.761	Lowland	Yangkenuo	阳壳糯	-	-	China	China	-	EAS	GJ-tmp	Mini-core collections	-	-	-
619	CH1184	-856.33	8.18	9.14	Japonica	Temperate japonica	14.32	272	0.82	Lowland	Maguzi	麻谷子	-	-	China	China	-	EAS	GJ-tmp	Mini-core collections	-	Thick-root pool in japonica	-
620	CH1185	-779.6	19.33	-16.6	Japonica	Temperate japonica	12.81	265	0.701	Lowland	Laohongdao	老红稻	-	-	China	China	-	EAS	GJ-tmp	Mini-core collections	-	-	-
621	CH1186	497.04	149.3	-80.29	Indica	Indica	12.65	310	0.683	Lowland	Jiabala	加巴拉	-	-	India	Bangladesh	T	SAE	XI-1A	Mini-core collections	-	-	-
622	CH1190	403.98	102.9	12.62	Indica	Indica	11.4	216	0.525	Lowland	Baoxuan 21	包选21号	-	-	China	China	-	EAS	XI-adm	Mini-core collections	-	-	-
623	CH1191	451.58	144.78	8.21	Indica	Indica	13.04	420	0.688	Lowland	Wenxiangnuo	文香糯	-	-	China	China	-	EAS	XI-adm	Mini-core collections	-	-	L-T-root in indica
624	CH1193	461.11	134.04	7.82	Indica	Indica	12.68	424	0.751	Lowland	Dawannuo	大弯糯	-	-	China	China	-	EAS	XI-adm	Mini-core collections	-	-	L-T-root in indica
625	CH1194	427.14	209.79	3.2	Indica	Indica	12.96	363	0.695	Upland	Xianggu	香谷	-	-	China	China	-	EAS	XI-adm	Mini-core collections	-	-	L-T-root in indica
626	CH1196	-760.33	4.92	76	Japonica	Temperate japonica	12.81	367	0.818	Lowland	Lengshuigu 2	冷水谷2	-	-	China	China	-	EAS	GJ-adm	Mini-core collections	-	Thick-root pool in japonica	-
627	CH1198*	-814.34	19.01	-14.28	Japonica	Temperate japonica	15.01	442	0.653	Lowland	Huangpinuo	黄皮糯	-	-	China	China	-	EAS	GJ-tmp	Mini-core collections	Long-root pool in japonica	Thin-root pool in japonica	-
628	CH1202	-831.14	14.65	-12.04	Japonica	Temperate japonica	11.81	269	0.759	Lowland	Zimangfeie	紫芒飞蛾	-	-	China	China	-	EAS	GJ-tmp	Mini-core collections	-	-	-
629	CH1204	478.88	353	-84.56	Indica	Indica	14.26	382	0.702	Lowland	Liusha 1	柳沙1号	-	-	China	China	-	EAS	XI-1A	Mini-core collections	-	-	L-T-root in indica
630	CH1205	452.37	156.26	-14.81	Indica	Indica	12.29	254	0.672	Lowland	Chenwan 3	郴晚3号	-	-	China	China	-	EAS	XI-adm	Mini-core collections	-	-	-
631	CH1208	485.38	313.96	-79.34	Indica	Indica	13.16	381	0.729	Lowland	Chengduai 3	成都矮3号	-	-	China	China	-	EAS	XI-1A	Mini-core collections	-	-	L-T-root in indica
632	CH1209	476.49	269.25	-50.42	Indica	Indica	13.67	347	0.694	Lowland	Aimakang	矮麻抗	-	-	China	China	-	EAS	XI-1A	Mini-core collections	-	-	L-T-root in indica
633	CH1210	469.64	243.87	-5.54	Indica	Indica	14.5	360	0.724	Lowland	Shufeng 101	蜀丰101	-	-	China	China	-	EAS	XI-adm	Mini-core collections	-	-	L-T-root in indica
634	CH1211	-827.78	5.55	-69.8	Japonica	Temperate japonica	12.06	237	0.741	Lowland	Lixingeng	立新粳	-	-	China	China	-	EAS	GJ-tmp	Mini-core collections	-	-	-
635	CH1213	412.41	93.75	-24.93	Indica	Indica	14.5	306	0.682	Lowland	Ergangai	二钢矮	-	-	China	China	-	EAS	XI-adm	Mini-core collections	-	-	-
636	CH1214	449.29	359.28	-86.55	Indica	Indica	14.59	334	0.795	Lowland	Guangluai 15-1	广陆矮15-1	-	-	China	China	-	EAS	XI-1A	Mini-core collections	-	Thick-root pool in indica	L-T-root in indica
637	CH1215	398.36	136.92	4.7	Indica	Indica	12.8	256	0.628	Lowland	Hongwan 1	红晚1号	-	-	China	China	-	EAS	XI-adm	Mini-core collections	-	-	-
638	CH1219	486.57	356.94	-90.03	Indica	Indica	11.2	239	0.692	Lowland	Luke 3	泸科3号	-	-	China	China	-	EAS	XI-1A	Mini-core collections	-	-	L-T-root in indica
639	CH1223	-896.58	-3.48	-127.4	Japonica	Temperate japonica	18.16	365	0.713	Lowland	Liaogeng 287	辽粳287	-	-	China	China	-	EAS	GJ-tmp	Mini-core collections	Long-root pool in japonica	-	-
640	CH1224	369.01	96.46	-21.27	Indica	Indica	11.73	287	0.726	Lowland	Zaoshuxiangheimi	早熟香黑米	-	-	China	China	-	EAS	XI-adm	Mini-core collections	-	-	-
641	CH1226	-534.85	-6.25	-140.24	Japonica	Japonica	14.14	276	0.725	Lowland	Geng 87-304	粳87-304	-	-	China	China	-	EAS	GJ-tmp	Mini-core collections	-	-	-
642	CH1227	426.53	24.61	-38.83	Indica	Indica	10.74	214	0.661	Lowland	Xiangwanxian 3	湘晚籼3号	-	-	China	China	-	EAS	XI-adm	Mini-core collections	-	-	-
643	CH1229	427.62	322.64	-82.68	Indica	Indica	15.38	274	0.706	Lowland	Zaoxian 240	早籼240	-	-	China	China	-	EAS	XI-1A	Mini-core collections	Long-root pool in indica	-	L-T-root in indica
644	CH1230	443.08	329.06	-83.56	Indica	Indica	12.08	306	0.705	Lowland	Dangyu 5	当育5号	-	-	China	China	-	EAS	XI-1A	Mini-core collections	-	-	L-T-root in indica
645	CH1232	235.04	-118.44	37.05	Indica	Indica	-	-	-	-	Sibeitizhao 6	四倍体朝6	-	-	China	China	-	EAS	XI-adm	Mini-core collections	-	-	-
646	CH1233	401.3	138.8	-5.98	Indica	Indica	13.52	328	0.701	Lowland	Hongainuo	红矮糯	-	-	China	China	-	EAS	XI-adm	Mini-core collections	-	-	L-T-root in indica
647	CH1234	349.3	295.92	-34.36	Indica	Indica	14.43	350	0.672	Lowland	Wanlixian	万利籼	-	-	China	China	-	EAS	XI-1A	Mini-core collections	-	-	-
648	CH1235	388.1	133.43	38.77	Indica	Indica	17.76	262	0.608	Lowland	Aizizhan	矮仔占	-	-	China	China	-	EAS	XI-adm	Mini-core collections	-	-	-
649	CH1236	253.85	114.03	20.92	Indica	Indica	15.91	196	0.613	Lowland	Xiaobaimi	小白米	-	-	China	China	-	EAS	XI-adm	Mini-core collections	-	-	-
650	CH1237	343.77	117.67	44.02	Indica	Indica	15.74	322	0.674	Lowland	Yanshuichi	盐水赤	-	-	China	China	-	EAS	XI-adm	Mini-core collections	-	-	L-T-root in indica
651	CH1238	-783.31	12.62	141.04	Japonica	Temperate japonica	16.57	218	0.78	Upland	Xishi 15	西什15	-	-	China	China	-	EAS	GJ-sbtrp	Mini-core collections	Long-root pool in japonica	-	L-T-root in japonica
652	CH1239	381.11	77.58	18.68	Indica	Indica	13.65	307	0.668	Upland	Honggenghangu3	红粳旱谷	-	-	China	China	-	EAS	XI-adm	Mini-core collections	-	-	L-T-root in indica
653	CH1241	-831.61	3.43	23.6	Japonica	Temperate japonica	12.81	295	0.723	Lowland	Yuyannuo	鱼眼糯	-	-	China	China	-	EAS	GJ-adm	Mini-core collections	-	-	-
654	CH1242	352.58	92.55	-18.06	Indica	Indica	14.09	210	0.678	Lowland	80B	-	-	-	Philippines	Philippines	-	SER-IRRI	XI-adm	Mini-core collections	-	-	-
655	CH1243	349.78	-58.35	51.52	Indica	Indica	9.56	170	0.711	Lowland	Gu 154	古154	-	-	China	China	-	EAS	XI-adm	Mini-core collections	-	-	-
656	CH1245	320.73	5.8	-50.52	Indica	Indica	11.19	372	0.667	Lowland	IR 661-1	-	-	-	China	Philippines	I	SER-IRRI	XI-adm	Mini-core collections	-	-	-
657	CH1246	456.64	322.61	-49.5	Indica	Indica	11.84	305	0.802	Lowland	Pei C122	培C122	-	-	China	China	-	EAS	XI-1A	Mini-core collections	-	Thick-root pool in indica	L-T-root in indica
658	CH1247	-111.55	-233.32	-91.48	Japonica	Japonica	12.89	226	0.64	Lowland	IR661	-	-	-	China	-	-	-	-	Mini-core collections	-	-	-
659	CH1248	-378.69	-144.34	-146.15	Japonica	Japonica	11.8	150	0.657	Lowland	Ninghui 21	宁恢21	-	-	China	China	-	EAS	admix	Mini-core collections	-	-	-
660	CH1249	-488.83	-33.13	-162.57	Japonica	Japonica	13.28	194	0.694	Lowland	76--1	-	-	-	China	China	-	EAS	GJ-tmp	Mini-core collections	-	-	-
661	CH1250	-639.03	1.41	66.37	Japonica	Tropical japonica	13.78	168	0.693	Lowland	Huhui 628	湖恢628	-	-	China	China	-	EAS	GJ-adm	Mini-core collections	-	-	-
662	CH1251	301.74	-122.67	-3.67	Indica	Indica	13.93	329	0.74	Lowland	Teqingxuanhui	特青选恢	-	-	China	China	-	EAS	XI-adm	Mini-core collections	-	-	-
663	CH1253	433.27	-95.89	-26.33	Indica	Indica	14.11	352	0.746	Lowland	JWR 221	-	-	-	China	China	-	EAS	XI-1B	Mini-core collections	-	-	-
664	CH1255	339.66	224.41	-34.28	Indica	Indica	13.96	307	0.672	-	Baikehanhe	白壳旱禾	-	-	China	China	-	EAS	XI-1A	Mini-core collections	-	-	-
665	CH1259	-812.52	9.16	15.93	Japonica	Temperate japonica	12.39	328	0.753	Lowland	Lengshuinuo	冷水糯	-	-	China	China	-	EAS	GJ-adm	Mini-core collections	-	-	-
666	CH1260	476.15	296.81	-34.98	Indica	Indica	14.48	362	0.685	Lowland	Haoxiang	毫香	-	-	China	China	-	EAS	XI-1A	Mini-core collections	-	-	L-T-root in indica
667	CH1265	388.79	275.85	-70.49	Indica	Indica	13.91	255	0.638	Lowland	L 301B	-	-	-	China	China	-	EAS	XI-1A	Mini-core collections	-	-	-
668	CH1267	435.96	246.32	-37.34	Indica	Indica	13.99	335	0.711	Lowland	Jinnante 43B	金南特43B	-	-	China	China	-	EAS	XI-1A	Mini-core collections	-	-	L-T-root in indica
669	CH1268	-527.43	28.45	-103.1	Japonica	Japonica	12.18	254	0.7	Lowland	Zaoshunonghu 6	早熟农虎6	-	-	China	China	-	EAS	GJ-tmp	Mini-core collections	-	-	-
670	CH1269	342.58	-80.6	-34.18	Indica	Indica	10.29	144	0.816	Lowland	Qingsiai 16B	青四矮16B	-	-	China	China	-	EAS	XI-adm	Mini-core collections	-	-	-
671	CH1274	-839.41	1.45	-145.59	Japonica	Temperate japonica	12.09	194	0.695	Lowland	Liming B	黎明B	-	-	China	China	-	EAS	GJ-tmp	Mini-core collections	-	-	-
672	CH1276	317.95	107.3	18.22	Indica	Indica	13.22	305	0.755	Lowland	Baoxie-7B	包协-7B	-	-	China	China	-	EAS	XI-adm	Mini-core collections	-	-	-
673	CH1277	465.38	330.9	-54.4	Indica	Indica	14.22	299	0.735	Lowland	G Zhenshan 97B	G珍汕97B	-	-	China	China	-	EAS	XI-1A	Mini-core collections	-	-	L-T-root in indica
674	CH1278	476.22	132.63	-39.68	Indica	Indica	12.13	258	0.711	Lowland	88B	-	-	-	China	China	-	EAS	XI-1A	Mini-core collections	-	-	-
675	CH1283*	-182.35	83.8	-95.62	Japonica	Japonica	11.25	152	0.586	Lowland	Taizhong 65/taizhongHR539	台中65号/台中HR539	-	-	China	Taiwan	I	EAR	admix	Mini-core collections	-	-	-
676	CH1284	451.88	78.61	-62.81	Indica	Indica	10.24	195	0.594	Lowland	Taizhongzailai 1/taizhong65	台中在来1号/台中65	-	-	China	Taiwan	I	EAR	XI-adm	Mini-core collections	Short-root pool in indica	Thin-root pool in indica	-
677	CH1288	-943.99	-5.8	-161.72	Japonica	Temperate japonica	13.24	261	0.678	Lowland	Shuiyuan 300Li	水原300粒	-	-	China	China	-	EAS	GJ-tmp	Mini-core collections	-	-	-
678	CH1289	-858.56	9.81	-34.13	Japonica	Temperate japonica	14.1	264	0.779	Lowland	Yelicanghua	叶里藏花	-	-	China	China	-	EAS	GJ-tmp	Mini-core collections	-	-	-
679	CH1291	-876.13	2.07	-109.24	Japonica	Temperate japonica	12.61	264	0.705	Lowland	Baigedao	百歌稻	-	-	China	China	-	EAS	GJ-tmp	Mini-core collections	-	-	-
680	CH1293	394.34	192.99	-13.24	Indica	Indica	13.13	280	0.609	Lowland	Liushizao	六十早	-	-	China	China	-	EAS	XI-1A	Mini-core collections	-	-	L-T-root in indica
681	CH1297	152.82	66.84	173.37	Indica	Indica	11.9	250	0.758	Upland	Qingke	清可	-	-	China	China	-	EAS	cA (Aus)	Mini-core collections	-	-	-
682	CH1298	387.99	157.13	26.07	Indica	Indica	13.24	461	0.803	Lowland	Haohuangla	毫荒腊	-	-	China	China	-	EAS	XI-adm	Mini-core collections	-	-	L-T-root in indica
683	CH1001	-765.28	5.71	-88.52	Japonica	Temperate japonica	15.58	315	0.71	Lowland	Jianghuadao	江花稻	4610046	-	North Korea	Democratic People's Republic of Korea	-	EAR	GJ-tmp	Mini-core collections	Long-root pool in japonica	-	L-T-root in japonica
684	CH1002	-927.34	0.41	-116.56	Japonica	Temperate japonica	9.86	158	0.623	Lowland	Qingjinzaosheng	清津早生	4610047	-	North Korea	Democratic People's Republic of Korea	-	EAR	GJ-tmp	Mini-core collections	Short-root pool in japonica	Thin-root pool in japonica	-
685	CH1006	-811.2	-13.09	51.99	Japonica	Temperate japonica	14.59	317	0.694	Lowland	Zhuyuan	竹原	4610048	-	Japan	Japan	-	EAR	GJ-tmp	Mini-core collections	-	-	L-T-root in japonica
686	CH1010	-893.49	-1.2	-145.33	Japonica	Temperate japonica	13.73	272	0.677	Lowland	Ailuyu	矮陆羽	-	-	Japan	Japan	-	EAR	GJ-tmp	Mini-core collections	-	-	-
687	CH1020	-887.74	-8.2	-60.64	Japonica	Temperate japonica	12.78	205	0.73	Lowland	Hongse 90	红色 90	4610049	-	Russia	Russia	-	WAS	GJ-tmp	Mini-core collections	-	-	L-T-root in japonica
688	CH1026	-924.32	-5.24	-167.34	Japonica	Temperate japonica	10.47	191	0.7	Lowland	Linguo	临果	4610050	-	Italy	Italy	-	EUR	GJ-tmp	Mini-core collections	Short-root pool in japonica	-	-
689	CH1038	40.91	47.09	192.96	Indica	Indica	13.24	205	0.675	Lowland	Tjantajan	-	4610051	-	Indonesia	Indonesia	T	SER	admix	Mini-core collections	-	-	-
690	CH1050	245.93	-71.26	121.94	Indica	Indica	8.37	128	0.636	Lowland	BRC 25-146-2-1	-	4610052	-	Bangladesh	Bangladesh	I	SAE	XI-adm	Mini-core collections	-	-	-
691	CH1055	-862.15	9.87	-17.64	Japonica	Temperate japonica	13.92	336	0.831	Lowland	Keluoduo B	克罗多B	4610053	-	France	France	-	EUR	GJ-tmp	Mini-core collections	-	Thick-root pool in japonica	-
692	CH1057	455.7	-97.18	39.42	Indica	Indica	10.54	212	0.698	Lowland	P1790-5-1M-4-5M-1B-3M-B	-	4610054	-	Columbia	Columbia	I	SAM	XI-adm	Mini-core collections	-	-	-
693	CH1064	346.63	277.25	-61.88	Indica	Indica	11.55	261	0.674	Lowland	71011	-	4610055	-	Australia	Australia	I	OCE	XI-1A	Mini-core collections	-	-	-
694	CH1069	-931.69	2.3	-130.64	Japonica	Temperate japonica	13.77	318	0.787	Lowland	Chimao	赤毛	-	-	Japan	Japan	-	EAR	GJ-tmp	Mini-core collections	-	-	-
695	CH1073	-941.09	-8.13	-164.25	Japonica	Temperate japonica	13.35	260	0.651	Upland	Qingnuo Kyohatamochi	清 糯 キョハタモチ	4610056	-	Japan	Japan	-	EAR	GJ-tmp	Mini-core collections	-	Thin-root pool in japonica	-
696	CH1074	306.47	89.79	35.85	Indica	Indica	11.37	220	0.54	Lowland	CHANH 148	-	4610057	-	Vietnam	Viet Nam	T	SEA	XI-adm	Mini-core collections	-	-	-
697	CH1075	398.92	16.49	-47.56	Indica	Indica	9.52	199	0.719	Lowland	SLK 2-18-2	-	4610058	-	Laos	Lao People's Democratic Republic	-	SEA	XI-adm	Mini-core collections	-	-	-
698	CH1081	379.76	97.96	17.07	Indica	Indica	12.22	159	0.672	Lowland	RP 1570-44-1	-	4610059	-	India	India	I	SAC	XI-adm	Mini-core collections	-	-	L-T-root in indica
699	CH1083	-696.07	19.5	505.76	Japonica	Tropical japonica	13.7	192	0.822	Lowland	IRAT 36	-	4610060	-	Ivory Coast	Cote d'Ivoire	I	WAF	GJ-trp	Mini-core collections	-	Thick-root pool in japonica	L-T-root in japonica
700	CH1085	-703.32	23.97	433.07	Japonica	Tropical japonica	14.19	351	0.789	Lowland	IRAT 669	-	4610061	-	Ivory Coast	Cote d'Ivoire	I	WAF	GJ-trp	Mini-core collections	-	-	L-T-root in japonica
701	CH1086*	-688.41	48.68	507.01	Japonica	Tropical japonica	14.5	373	0.749	Lowland	ITA 221	-	4610062	-	Nigeria	Nigeria	-	WAF	GJ-trp	Mini-core collections	-	-	L-T-root in japonica
702	CH1088	-730.61	12.49	294.37	Japonica	Tropical japonica	14.04	295	0.743	Lowland	80 A 60 YR 71009-1-5	-	4610063	-	Australia	Australia	I	OCE	GJ-trp	Mini-core collections	-	-	L-T-root in japonica
703	CH1093	-63.62	-96.23	277.52	Japonica	Japonica	-	-	-	-	R 42	-	4610064	-	Philippines	Philippines	-	SER-IRRI	admix	Mini-core collections	-	-	-
704	CH1094	414.25	-162.36	10.17	Indica	Indica	9.93	169	0.688	Lowland	C.MEDIO 7	-	4610065	-	Cuba	Cuba	-	CAM	XI-adm	Mini-core collections	-	-	-
705	CH1095	427.1	-142.86	-18.06	Indica	Indica	10.51	193	0.727	Lowland	ECIA 179-S13	-	4610066	-	Cuba	Cuba	-	CAM	XI-1B	Mini-core collections	-	-	-
706	CH1096	438.51	-63.63	-11.67	Indica	Indica	10.16	143	0.621	Lowland	PMS 10B	-	4610067	-	India	India	-	SAC	XI-adm	Mini-core collections	Short-root pool in indica	-	-
707	CH1105	-681.38	29.58	305.15	Japonica	Tropical japonica	-	-	-	-	Taidongludao	台东陆稻	-	-	China	Taiwan	-	EAR	GJ-trp	Mini-core collections	-	-	L-T-root in japonica
708	CH1106	474.58	243.87	-9.75	Indica	Indica	12.12	265	0.739	Lowland	Taizhongxianxuan 2	台中籼选2	-	-	China	Taiwan	-	EAR	XI-1A	Mini-core collections	-	-	L-T-root in indica
709	CH1107	415.86	293.19	-31.71	Indica	Indica	14.44	400	0.706	Lowland	Jiefangxian	解放籼	-	-	China	China	-	EAS	XI-1A	Mini-core collections	-	-	-
710	CH1108	-814.35	9.29	-77.2	Japonica	Temperate japonica	15.44	335	0.657	Lowland	Hongmisandan	红米三担	-	-	China	China	-	EAS	GJ-tmp	Mini-core collections	Long-root pool in japonica	Thin-root pool in japonica	-
711	CH1111	413.44	-165.17	-13.51	Indica	Indica	11.27	302	0.742	Lowland	Jinyou 1	金优1号	4610068	-	China	China	-	EAS	XI-1B	Mini-core collections	-	-	L-T-root in indica
712	CH1112	399.47	-259.25	13.61	Indica	Indica	8.59	247	0.717	Lowland	Chengnongshuijing	成农水晶	-	-	China	China	-	EAS	XI-1B	Mini-core collections	-	-	-
713	CH1114	325.76	79.21	-20.39	Indica	Indica	13.21	362	0.666	Lowland	Baoxie 123B	包协123B	-	-	China	China	-	EAS	XI-adm	Mini-core collections	-	-	-
714	CH1115	294.23	152.29	2.77	Indica	Indica	12.68	368	0.657	Lowland	Biwusheng	秕五升	-	-	China	China	-	EAS	XI-adm	Mini-core collections	-	-	-
715	CH1117	-885.71	6.19	-26.51	Japonica	Temperate japonica	13.93	424	0.834	Lowland	Longhuamaohu	隆化毛葫	-	-	China	China	-	EAS	GJ-tmp	Mini-core collections	-	Thick-root pool in japonica	-
716	CH1125	-832.89	8.29	109.61	Japonica	Temperate japonica	14.08	391	0.874	Upland	Cunsanli	寸三粒	-	-	China	China	-	EAS	GJ-adm	Mini-core collections	-	Thick-root pool in japonica	L-T-root in japonica
717	CH1130	343.46	117.08	46.43	Indica	Indica	13.56	325	0.646	Lowland	Aihechi	矮禾迟	-	-	China	China	-	EAS	XI-adm	Mini-core collections	-	-	-
718	CH1133	504.04	434.48	-80.8	Indica	Indica	12.42	340	0.673	Lowland	Lucaihao	陆财号	-	-	China	China	-	EAS	XI-1A	Mini-core collections	-	-	L-T-root in indica
719	CH1139	441.24	250.33	10.13	Indica	Indica	12.1	237	0.625	Lowland	Nanxiongzaoyouzhan	南雄早油占	-	-	China	China	-	EAS	XI-1A	Mini-core collections	-	-	L-T-root in indica
720	CH1142	-751.88	13.59	-8.58	Japonica	Temperate japonica	10.56	251	0.769	Lowland	Chikenuo	赤壳糯	-	-	China	China	-	EAS	GJ-tmp	Mini-core collections	Short-root pool in japonica	-	-
721	CH1146	432.96	281.46	-47.28	Indica	Indica	14.34	347	0.687	Lowland	Liuyenian	柳叶粘	-	-	China	China	-	EAS	XI-1A	Mini-core collections	-	-	L-T-root in indica
722	CH1147	482.97	-176.91	7.34	Indica	Indica	12.95	335	0.704	Lowland	Xuanenchangtanqingzhan	宣恩长坛青粘	-	-	China	China	-	EAS	XI-1B	Mini-core collections	-	-	-
723	CH1151	-882.35	-1.06	-97.4	Japonica	Temperate japonica	10.26	206	0.79	Lowland	Hongqi 5	红旗5号	4610069	-	China	China	-	EAS	GJ-tmp	Mini-core collections	Short-root pool in japonica	-	-
724	CH1152	403.15	181.14	-2.92	Indica	Indica	12.64	295	0.719	Upland	Hanmadao4	旱麻稻	-	-	China	China	-	EAS	XI-1A	Mini-core collections	-	-	-
725	CH1156	512.43	-395.18	-76.96	Indica	Indica	13.11	278	0.713	Lowland	Honggu	红谷	-	-	China	China	-	EAS	XI-1B	Mini-core collections	-	-	-
726	CH1163	-897.37	-3.3	-77.56	Japonica	Temperate japonica	16.22	344	0.792	Lowland	Wuzidui	五子堆	-	-	China	China	-	EAS	GJ-tmp	Mini-core collections	Long-root pool in japonica	-	-
727	CH1168	431.59	175.3	3.47	Indica	Indica	14.3	484	0.758	Lowland	Haolai	毫莱	-	-	China	Lao People's Democratic Republic	T	SEA	XI-adm	Mini-core collections	-	-	L-T-root in indica
728	CH1171	325.41	202.84	65.53	Indica	Indica	15.42	401	0.75	Upland	Fanhaopi	饭毫皮	-	-	China	China	-	EAS	XI-1A	Mini-core collections	-	-	-
729	CH1173	438.1	256.23	-8.01	Indica	Indica	12.32	306	0.68	Lowland	Beizinuo	背子糯	-	-	China	China	-	EAS	XI-1A	Mini-core collections	-	-	L-T-root in indica
730	CH1180	-831.95	10.76	19.29	Japonica	Temperate japonica	14.34	271	0.724	Lowland	Cungunuo	寸谷糯	-	-	China	China	-	EAS	GJ-tmp	Mini-core collections	-	-	-
731	CH1181	414.42	211.02	20.07	Indica	Indica	13.98	283	0.631	Upland	Younian	油粘	-	-	China	China	-	EAS	XI-1A	Mini-core collections	-	-	-
732	CH1182	-853.99	10.86	-24.04	Japonica	Temperate japonica	13	225	0.648	Lowland	Guantuibaihe 1	贯推白禾1	-	-	China	China	-	EAS	GJ-tmp	Mini-core collections	-	Thin-root pool in japonica	-
733	CH1187	-886.87	5.5	-44.46	Japonica	Temperate japonica	-	-	-	-	Heimangdao	黑芒稻	-	-	China	China	-	EAS	GJ-tmp	Mini-core collections	-	-	-
734	CH1189	258.95	120.4	33.63	Indica	Indica	11.91	220	0.703	Upland	Menjiagao 1	闷加高1	-	-	China	China	-	EAS	XI-adm	Mini-core collections	-	-	-
735	CH1195	-817.33	5.15	63.13	Japonica	Temperate japonica	14.89	421	0.802	Upland	Haobayong 1	毫巴永1	-	-	China	China	-	EAS	GJ-adm	Mini-core collections	Long-root pool in japonica	-	L-T-root in japonica
736	CH1197	421.83	194.31	26.68	Indica	Indica	12.35	350	0.806	Upland	Menjiading 2	闷加丁2	-	-	China	China	-	EAS	XI-adm	Mini-core collections	-	Thick-root pool in indica	L-T-root in indica
737	CH1199	-841.29	13.98	60.92	Japonica	Temperate japonica	12.11	311	0.682	Lowland	Banjiemang2	半节芒	-	-	China	China	-	EAS	GJ-adm	Mini-core collections	-	-	-
738	CH1203	377.69	136.43	20.65	Indica	Indica	15.42	329	0.708	Lowland	Dongtingwanxian	洞庭晚籼	-	-	-	China	-	EAS	XI-adm	Mini-core collections	-	-	-
739	CH1216	464.88	-317.77	-53.03	Indica	Indica	15.71	416	0.756	Lowland	Xiangaizao 10hao	湘矮早10号	-	-	China	China	-	EAS	XI-1B	Mini-core collections	Long-root pool in indica	-	-
740	CH1217	477.18	24.97	-31.52	Indica	Indica	16.24	333	0.686	Lowland	Xiangwanxian 1	湘晚籼1号	-	-	China	China	-	EAS	XI-adm	Mini-core collections	Long-root pool in indica	-	-
741	CH1220	472.99	315.22	-69.6	Indica	Indica	16.61	377	0.672	Lowland	Aituogu 151	矮沱谷151	-	-	China	China	I	EAS	XI-1A	Mini-core collections	Long-root pool in indica	-	L-T-root in indica
742	CH1221	-885.24	-8.02	-168.27	Japonica	Temperate japonica	15.04	263	0.791	Lowland	Zhonghua 8	中花8号	-	-	China	China	-	EAS	GJ-tmp	Mini-core collections	Long-root pool in japonica	-	-
743	CH1222	-934.52	-2.81	-134.97	Japonica	Temperate japonica	12.5	230	0.726	Lowland	Jindao 1	晋稻1号	4610070	-	China	China	-	EAS	GJ-tmp	Mini-core collections	-	-	-
744	CH1225	375.09	178.16	-1.74	Indica	Indica	13.93	346	0.798	Lowland	Momi	墨米	-	-	China	China	-	EAS	XI-adm	Mini-core collections	-	-	L-T-root in indica
745	CH1228	393.68	218.91	-21.41	Indica	Indica	15.13	301	0.701	Lowland	Zhendao 232	镇籼232	4610071	-	China	China	-	EAS	XI-1A	Mini-core collections	-	-	L-T-root in indica
746	CH1231	-907.97	-4.73	-132.22	Japonica	Temperate japonica	12.71	253	0.718	Lowland	Zhengdao 5	郑稻5号	-	-	China	China	-	EAS	GJ-tmp	Mini-core collections	-	-	-
747	CH1240	-763.15	18.33	220.72	Japonica	Temperate japonica	14.69	295	0.705	Upland	Lamujia	拉木加	-	-	China	China	-	EAS	GJ-sbtrp	Mini-core collections	Long-root pool in japonica	-	L-T-root in japonica
748	CH1244	353.31	-128.55	62.33	Indica	Indica	8.62	190	0.749	Lowland	Gui 630	圭630	-	-	China	China	-	EAS	XI-adm	Mini-core collections	-	-	-
749	CH1252	152.28	64.7	179.59	Indica	Indica	13.76	274	0.647	Lowland	Huhui 91269	湘恢91269	4610072	-	China	China	-	EAS	cA (Aus)	Mini-core collections	-	-	-
750	CH1256	374.94	249.69	-29.33	Indica	Indica	12.53	254	0.771	Lowland	Xiangdao	香稻	-	-	China	China	-	EAS	XI-1A	Mini-core collections	-	-	-
751	CH1257	-825.24	6.97	126.95	Japonica	Temperate japonica	11.93	224	0.766	Upland	Shanjiugu	山酒谷	-	-	China	China	-	EAS	GJ-sbtrp	Mini-core collections	-	-	L-T-root in japonica
752	CH1258	408.06	81.88	33.04	Indica	Indica	12.24	230	0.75	Upland	Laozaogu	老造谷	-	-	China	China	-	EAS	XI-adm	Mini-core collections	-	-	L-T-root in indica
753	CH1262	432.8	170.63	30.39	Indica	Indica	13.39	306	0.685	Lowland	Jinnante B	金南特B	-	-	China	China	-	EAS	XI-adm	Mini-core collections	-	-	L-T-root in indica
754	CH1263	460.5	373.68	-59.12	Indica	Indica	14.33	383	0.755	Lowland	Zhuzhen B	竹珍B	-	-	China	China	I	EAS	XI-1A	Mini-core collections	-	-	L-T-root in indica
755	CH1264	483.31	377.07	-65.34	Indica	Indica	12.47	263	0.642	Lowland	Chaoyangyihao B	朝阳一号B	-	-	China	China	-	EAS	XI-1A	Mini-core collections	-	-	L-T-root in indica
756	CH1266	-936.65	3.11	-122.71	Japonica	Temperate japonica	13.36	307	0.665	Lowland	Annongwangeng B	安农晚粳B	-	-	China	China	-	EAS	GJ-tmp	Mini-core collections	-	-	-
757	CH1271	419.94	9.97	-41.87	Indica	Indica	11.79	158	0.625	Lowland	Xiangai B	献改B	-	-	China	China	-	EAS	XI-adm	Mini-core collections	-	-	-
758	CH1272	441.89	101.55	-45.45	Indica	Indica	12.52	337	0.772	Lowland	Jiangnongzao 1 B	江农早1号B	-	-	China	China	-	EAS	XI-adm	Mini-core collections	-	-	L-T-root in indica
759	CH1273	446.96	101.12	-46.13	Indica	Indica	12.56	347	0.738	Lowland	Jinghu3 B	京虎B	-	-	China	China	-	EAS	XI-adm	Mini-core collections	-	-	L-T-root in indica
760	CH1275	420.26	-8.48	-18.74	Indica	Indica	14.71	305	0.761	Lowland	Dianrui 409B	滇瑞409B	-	-	China	China	-	EAS	XI-adm	Mini-core collections	Long-root pool in indica	-	-
761	CH1281	-873.87	11.15	-14.79	Japonica	Temperate japonica	12.54	285	0.831	Lowland	Xingguo	兴国	-	-	China	China	-	EAS	GJ-tmp	Mini-core collections	-	Thick-root pool in japonica	-
762	CH1282	449.42	316.41	-47.16	Indica	Indica	14.4	364	0.672	Lowland	Leihuozhan	雷火占	-	-	China	China	-	EAS	XI-1A	Mini-core collections	-	-	L-T-root in indica
763	CH1285	418.82	318.87	-28.63	Indica	Indica	13.44	311	0.811	Lowland	Mamagu	麻麻谷	-	-	China	China	-	EAS	XI-1A	Mini-core collections	-	Thick-root pool in indica	-
764	CH1286	488.39	323.71	-43.73	Indica	Indica	14.5	307	0.663	Lowland	Meihuanuo	梅花糯	-	-	China	China	-	EAS	XI-1A	Mini-core collections	-	-	-
765	CH1290	-931.56	-3.5	-158.13	Japonica	Temperate japonica	14.23	216	0.611	Lowland	Weiguo	卫国	-	-	China	China	-	EAS	GJ-tmp	Mini-core collections	-	Thin-root pool in japonica	-
766	CH1294	474.14	329.29	-49.73	Indica	Indica	11.96	342	0.671	Lowland	Sanbaili	三百粒	-	-	China	China	-	EAS	XI-1A	Mini-core collections	-	-	L-T-root in indica
767	CH1295	426.26	170.99	18.99	Indica	Indica	15.07	329	0.636	Lowland	Wukezhan	乌壳占	-	-	China	China	-	EAS	XI-adm	Mini-core collections	Long-root pool in indica	-	-
768	CH1296	-760.55	20.57	229.44	Japonica	Temperate japonica	16.05	233	0.801	Upland	Haomake (K)	毫马克(K)	-	-	China	China	-	EAS	GJ-sbtrp	Mini-core collections	Long-root pool in japonica	-	L-T-root in japonica
769	xx1	451.82	-47.35	-29.82	Indica	Indica	-	-	-	-	-	-	-	-	China	-	-	-	-	Mini-core collections	-	-	-
770	CH1299	413.48	236.13	8.99	Indica	Indica	15.34	299	0.682	Lowland	Nangaogu	南高谷	-	-	China	China	-	EAS	XI-adm	Mini-core collections	-	-	L-T-root in indica
771	CH1302*	-942.61	0.56	-158.03	Japonica	Temperate japonica	13.16	208	0.661	-	Yuefu	越富	4610073	-	China	Japan	-	EAR	GJ-tmp	Mini-core collections	-	Thin-root pool in japonica	-
772	CH1058	-674.63	38.01	513.13	Japonica	Tropical japonica	15.6	330	0.888	Upland	IAC 150/76	IAC 150/76	-	-	China	-	-	-	-	Mini-core collections	-	-	L-T-root in japonica
773	CH1084	-510.75	27.94	334.56	Japonica	Tropical japonica	14.98	330	0.849	Upland	IRAT 266	IRAT 266	-	-	China	-	-	-	-	Mini-core collections	-	-	L-T-root in japonica
774	CH1192	-438.26	25.02	112.49	Japonica	Tropical japonica	14.18	349	0.733	Upland	Haobuka	毫补卡	-	-	China	-	-	-	-	Mini-core collections	-	-	L-T-root in japonica
775	xx2	-361.75	22.28	33.91	Japonica	Tropical japonica	-	-	-	-	-	-	-	-	China	-	-	-	-	Mini-core collections	-	-	-
776	CH1033	-361.02	27.21	117.11	Japonica	Tropical japonica	16.69	213	0.848	Lowland	Khao Mack Kheua	Khao Mack Kheua	-	-	China	-	-	-	-	Mini-core collections	-	-	-
777	CH1178	178.6	174.31	5.11	Indica	Indica	14.37	308	0.597	Lowland	Maweizhan	马尾粘	-	-	China	-	-	-	-	Mini-core collections	-	-	-
778	CH1011	177.63	89.9	52.4	Indica	Indica	14.24	226	0.566	Lowland	Aiyisi	矮移四	-	-	China	-	-	-	-	Mini-core collections	-	-	-
779	CH1052*	-306.53	46.43	226	Japonica	Japonica	13.48	237	0.525	Lowland	Kalijira 245	Kalijira 245	-	-	China	-	-	-	-	Mini-core collections	-	-	-
780	CH1136	242.11	81.2	19.27	Indica	Indica	12.16	196	0.533	Lowland	Simiao	丝苗	-	-	China	-	-	-	-	Mini-core collections	-	-	-
781	CH1154	-624.17	11.87	-37.5	Japonica	Tropical japonica	11.95	161	0.641	Lowland	Nantiangangjiugu	南天纲酒谷	-	-	China	-	-	-	-	Mini-core collections	-	-	L-T-root in japonica
782	CH1089	-608.73	11.87	207.53	Japonica	Tropical japonica	12.08	210	0.782	Lowland	80A90YR72078-25	80A90YR72078-25	-	-	China	-	-	-	-	Mini-core collections	-	-	L-T-root in japonica
783	CH1300	-632	17	29.62	Japonica	Tropical japonica	13.7	258	0.786	Lowland	Ximaxian	细麻线	-	-	China	-	-	-	-	Mini-core collections	-	-	L-T-root in japonica
784	xx3	183.3	64.05	27.43	Indica	Indica	-	-	-	-	-	-	-	-	China	-	-	-	-	Mini-core collections	-	-	-
785	CH1301*	-627.71	34.82	388.33	Japonica	Tropical japonica	15.72	312	0.727	Upland	Haogelao (Lao)	毫格捞(老)	-	-	China	-	-	-	-	Mini-core collections	-	-	L-T-root in japonica
786	xx4	-659.87	12.32	-87.3	Japonica	Tropical japonica	-	-	-	-	-	-	-	-	China	-	-	-	-	Mini-core collections	-	-	L-T-root in japonica
787	CH1303*	-427.02	27.77	287.19	Japonica	Tropical japonica	17.01	293	0.881	Upland	Yuefu (Feng)	越富（丰）	-	-	China	-	-	-	-	Mini-core collections	-	-	L-T-root in japonica
788	CH1160	-630.76	24.54	171.75	Japonica	Tropical japonica	14.3	315	0.878	Upland	Benbanggu	本邦谷	-	-	China	-	-	-	-	Mini-core collections	-	-	L-T-root in japonica
789	xx5	179.26	76.92	7.76	Indica	Indica	-	-	-	-	-	-	-	-	China	-	-	-	-	Mini-core collections	-	-	-
790	CH1047	194.98	14.39	7.46	Indica	Indica	8.68	152	0.667	Lowland	RNR 67580	RNR 67580	-	-	China	-	-	-	-	Mini-core collections	-	-	-
791	CH1157	224.35	155.62	-5.37	Indica	Indica	13.27	309	0.723	Lowland	Sankecun	三颗寸	-	-	China	-	-	-	-	Mini-core collections	-	-	-
792	CH1025	-489	23.12	118.98	Japonica	Tropical japonica	-	-	-	-	Aerbaniya	阿尔巴尼亚	-	-	China	-	-	-	-	Mini-core collections	-	-	L-T-root in japonica
793	CH1121	-911.31	-2.86	-136.72	Japonica	Temperate japonica	13.11	329	0.689	Upland	Baimaodao	白毛稻	-	-	China	-	-	-	-	Mini-core collections	-	-	-
794	CH1201	-663.44	16.29	150.79	Japonica	Tropical japonica	17.66	361	0.812	Upland	Feienuo	飞蛾糯2	-	-	China	-	-	-	-	Mini-core collections	-	-	L-T-root in japonica
795	CH1079	381.04	-107.7	-5.47	Indica	Indica	13.63	460	0.747	Lowland	JC 78	JC 78	-	-	China	-	-	-	-	Mini-core collections	-	-	-
796	IRIS 313-8963	-	-	-	-	Indica	-	-	-	Upland	BATHURI::IRGC 25838-1	-	3059596	IRGC 25838	Bangladesh	Bangladesh	T	SAE	cA (Aus)	IRRI	-	-	-
797	IRIS 313-9368	-	-	-	-	Indica	-	-	-	Upland	CHANDARHAT::IRGC 25845-1	-	3059240	IRGC 25845	Bangladesh	Bangladesh	T	SAE	cA (Aus)	IRRI	-	-	-
798	IRIS 313-9422	-	-	-	-	Indica	-	-	-	Upland	CHUNGUR BALI::IRGC 25855-1	-	3059189	IRGC 25855	Bangladesh	Bangladesh	T	SAE	cA (Aus)	IRRI	-	-	-
799	IRIS 313-10152	-	-	-	-	Tropical japonica	-	-	-	Upland	KETAN MENAH::IRGC 48733-1	-	3058337	IRGC 48733	Indonesia	Indonesia	T	SER	GJ-trp	IRRI	-	-	L-T-root in japonica
800	IRIS 313-8769	-	-	-	-	Tropical japonica	-	-	-	Upland	KOSAGI::IRGC 57692-1	-	3059777	IRGC 57692	Guinea	Guinea	T	WAF	GJ-trp	IRRI	-	-	L-T-root in japonica
801	IRIS 313-9101	-	-	-	-	Japonica	-	-	-	Upland	DARAWAL::IRGC 71514-1	-	3059475	IRGC 71514	Malaysia	Malaysia	T	SER	admix	IRRI	-	-	-
802	IRIS 313-8664	-	-	-	-	Tropical japonica	-	-	-	Upland	SITORU::IRGC 66669-1	-	-	IRGC 66669	Indonesia	Indonesia	T	SER	GJ-trp	IRRI	-	-	L-T-root in japonica
803	IRIS 313-8578	-	-	-	-	Temperate japonica	-	-	-	Upland	KHAU TRA BONG::IRGC 78342-1	-	3060308	IRGC 78342	Viet Nam	Viet Nam	T	SEA	GJ-sbtrp	IRRI	-	-	L-T-root in japonica
804	IRIS 313-8594	-	-	-	-	Tropical japonica	-	-	-	Upland	MINATANDA::IRGC 74613-1	-	-	IRGC 74613	Philippines	Philippines	T	SER	GJ-trp	IRRI	-	-	L-T-root in japonica
805	IRIS 313-8883	-	-	-	-	Temperate japonica	-	-	-	Upland	LOMPUG::IRGC 71559-1	-	-	IRGC 71559	Malaysia	Malaysia	T	SER	GJ-adm	IRRI	-	-	-
806	IRIS 313-9187	-	-	-	-	Indica	-	-	-	Upland	WANGKOD::IRGC 71646-1	-	3059405	IRGC 71646	Malaysia	Malaysia	T	SER	XI-2	IRRI	-	-	-
807	IRIS 313-9558	-	-	-	-	Tropical japonica	-	-	-	Upland	LIMBAYAN::IRGC 71556-1	-	3059068	IRGC 71556	Malaysia	Malaysia	T	SER	GJ-trp	IRRI	-	-	L-T-root in japonica
808	IRIS 313-9616	-	-	-	-	Tropical japonica	-	-	-	Upland	INITLOG DALAG::IRGC 67436-1	-	3059017	IRGC 67436	Philippines	Philippines	T	SER	GJ-trp	IRRI	-	-	-
809	IRIS 313-8356	-	-	-	-	Tropical japonica	-	-	-	Upland	BLICCA::IRGC 47151-1	-	3060166	IRGC 47151	Philippines	Philippines	T	SER	GJ-trp	IRRI	-	-	L-T-root in japonica
810	IRIS 313-9239	-	-	-	-	Tropical japonica	-	-	-	Upland	RIMBUN::IRGC 43741-1	-	3059355	IRGC 43741	Indonesia	Indonesia	T	SER	GJ-trp	IRRI	-	-	L-T-root in japonica
811	IRIS 313-10051	-	-	-	-	Tropical japonica	-	-	-	Upland	TSIVIMBININA::IRGC 69890-1	-	3058441	IRGC 69890	Madagascar	Madagascar	T	IOC	GJ-trp	IRRI	-	-	L-T-root in japonica
812	IRIS 313-8303	-	-	-	-	Indica	-	-	-	Upland	SURMATIYA::IRGC 74779-1	-	3060216	IRGC 74779	India	India	T	SAC	XI-2	IRRI	-	-	L-T-root in indica
813	IRIS 313-8754	-	-	-	-	Indica	-	-	-	Upland	TYPE 50::IRGC 74782-1	-	3059792	IRGC 74782	India	India	T	SAC	XI-2	IRRI	-	-	L-T-root in indica
814	IRIS 313-8796	-	-	-	-	Indica	-	-	-	Upland	DUDH KADAR::IRGC 67707-1	-	3059754	IRGC 67707	India	India	T	SAC	XI-2	IRRI	-	-	L-T-root in indica
815	IRIS 313-8850	-	-	-	-	Indica	-	-	-	Upland	ASHMBER::IRGC 27522-1	-	3059704	IRGC 27522	Bangladesh	Bangladesh	T	SAE	XI-2	IRRI	-	-	L-T-root in indica
816	IRIS 313-8530	-	-	-	-	Indica	-	-	-	Upland	DHANE BURWA::IRGC 10105-1	-	3060001	IRGC 10105	India	India	T	SAC	XI-2	IRRI	-	-	L-T-root in indica
817	IRIS 313-8723	-	-	-	-	Indica	-	-	-	Upland	KUTAI PAYA::IRGC 19528-1	-	3059819	IRGC 19528	Malaysia	Malaysia	T	SER	XI-3	IRRI	-	-	L-T-root in indica
818	IRIS 313-9091	-	-	-	-	Indica	-	-	-	Upland	SINNA SITHIRA KALI::IRGC 51064-1	-	2667016	IRGC 51064	Sri Lanka	Sri Lanka	T	IOC	XI-adm	IRRI	-	-	L-T-root in indica
819	IRIS 313-8643	-	-	-	-	Indica	-	-	-	Upland	DAJA::IRGC 17440-1	-	3059895	IRGC 17440	Indonesia	Indonesia	T	SER	XI-3	IRRI	-	-	-
820	IRIS 313-8768	-	-	-	-	Tropical japonica	-	-	-	Upland	MOROFIN::IRGC 56698-1	-	3059778	IRGC 56698	Cote d'Ivoire	Cote d'Ivoire	T	WAF	GJ-trp	IRRI	-	-	L-T-root in japonica
821	IRIS 313-8894	-	-	-	-	Tropical japonica	-	-	-	Upland	LEKATAN::IRGC 71554-1	-	3059661	IRGC 71554	Malaysia	Malaysia	T	SER	GJ-trp	IRRI	-	-	L-T-root in japonica
822	IRIS 313-8955	-	-	-	-	Tropical japonica	-	-	-	Upland	LASAT PUTIH::IRGC 44076-1	-	3059604	IRGC 44076	Malaysia	Malaysia	T	SER	GJ-trp	IRRI	-	-	L-T-root in japonica
823	IRIS 313-8987	-	-	-	-	Indica	-	-	-	Upland	SERIBU::IRGC 71615-1	-	-	IRGC 71615	Malaysia	Malaysia	T	SER	XI-adm	IRRI	-	-	L-T-root in indica
824	IRIS 313-9375	-	-	-	-	Tropical japonica	-	-	-	Upland	PULUTAN::IRGC 71596-1	-	3059233	IRGC 71596	Malaysia	Malaysia	T	SER	GJ-trp	IRRI	-	-	L-T-root in japonica
825	IRIS 313-9389	-	-	-	-	Tropical japonica	-	-	-	Upland	KINANDANG BUSIKSIK::IRGC 74607-1	-	3059217	IRGC 74607	Philippines	Philippines	T	SER	GJ-trp	IRRI	-	-	L-T-root in japonica
826	IRIS 313-9423	-	-	-	-	Tropical japonica	-	-	-	Upland	AGUYOD::IRGC 67423-1	-	3059188	IRGC 67423	Philippines	Philippines	T	SER	GJ-trp	IRRI	-	-	L-T-root in japonica
827	IRIS 313-9691	-	-	-	-	Tropical japonica	-	-	-	Upland	SIFARASI::IRGC 66644-1	-	3058947	IRGC 66644	Indonesia	Indonesia	T	SER	GJ-trp	IRRI	-	-	L-T-root in japonica
828	IRIS 313-9745	-	-	-	-	Tropical japonica	-	-	-	Upland	VARY MALADY::IRGC 69911-1	-	3058757	IRGC 69911	Madagascar	Madagascar	T	IOC	GJ-trp	IRRI	-	-	L-T-root in japonica
829	IRIS 313-9851	-	-	-	-	Tropical japonica	-	-	-	Upland	GOGOWIERIE::IRGC 14791-1	-	3058649	IRGC 14791	Surinam	Surinam	T	SAM	GJ-trp	IRRI	-	-	L-T-root in japonica
830	IRIS 313-9897	-	-	-	-	Tropical japonica	-	-	-	Upland	BIKYAT::IRGC 26276-1	-	3058602	IRGC 26276	Philippines	Philippines	T	SER	GJ-trp	IRRI	-	-	L-T-root in japonica
831	IRIS 313-10065	-	-	-	-	Tropical japonica	-	-	-	Upland	JAERAERYUKDO::IRGC 73053-1	-	3058428	IRGC 73053	Korea, Republic of	Korea, Republic of	T	EAR	GJ-trp	IRRI	-	-	L-T-root in japonica
832	IRIS 313-10067	-	-	-	-	Tropical japonica	-	-	-	Upland	JEONBUKGUNGWEONNA::IRGC 73055-1	-	3058426	IRGC 73055	Korea, Republic of	Korea, Republic of	T	EAR	GJ-trp	IRRI	-	-	L-T-root in japonica
833	IRIS 313-10071	-	-	-	-	Tropical japonica	-	-	-	Upland	CHIYODA WASE::IRGC 74467-1	-	3058421	IRGC 74467	Japan	Japan	T	EAR	GJ-trp	IRRI	-	-	L-T-root in japonica
834	IRIS 313-10073	-	-	-	-	Tropical japonica	-	-	-	Upland	OWARI MOCHI::IRGC 74513-1	-	3058419	IRGC 74513	Japan	Japan	T	EAR	GJ-trp	IRRI	-	-	L-T-root in japonica
835	IRIS 313-10074	-	-	-	-	Tropical japonica	-	-	-	Upland	RIKU AIKOKU::IRGC 74514-1	-	3058418	IRGC 74514	Japan	Japan	T	EAR	GJ-trp	IRRI	-	-	L-T-root in japonica
836	IRIS 313-10075	-	-	-	-	Tropical japonica	-	-	-	Upland	SANGOKU::IRGC 74518-1	-	3058417	IRGC 74518	Japan	Japan	T	EAR	GJ-trp	IRRI	-	-	L-T-root in japonica
837	IRIS 313-10076	-	-	-	-	Tropical japonica	-	-	-	Upland	SHINA MOCHI::IRGC 74523-1	-	3058416	IRGC 74523	Japan	Japan	T	EAR	GJ-trp	IRRI	-	-	L-T-root in japonica
838	IRIS 313-10077	-	-	-	-	Indica	-	-	-	Upland	TAMASHIRO HIKARI::IRGC 74534-1	-	3058415	IRGC 74534	Japan	Japan	T	EAR	XI-adm	IRRI	-	-	L-T-root in indica
839	IRIS 313-10078	-	-	-	-	Tropical japonica	-	-	-	Upland	YOSHINO MOCHI::IRGC 74550-1	-	3058414	IRGC 74550	Japan	Japan	T	EAR	GJ-trp	IRRI	-	-	L-T-root in japonica
840	IRIS 313-10079	-	-	-	-	Tropical japonica	-	-	-	Upland	DANGO MOCHI::IRGC 74551-1	-	3058413	IRGC 74551	Japan	Japan	T	EAR	GJ-trp	IRRI	-	-	L-T-root in japonica
841	IRIS 313-10080	-	-	-	-	Tropical japonica	-	-	-	Upland	HIRAKAWA OKUTE::IRGC 74554-1	-	3058412	IRGC 74554	Japan	Japan	T	EAR	GJ-trp	IRRI	-	-	L-T-root in japonica
842	IRIS 313-10082	-	-	-	-	Tropical japonica	-	-	-	Upland	KYUUSHUU::IRGC 74558-1	-	3058410	IRGC 74558	Japan	Japan	T	EAR	GJ-trp	IRRI	-	-	L-T-root in japonica
843	IRIS 313-8279	-	-	-	-	Tropical japonica	-	-	-	Upland	SAWAH::IRGC 71612-1	-	3060238	IRGC 71612	Malaysia	Malaysia	T	SER	GJ-trp	IRRI	-	-	L-T-root in japonica
844	IRIS 313-8381	-	-	-	-	Tropical japonica	-	-	-	Upland	PURAK SIRIBA::IRGC 71598-1	-	3060147	IRGC 71598	Malaysia	Malaysia	T	SER	GJ-trp	IRRI	-	-	L-T-root in japonica
845	IRIS 313-8565	-	-	-	-	Tropical japonica	-	-	-	Upland	YAHNG LEU::IRGC 78279-1	-	3059969	IRGC 78279	Thailand	Thailand	T	SEA	GJ-sbtrp	IRRI	-	-	L-T-root in japonica
846	IRIS 313-8694	-	-	-	-	Tropical japonica	-	-	-	Upland	TRES MESES::IRGC 6464-1	-	3059843	IRGC 6464	Brazil	Brazil	T	SAM	GJ-trp	IRRI	-	-	L-T-root in japonica
847	IRIS 313-8998	-	-	-	-	Tropical japonica	-	-	-	Upland	SIGAE::IRGC 66645-1	-	-	IRGC 66645	Indonesia	Indonesia	T	SER	GJ-trp	IRRI	-	-	L-T-root in japonica
848	IRIS 313-9050	-	-	-	-	Tropical japonica	-	-	-	Upland	ANGKARONG::IRGC 71493-1	-	3059512	IRGC 71493	Malaysia	Malaysia	T	SER	GJ-trp	IRRI	-	-	L-T-root in japonica
849	IRIS 313-9470	-	-	-	-	Tropical japonica	-	-	-	Upland	SAHULO FACHE SOYO::IRGC 66630-1	-	3059145	IRGC 66630	Indonesia	Indonesia	T	SER	GJ-trp	IRRI	-	-	L-T-root in japonica
850	IRIS 313-9929	-	-	-	-	Tropical japonica	-	-	-	Upland	GOBYERNO::IRGC 47216-1	-	3058571	IRGC 47216	Philippines	Philippines	T	SER	GJ-trp	IRRI	-	-	L-T-root in japonica
851	IRIS 313-8580	-	-	-	-	Temperate japonica	-	-	-	Upland	DAM::IRGC 23710-1	-	3059956	IRGC 23710	Thailand	Thailand	T	SEA	GJ-sbtrp	IRRI	-	-	L-T-root in japonica
852	IRIS 313-9742	-	-	-	-	Tropical japonica	-	-	-	Upland	LOHAMBITRO::IRGC 69857-1	-	3058760	IRGC 69857	Madagascar	Madagascar	T	IOC	GJ-trp	IRRI	-	-	L-T-root in japonica
853	IRIS 313-7883	-	-	-	-	Tropical japonica	-	-	-	Upland	GANIGI::IRGC 48698-C1	-	3302329	IRGC 48698	Indonesia	Indonesia	T	SER	GJ-trp	IRRI	-	-	L-T-root in japonica
854	IRIS 313-7885	-	-	-	-	Tropical japonica	-	-	-	Upland	GOGO::IRGC 43390-C1	-	3302327	IRGC 43390	Indonesia	Indonesia	T	SER	GJ-trp	IRRI	-	-	L-T-root in japonica
855	IRIS 313-11435	-	-	-	-	Tropical japonica	-	-	-	Upland	MONMINEUPLEU::IRGC 50873-1	-	4056081	IRGC 50873	Cote d'Ivoire	Cote d'Ivoire	T	WAF	GJ-trp	IRRI	-	-	L-T-root in japonica
856	IRIS 313-11436	-	-	-	-	Tropical japonica	-	-	-	Upland	SAKAZELE (538)::IRGC 50880-1	-	4056080	IRGC 50880	Cote d'Ivoire	Cote d'Ivoire	T	WAF	GJ-trp	IRRI	-	-	L-T-root in japonica
857	IRIS 313-11441	-	-	-	-	Tropical japonica	-	-	-	Upland	NALA::IRGC 51247-1	-	4056075	IRGC 51247	Philippines	Philippines	T	SER	GJ-trp	IRRI	-	-	L-T-root in japonica
858	IRIS 313-11463	-	-	-	-	Indica	-	-	-	Upland	KATSIYAM TABAO::IRGC 52855-1	-	4056054	IRGC 52855	Philippines	Philippines	T	SER	XI-adm	IRRI	-	-	L-T-root in indica
859	IRIS 313-11464	-	-	-	-	Tropical japonica	-	-	-	Upland	CARAWI::IRGC 52887-1	-	4056053	IRGC 52887	Philippines	Philippines	T	SER	GJ-trp	IRRI	-	-	L-T-root in japonica
860	IRIS 313-11465	-	-	-	-	Tropical japonica	-	-	-	Upland	DINORADO::IRGC 52893-1	-	4056052	IRGC 52893	Philippines	Philippines	T	SER	GJ-trp	IRRI	-	-	L-T-root in japonica
861	IRIS 313-11472	-	-	-	-	Indica	-	-	-	Upland	BANGBANG::IRGC 53131-1	-	-	IRGC 53131	Philippines	Philippines	T	SER	XI-3	IRRI	-	-	L-T-root in indica
862	IRIS 313-11473	-	-	-	-	Tropical japonica	-	-	-	Upland	KINTOMAN (TOD DOY)::IRGC 53146-1	-	4056046	IRGC 53146	Philippines	Philippines	T	SER	GJ-trp	IRRI	-	-	L-T-root in japonica
863	IRIS 313-11495	-	-	-	-	Tropical japonica	-	-	-	Upland	ANENOE::IRGC 54140-1	-	4056026	IRGC 54140	Indonesia	Indonesia	T	SER	GJ-trp	IRRI	-	-	L-T-root in japonica
864	IRIS 313-11499	-	-	-	-	Tropical japonica	-	-	-	Upland	PADI UDANG::IRGC 54295-1	-	4056023	IRGC 54295	Indonesia	Indonesia	T	SER	GJ-trp	IRRI	-	-	L-T-root in japonica
865	IRIS 313-11511	-	-	-	-	Tropical japonica	-	-	-	Upland	WAGASAN (RED)::IRGC 55404-1	-	4056013	IRGC 55404	Philippines	Philippines	T	SER	GJ-trp	IRRI	-	-	L-T-root in japonica
866	IRIS 313-11512	-	-	-	-	Indica	-	-	-	Upland	OYAK PAKANG::IRGC 55422-1	-	4056012	IRGC 55422	Philippines	Philippines	T	SER	XI-adm	IRRI	-	-	L-T-root in indica
867	IRIS 313-11524	-	-	-	-	Tropical japonica	-	-	-	Upland	KOUINONEPOU::IRGC 56663-1	-	4056002	IRGC 56663	Cote d'Ivoire	Cote d'Ivoire	T	WAF	GJ-trp	IRRI	-	-	L-T-root in japonica
868	IRIS 313-11526	-	-	-	-	Tropical japonica	-	-	-	Upland	FOSSA (GBE)::IRGC 56767-1	-	4056000	IRGC 56767	Cote d'Ivoire	Cote d'Ivoire	T	WAF	GJ-trp	IRRI	-	-	L-T-root in japonica
869	IRIS 313-11527	-	-	-	-	Tropical japonica	-	-	-	Upland	GOLO::IRGC 56856-1	-	4055999	IRGC 56856	Cote d'Ivoire	Cote d'Ivoire	T	WAF	GJ-trp	IRRI	-	-	L-T-root in japonica
870	IRIS 313-11528	-	-	-	-	Indica	-	-	-	Upland	ZO::IRGC 56914-1	-	4055998	IRGC 56914	Cote d'Ivoire	Cote d'Ivoire	T	WAF	XI-3	IRRI	-	-	L-T-root in indica
871	IRIS 313-11532	-	-	-	-	Tropical japonica	-	-	-	Upland	MARIA GAKIT::IRGC 57070-1	-	4055995	IRGC 57070	Philippines	Philippines	T	SER	GJ-trp	IRRI	-	-	L-T-root in japonica
872	IRIS 313-11673	-	-	-	-	Tropical japonica	-	-	-	Upland	BURI BURING::IRGC 64174-1	-	4055865	IRGC 64174	Philippines	Philippines	T	SER	GJ-trp	IRRI	-	-	L-T-root in japonica
873	IRIS 313-11716	-	-	-	-	Indica	-	-	-	Upland	SOSSOKA::IRGC 66478-1	-	4055828	IRGC 66478	Guinea	Guinea	T	WAF	XI-3	IRRI	-	-	L-T-root in indica
874	IRIS 313-11724	-	-	-	-	Indica	-	-	-	Upland	KONYAN::IRGC 66931-1	-	4055821	IRGC 66931	Guinea	Guinea	T	WAF	XI-3	IRRI	-	-	L-T-root in indica
875	IRIS 313-11736	-	-	-	-	Tropical japonica	-	-	-	Upland	MALAGKIT (PINELIPE)::IRGC 67444-1	-	4055809	IRGC 67444	Philippines	Philippines	T	SER	GJ-trp	IRRI	-	-	L-T-root in japonica
876	IRIS 313-11737	-	-	-	-	Indica	-	-	-	Upland	CHUNDI::IRGC 67486-1	-	4055808	IRGC 67486	India	India	T	SAC	cA (Aus)	IRRI	-	-	-
877	IRIS 313-11738	-	-	-	-	Indica	-	-	-	Upland	PAUNDRI::IRGC 67527-1	-	4055807	IRGC 67527	India	India	T	SAC	XI-2	IRRI	-	-	L-T-root in indica
878	IRIS 313-11739	-	-	-	-	Tropical japonica	-	-	-	Upland	NAKPUI::IRGC 67594-1	-	4055806	IRGC 67594	Ghana	Ghana	T	WAF	GJ-trp	IRRI	-	-	L-T-root in japonica
879	IRIS 313-11790	-	-	-	-	Tropical japonica	-	-	-	Upland	VARIRANGAHY::IRGC 69897-1	-	4055756	IRGC 69897	Madagascar	Madagascar	T	IOC	GJ-trp	IRRI	-	-	L-T-root in japonica
880	IRIS 313-11831	-	-	-	-	Temperate japonica	-	-	-	Upland	KHAO' DAENG HAWM::IRGC 71001-1	-	4055721	IRGC 71001	Thailand	Thailand	T	SEA	GJ-sbtrp	IRRI	-	-	L-T-root in japonica
881	IRIS 313-11913	-	-	-	-	Tropical japonica	-	-	-	Upland	BUAGKOG::IRGC 74318-1	-	4055643	IRGC 74318	Philippines	Philippines	T	SER	GJ-trp	IRRI	-	-	L-T-root in japonica
882	IRIS 313-11918	-	-	-	-	Indica	-	-	-	Upland	DILBAKSH::IRGC 74738-1	-	4055639	IRGC 74738	India	India	T	SAC	XI-2	IRRI	-	-	L-T-root in indica
883	IRIS 313-11919	-	-	-	-	Indica	-	-	-	Upland	LAKHA KUAR::IRGC 74760-1	-	4055638	IRGC 74760	India	India	T	SAC	XI-2	IRRI	-	-	L-T-root in indica
884	IRIS 313-11934	-	-	-	-	Indica	-	-	-	Upland	KANATO::IRGC 75306-2	-	4054889	IRGC 75306	Philippines	Philippines	T	SER	XI-adm	IRRI	-	-	-
885	IRIS 313-11959	-	-	-	-	Indica	-	-	-	Upland	KAGIOS PUTI::IRGC 76965-3	-	4494490	IRGC 76965	Philippines	Philippines	T	SER	XI-3	IRRI	-	-	L-T-root in indica
886	IRIS 313-11991	-	-	-	-	Indica	-	-	-	Upland	CHON::IRGC 78776-1	-	4055572	IRGC 78776	Lao People's Democratic Republic	Lao People's Democratic Republic	T	SEA	XI-3	IRRI	-	-	L-T-root in indica
887	IRIS 313-11992	-	-	-	-	Indica	-	-	-	Upland	CHAO LAO SOUNG::IRGC 78799-1	-	4055571	IRGC 78799	Lao People's Democratic Republic	Lao People's Democratic Republic	T	SEA	XI-3	IRRI	-	-	L-T-root in indica
888	IRIS 313-12029	-	-	-	-	Temperate japonica	-	-	-	Upland	CHAO MEO::IRGC 80273-1	-	4055536	IRGC 80273	Lao People's Democratic Republic	Lao People's Democratic Republic	T	SEA	GJ-sbtrp	IRRI	-	-	L-T-root in japonica
889	IRIS 313-12045	-	-	-	-	Tropical japonica	-	-	-	Upland	BUYAN::IRGC 81440-1	-	-	IRGC 81440	Indonesia	Indonesia	T	SER	GJ-trp	IRRI	-	-	L-T-root in japonica
890	IRIS 313-12047	-	-	-	-	Indica	-	-	-	Upland	LEMAK RUSA::IRGC 81486-1	-	4055521	IRGC 81486	Indonesia	Indonesia	T	SER	XI-3	IRRI	-	-	L-T-root in indica
891	IRIS 313-12068	-	-	-	-	Tropical japonica	-	-	-	Upland	PULUT KETAN::IRGC 82674-2	-	4054887	IRGC 82674	Indonesia	Indonesia	T	SER	GJ-trp	IRRI	-	-	L-T-root in japonica
892	IRIS 313-12069	-	-	-	-	Tropical japonica	-	-	-	Upland	PULUT MAS::IRGC 82676-1	-	4055503	IRGC 82676	Indonesia	Indonesia	T	SER	GJ-trp	IRRI	-	-	L-T-root in japonica
893	IRIS 313-12070	-	-	-	-	Tropical japonica	-	-	-	Upland	BABELIONG::IRGC 82688-1	-	4055502	IRGC 82688	Malaysia	Malaysia	T	SER	GJ-trp	IRRI	-	-	L-T-root in japonica
894	IRIS 313-12129	-	-	-	-	Tropical japonica	-	-	-	Upland	MON LAI::IRGC 85857-1	-	4055451	IRGC 85857	Lao People's Democratic Republic	Lao People's Democratic Republic	T	SEA	GJ-sbtrp	IRRI	-	-	L-T-root in japonica
895	IRIS 313-12134	-	-	-	-	Temperate japonica	-	-	-	Upland	THATENG::IRGC 86377-3	-	4494495	IRGC 86377	Lao People's Democratic Republic	Lao People's Democratic Republic	T	SEA	GJ-sbtrp	IRRI	-	-	L-T-root in japonica
896	IRIS 313-12146	-	-	-	-	Indica	-	-	-	Upland	AM BEUS::IRGC 87189-1	-	4055436	IRGC 87189	Cambodia	Cambodia	T	SEA	XI-adm	IRRI	-	-	L-T-root in indica
897	IRIS 313-12147	-	-	-	-	Indica	-	-	-	Upland	ARNG'-KAR PHAR ONG::IRGC 87196-1	-	4055435	IRGC 87196	Cambodia	Cambodia	T	SEA	XI-3	IRRI	-	-	L-T-root in indica
898	IRIS 313-12148	-	-	-	-	Indica	-	-	-	Upland	ARN'-SAR THNGORN'::IRGC 87205-1	-	4055434	IRGC 87205	Cambodia	Cambodia	T	SEA	XI-3	IRRI	-	-	L-T-root in indica
899	IRIS 313-12164	-	-	-	-	Tropical japonica	-	-	-	Upland	PA YANG NOEUGN::IRGC 87778-1	-	4055419	IRGC 87778	Cambodia	Cambodia	T	SEA	GJ-adm	IRRI	-	-	L-T-root in japonica
900	IRIS 313-12210	-	-	-	-	Indica	-	-	-	Upland	CHAM TON::IRGC 90600-1	-	4055378	IRGC 90600	Viet Nam	Viet Nam	T	SEA	XI-adm	IRRI	-	-	L-T-root in indica
901	IRIS 313-12222	-	-	-	-	Indica	-	-	-	Upland	LAM BOUN::IRGC 91525-1	-	4055367	IRGC 91525	Lao People's Democratic Republic	Lao People's Democratic Republic	T	SEA	XI-3	IRRI	-	-	L-T-root in indica
902	IRIS 313-12226	-	-	-	-	Temperate japonica	-	-	-	Upland	PANG::IRGC 91987-1	-	4055363	IRGC 91987	Lao People's Democratic Republic	Lao People's Democratic Republic	T	SEA	GJ-sbtrp	IRRI	-	-	L-T-root in japonica
903	IRIS 313-12228	-	-	-	-	Temperate japonica	-	-	-	Upland	SOM::IRGC 92221-1	-	4055361	IRGC 92221	Lao People's Democratic Republic	Lao People's Democratic Republic	T	SEA	GJ-sbtrp	IRRI	-	-	L-T-root in japonica
904	IRIS 313-12242	-	-	-	-	Temperate japonica	-	-	-	Upland	KHAO KHOT::IRGC 93892-1	-	4055348	IRGC 93892	Lao People's Democratic Republic	Lao People's Democratic Republic	T	SEA	GJ-sbtrp	IRRI	-	-	L-T-root in japonica
905	IRIS 313-12258	-	-	-	-	Temperate japonica	-	-	-	Upland	DON::IRGC 95117-1	-	4055333	IRGC 95117	Lao People's Democratic Republic	Lao People's Democratic Republic	T	SEA	GJ-sbtrp	IRRI	-	-	L-T-root in japonica
906	IRIS 313-12289	-	-	-	-	Temperate japonica	-	-	-	Upland	YARSABA::IRGC 97567-1	-	4055307	IRGC 97567	Myanmar	Myanmar	T	SEA	GJ-sbtrp	IRRI	-	-	L-T-root in japonica
907	IRIS 313-12290	-	-	-	-	Indica	-	-	-	Upland	JON JAN::IRGC 97633-1	-	4055306	IRGC 97633	Myanmar	Myanmar	T	SEA	XI-adm	IRRI	-	-	L-T-root in indica
908	IRIS 313-12291	-	-	-	-	Indica	-	-	-	Upland	NGA CHEKH FAT::IRGC 97701-2	-	4112032	IRGC 97701	Myanmar	Myanmar	T	SEA	XI-adm	IRRI	-	-	L-T-root in indica
909	IRIS 313-12296	-	-	-	-	Indica	-	-	-	Upland	SABALINE::IRGC 98059-1	-	4055301	IRGC 98059	Myanmar	Myanmar	T	SEA	XI-3	IRRI	-	-	L-T-root in indica
910	IRIS 313-12299	-	-	-	-	Tropical japonica	-	-	-	Upland	MUANG TAY::IRGC 98382-1	-	4055298	IRGC 98382	Lao People's Democratic Republic	Lao People's Democratic Republic	T	SEA	GJ-sbtrp	IRRI	-	-	L-T-root in japonica
911	IRIS 313-12300	-	-	-	-	Indica	-	-	-	Upland	NGAM KON DAM::IRGC 98486-1	-	4055297	IRGC 98486	Lao People's Democratic Republic	Lao People's Democratic Republic	T	SEA	XI-adm	IRRI	-	-	L-T-root in indica
912	IRIS 313-12301	-	-	-	-	Indica	-	-	-	Upland	LG 10178::IRGC 98526-1	-	4055296	IRGC 98526	Lao People's Democratic Republic	Lao People's Democratic Republic	T	SEA	XI-adm	IRRI	-	-	L-T-root in indica
913	IRIS 313-12311	-	-	-	-	Temperate japonica	-	-	-	Upland	TAM::IRGC 99161-1	-	4055286	IRGC 99161	Lao People's Democratic Republic	Lao People's Democratic Republic	T	SEA	GJ-sbtrp	IRRI	-	-	L-T-root in japonica
914	IRIS 313-12321	-	-	-	-	Temperate japonica	-	-	-	Upland	LG 10344::IRGC 99789-1	-	4055279	IRGC 99789	Lao People's Democratic Republic	Lao People's Democratic Republic	T	SEA	GJ-sbtrp	IRRI	-	-	L-T-root in japonica
915	IRIS 313-12323	-	-	-	-	Temperate japonica	-	-	-	Upland	BAN KEO::IRGC 99953-1	-	4055277	IRGC 99953	Lao People's Democratic Republic	Lao People's Democratic Republic	T	SEA	GJ-sbtrp	IRRI	-	-	L-T-root in japonica
916	IRIS 313-12329	-	-	-	-	Indica	-	-	-	Upland	CHAO DO::IRGC 106666-1	-	4055271	IRGC 106666	Lao People's Democratic Republic	Lao People's Democratic Republic	T	SEA	XI-adm	IRRI	-	-	L-T-root in indica
917	IRIS 313-12330	-	-	-	-	Temperate japonica	-	-	-	Upland	CHAO PEE::IRGC 106767-1	-	4055270	IRGC 106767	Lao People's Democratic Republic	Lao People's Democratic Republic	T	SEA	GJ-sbtrp	IRRI	-	-	L-T-root in japonica
918	IRIS 313-12336	-	-	-	-	Temperate japonica	-	-	-	Upland	DO LEUANG::IRGC 106990-1	-	4055264	IRGC 106990	Lao People's Democratic Republic	Lao People's Democratic Republic	T	SEA	GJ-sbtrp	IRRI	-	-	L-T-root in japonica
919	IRIS 313-12337	-	-	-	-	Temperate japonica	-	-	-	Upland	DOK HIEN NOI::IRGC 107021-1	-	4055263	IRGC 107021	Lao People's Democratic Republic	Lao People's Democratic Republic	T	SEA	GJ-sbtrp	IRRI	-	-	L-T-root in japonica
920	IRIS 313-12340	-	-	-	-	Temperate japonica	-	-	-	Upland	NYAO::IRGC 107091-1	-	4055260	IRGC 107091	Lao People's Democratic Republic	Lao People's Democratic Republic	T	SEA	GJ-sbtrp	IRRI	-	-	L-T-root in japonica
921	IRIS 313-12342	-	-	-	-	Temperate japonica	-	-	-	Upland	HAI NA::IRGC 107117-1	-	4055258	IRGC 107117	Lao People's Democratic Republic	Lao People's Democratic Republic	T	SEA	GJ-sbtrp	IRRI	-	-	L-T-root in japonica
922	IRIS 313-12344	-	-	-	-	Temperate japonica	-	-	-	Upland	KHAO::IRGC 107359-1	-	4055256	IRGC 107359	Lao People's Democratic Republic	Lao People's Democratic Republic	T	SEA	GJ-sbtrp	IRRI	-	-	L-T-root in japonica
923	IRIS 313-12345	-	-	-	-	Japonica	-	-	-	Upland	VIENG::IRGC 107375-2	-	4054873	IRGC 107375	Lao People's Democratic Republic	Lao People's Democratic Republic	T	SEA	GJ-sbtrp	IRRI	-	-	L-T-root in japonica
924	IRIS 313-12346	-	-	-	-	Temperate japonica	-	-	-	Upland	LAB::IRGC 107468-1	-	4055255	IRGC 107468	Lao People's Democratic Republic	Lao People's Democratic Republic	T	SEA	GJ-sbtrp	IRRI	-	-	L-T-root in japonica
925	IRIS 313-12347	-	-	-	-	Temperate japonica	-	-	-	Upland	LAI DAM::IRGC 107490-1	-	4055254	IRGC 107490	Lao People's Democratic Republic	Lao People's Democratic Republic	T	SEA	GJ-sbtrp	IRRI	-	-	L-T-root in japonica
926	IRIS 313-12348	-	-	-	-	Temperate japonica	-	-	-	Upland	LOUK NOK::IRGC 107599-1	-	4055253	IRGC 107599	Lao People's Democratic Republic	Lao People's Democratic Republic	T	SEA	GJ-sbtrp	IRRI	-	-	L-T-root in japonica
927	IRIS 313-12350	-	-	-	-	Temperate japonica	-	-	-	Upland	MAK KHEUA KANG::IRGC 107712-1	-	4055251	IRGC 107712	Lao People's Democratic Republic	Lao People's Democratic Republic	T	SEA	GJ-sbtrp	IRRI	-	-	L-T-root in japonica
928	IRIS 313-12266	-	-	-	-	Temperate japonica	-	-	-	Upland	KAUK PAHLING::IRGC 95823-2	-	4054876	IRGC 95823	Myanmar	Myanmar	T	SEA	GJ-sbtrp	IRRI	-	-	L-T-root in japonica
929	IRIS 313-12352	-	-	-	-	Temperate japonica	-	-	-	Upland	MEE::IRGC 107773-1	-	4055250	IRGC 107773	Lao People's Democratic Republic	Lao People's Democratic Republic	T	SEA	GJ-sbtrp	IRRI	-	-	L-T-root in japonica
930	IRIS 313-12353	-	-	-	-	Temperate japonica	-	-	-	Upland	MOK::IRGC 107804-1	-	4055249	IRGC 107804	Lao People's Democratic Republic	Lao People's Democratic Republic	T	SEA	GJ-sbtrp	IRRI	-	-	L-T-root in japonica
931	IRIS 313-10628	-	-	-	-	Indica	-	-	-	Upland	O. SATIVA::IRGC 10164-2	-	4112067	IRGC 10164	India	India	T	SAC	XI-2	IRRI	-	-	L-T-root in indica
932	IRIS 313-10679	-	-	-	-	Temperate japonica	-	-	-	Upland	KHAI DO::IRGC 12903-2	-	4112064	IRGC 12903	Lao People's Democratic Republic	Lao People's Democratic Republic	T	SEA	GJ-sbtrp	IRRI	-	-	L-T-root in japonica
933	IRIS 313-10687	-	-	-	-	Indica	-	-	-	Upland	PADI PULUT::IRGC 13444-1	-	-	IRGC 13444	Malaysia	Malaysia	T	SER	XI-3	IRRI	-	-	-
934	IRIS 313-10704	-	-	-	-	Tropical japonica	-	-	-	Upland	PADI DARAWAL::IRGC 14373-1	-	4056386	IRGC 14373	Malaysia	Malaysia	T	SER	GJ-trp	IRRI	-	-	L-T-root in japonica
935	IRIS 313-10705	-	-	-	-	Indica	-	-	-	Upland	PADI PULOT MELAYANG::IRGC 14391-2	-	4055204	IRGC 14391	Malaysia	Malaysia	T	SER	XI-adm	IRRI	-	-	-
936	IRIS 313-10739	-	-	-	-	Indica	-	-	-	Upland	GOGO::IRGC 16418-1	-	4056368	IRGC 16418	Indonesia	Indonesia	T	SER	XI-adm	IRRI	-	-	-
937	IRIS 313-10710	-	-	-	-	Tropical japonica	-	-	-	Upland	PINDE GOGO WIERIE::IRGC 14795-2	-	4055203	IRGC 14795	Surinam	Surinam	T	SAM	GJ-trp	IRRI	-	-	L-T-root in japonica
938	IRIS 313-10748	-	-	-	-	Indica	-	-	-	Upland	LUA DUC::IRGC 16718-1	-	4056361	IRGC 16718	Viet Nam	Viet Nam	T	SEA	XI-adm	IRRI	-	-	L-T-root in indica
939	IRIS 313-10749	-	-	-	-	Indica	-	-	-	Upland	MINH SOC (CAMBODIA)::IRGC 16731-2	-	4055193	IRGC 16731	Viet Nam	Viet Nam	T	SEA	XI-3	IRRI	-	-	L-T-root in indica
940	IRIS 313-10750	-	-	-	-	Indica	-	-	-	Upland	TRANG LUA::IRGC 16781-3	-	4494453	IRGC 16781	Viet Nam	Viet Nam	T	SEA	XI-3	IRRI	-	-	-
941	IRIS 313-10771	-	-	-	-	Japonica	-	-	-	Upland	GOGO RAJAPAN::IRGC 17666-2	-	4112028	IRGC 17666	Indonesia	Indonesia	T	SER	GJ-trp	IRRI	-	-	-
942	IRIS 313-10796	-	-	-	-	Tropical japonica	-	-	-	Upland	MOLOG::IRGC 18282-1	-	4056339	IRGC 18282	Indonesia	Indonesia	T	SER	GJ-trp	IRRI	-	-	L-T-root in japonica
943	IRIS 313-10799	-	-	-	-	Tropical japonica	-	-	-	Upland	PAE ONGGA::IRGC 18418-1	-	4056338	IRGC 18418	Indonesia	Indonesia	T	SER	GJ-trp	IRRI	-	-	L-T-root in japonica
944	IRIS 313-10827	-	-	-	-	Tropical japonica	-	-	-	Upland	BINARITOS::IRGC 19391-1	-	4056333	IRGC 19391	Philippines	Philippines	T	SER	GJ-trp	IRRI	-	-	L-T-root in japonica
945	IRIS 313-10828	-	-	-	-	Tropical japonica	-	-	-	Upland	IKOGAN::IRGC 19412-1	-	4056332	IRGC 19412	Philippines	Philippines	T	SER	GJ-trp	IRRI	-	-	L-T-root in japonica
946	IRIS 313-10829	-	-	-	-	Tropical japonica	-	-	-	Upland	INAMBOG::IRGC 19415-1	-	4056331	IRGC 19415	Philippines	Philippines	T	SER	GJ-trp	IRRI	-	-	L-T-root in japonica
947	IRIS 313-10830	-	-	-	-	Tropical japonica	-	-	-	Upland	INAPORAONAN::IRGC 19418-1	-	4056330	IRGC 19418	Philippines	Philippines	T	SER	GJ-trp	IRRI	-	-	L-T-root in japonica
948	IRIS 313-10831	-	-	-	-	Tropical japonica	-	-	-	Upland	MALANDI 2::IRGC 19454-2	-	4112059	IRGC 19454	Philippines	Philippines	T	SER	GJ-trp	IRRI	-	-	L-T-root in japonica
949	IRIS 313-10832	-	-	-	-	Tropical japonica	-	-	-	Upland	MALASAY::IRGC 19456-1	-	4056329	IRGC 19456	Philippines	Philippines	T	SER	GJ-trp	IRRI	-	-	L-T-root in japonica
950	IRIS 313-10923	-	-	-	-	Temperate japonica	-	-	-	Upland	CHABLI CHABOL GLANG::IRGC 23706-1	-	4056284	IRGC 23706	Thailand	Thailand	T	SEA	GJ-sbtrp	IRRI	-	-	L-T-root in japonica
951	IRIS 313-10928	-	-	-	-	Indica	-	-	-	Upland	KHAO' SIM::IRGC 24094-1	-	4056279	IRGC 24094	Thailand	Thailand	T	SEA	XI-3	IRRI	-	-	L-T-root in indica
952	IRIS 313-10943	-	-	-	-	Indica	-	-	-	Upland	PADI BENOT::IRGC 24757-2	-	4055129	IRGC 24757	Indonesia	Indonesia	T	SER	XI-3	IRRI	-	-	L-T-root in indica
953	IRIS 313-10950	-	-	-	-	Tropical japonica	-	-	-	Upland	ASE PULU BOLONG::IRGC 25171-1	-	4056267	IRGC 25171	Indonesia	Indonesia	T	SER	GJ-trp	IRRI	-	-	L-T-root in japonica
954	IRIS 313-10952	-	-	-	-	Tropical japonica	-	-	-	Upland	KILANG MEDU::IRGC 25442-1	-	4056266	IRGC 25442	Indonesia	Indonesia	T	SER	GJ-trp	IRRI	-	-	L-T-root in japonica
955	IRIS 313-10953	-	-	-	-	Tropical japonica	-	-	-	Upland	PADI ABUNG KUNING::IRGC 25469-1	-	4056265	IRGC 25469	Indonesia	Indonesia	T	SER	GJ-trp	IRRI	-	-	L-T-root in japonica
956	IRIS 313-10955	-	-	-	-	Indica	-	-	-	Upland	PADI PUYUH::IRGC 25532-1	-	4056263	IRGC 25532	Indonesia	Indonesia	T	SER	XI-3	IRRI	-	-	L-T-root in indica
957	IRIS 313-10957	-	-	-	-	Tropical japonica	-	-	-	Upland	RANGKAI KEPEL::IRGC 25640-1	-	4056262	IRGC 25640	Indonesia	Indonesia	T	SER	GJ-trp	IRRI	-	-	L-T-root in japonica
958	IRIS 313-10958	-	-	-	-	Tropical japonica	-	-	-	Upland	RENIK BELITI::IRGC 25648-1	-	4056261	IRGC 25648	Indonesia	Indonesia	T	SER	GJ-trp	IRRI	-	-	L-T-root in japonica
959	IRIS 313-10960	-	-	-	-	Tropical japonica	-	-	-	Upland	SUNGKAI::IRGC 25812-1	-	4056259	IRGC 25812	Indonesia	Indonesia	T	SER	GJ-trp	IRRI	-	-	L-T-root in japonica
960	IRIS 313-10963	-	-	-	-	Indica	-	-	-	Upland	KATAKCHIKON::IRGC 25880-1	-	4056258	IRGC 25880	Bangladesh	Bangladesh	T	SAE	cA (Aus)	IRRI	-	-	-
961	IRIS 313-10964	-	-	-	-	Indica	-	-	-	Upland	SADUMONI::IRGC 25919-1	-	4056257	IRGC 25919	Bangladesh	Bangladesh	T	SAE	cA (Aus)	IRRI	-	-	-
962	IRIS 313-10965	-	-	-	-	Indica	-	-	-	Upland	TILOKCHAN (SONABETHI)::IRGC 25927-1	-	4056256	IRGC 25927	Bangladesh	Bangladesh	T	SAE	cA (Aus)	IRRI	-	-	-
963	IRIS 313-10999	-	-	-	-	Intermediate-Type	-	-	-	Upland	LANDEO::IRGC 27164-1	-	4056243	IRGC 27164	Indonesia	Indonesia	T	SER	GJ-trp	IRRI	-	-	L-T-root in japonica
964	IRIS 313-11001	-	-	-	-	Intermediate-Type	-	-	-	Upland	PAEDAI SOBUDI::IRGC 27222-1	-	4056241	IRGC 27222	Indonesia	Indonesia	T	SER	GJ-trp	IRRI	-	-	L-T-root in japonica
965	IRIS 313-11003	-	-	-	-	Intermediate-Type	-	-	-	Upland	PAE MEETO::IRGC 27254-1	-	4056239	IRGC 27254	Indonesia	Indonesia	T	SER	GJ-trp	IRRI	-	-	-
966	IRIS 313-11004	-	-	-	-	Intermediate-Type	-	-	-	Upland	PAE SANGGULA::IRGC 27297-1	-	4056238	IRGC 27297	Indonesia	Indonesia	T	SER	GJ-trp	IRRI	-	-	L-T-root in japonica
967	IRIS 313-11013	-	-	-	-	Intermediate-Type	-	-	-	Upland	BOTESWAR 2::IRGC 27536-1	-	4056232	IRGC 27536	Bangladesh	Bangladesh	T	SAE	cA (Aus)	IRRI	-	-	-
968	IRIS 313-11015	-	-	-	-	Intermediate-Type	-	-	-	Upland	HANPA::IRGC 27547-2	-	4055107	IRGC 27547	Bangladesh	Bangladesh	T	SAE	cA (Aus)	IRRI	-	-	-
969	IRIS 313-11016	-	-	-	-	Intermediate-Type	-	-	-	Upland	KACHILON::IRGC 27555-1	-	4056230	IRGC 27555	Bangladesh	Bangladesh	T	SAE	cA (Aus)	IRRI	-	-	-
970	IRIS 313-11018	-	-	-	-	Intermediate-Type	-	-	-	Upland	MADISA::IRGC 27568-1	-	4056228	IRGC 27568	Bangladesh	Bangladesh	T	SAE	cA (Aus)	IRRI	-	-	-
971	IRIS 313-11019	-	-	-	-	Intermediate-Type	-	-	-	Upland	PORANG::IRGC 27577-1	-	4056227	IRGC 27577	Bangladesh	Bangladesh	T	SAE	cA (Aus)	IRRI	-	-	-
972	IRIS 313-10990	-	-	-	-	Intermediate-Type	-	-	-	Upland	BALIBUD::IRGC 26871-1	-	4056248	IRGC 26871	Philippines	Philippines	T	SER	XI-adm	IRRI	-	-	L-T-root in indica
973	IRIS 313-10991	-	-	-	-	Intermediate-Type	-	-	-	Upland	GINATOS::IRGC 26876-1	-	4056247	IRGC 26876	Philippines	Philippines	T	SER	GJ-trp	IRRI	-	-	L-T-root in japonica
974	IRIS 313-10992	-	-	-	-	Intermediate-Type	-	-	-	Upland	PILIT TAPUL::IRGC 26887-1	-	4056246	IRGC 26887	Philippines	Philippines	T	SER	GJ-trp	IRRI	-	-	L-T-root in japonica
975	IRIS 313-11071	-	-	-	-	Intermediate-Type	-	-	-	Upland	CHAO HAI::IRGC 29450-2	-	4055096	IRGC 29450	Lao People's Democratic Republic	Lao People's Democratic Republic	T	SEA	XI-adm	IRRI	-	-	L-T-root in indica
976	IRIS 313-11078	-	-	-	-	Intermediate-Type	-	-	-	Upland	NON HAI::IRGC 29636-2	-	4112020	IRGC 29636	Lao People's Democratic Republic	Lao People's Democratic Republic	T	SEA	XI-adm	IRRI	-	-	L-T-root in indica
977	IRIS 313-11092	-	-	-	-	Intermediate-Type	-	-	-	Upland	KHAO PA SIEV::IRGC 30063-1	-	4056190	IRGC 30063	Lao People's Democratic Republic	Lao People's Democratic Republic	T	SEA	admix	IRRI	-	-	-
978	IRIS 313-11093	-	-	-	-	Intermediate-Type	-	-	-	Upland	KHAO TAM::IRGC 30085-2	-	4055083	IRGC 30085	Lao People's Democratic Republic	Lao People's Democratic Republic	T	SEA	GJ-sbtrp	IRRI	-	-	L-T-root in japonica
979	IRIS 313-11094	-	-	-	-	Intermediate-Type	-	-	-	Upland	MAK BOUAP::IRGC 30106-3	-	4112072	IRGC 30106	Lao People's Democratic Republic	Lao People's Democratic Republic	T	SEA	GJ-sbtrp	IRRI	-	-	L-T-root in japonica
980	IRIS 313-11162	-	-	-	-	Intermediate-Type	-	-	-	Upland	SABRAN::IRGC 34630-1	-	4056171	IRGC 34630	Indonesia	Indonesia	T	SER	XI-1B	IRRI	-	-	-
981	IRIS 313-11183	-	-	-	-	Intermediate-Type	-	-	-	Upland	KETAN LEMBAYUNGAN::IRGC 35745-2	-	4055038	IRGC 35745	Indonesia	Indonesia	T	SER	GJ-trp	IRRI	-	-	L-T-root in japonica
982	IRIS 313-11313	-	-	-	-	Intermediate-Type	-	-	-	Upland	PADI RENDAH::IRGC 43515-1	-	4056119	IRGC 43515	Indonesia	Indonesia	T	SER	GJ-trp	IRRI	-	-	L-T-root in japonica
983	IRIS 313-11314	-	-	-	-	Intermediate-Type	-	-	-	Upland	PELAU::IRGC 43538-2	-	4054965	IRGC 43538	Indonesia	Indonesia	T	SER	GJ-trp	IRRI	-	-	L-T-root in japonica
984	IRIS 313-11318	-	-	-	-	Intermediate-Type	-	-	-	Upland	TUBU::IRGC 43677-2	-	4054962	IRGC 43677	Indonesia	Indonesia	T	SER	XI-3	IRRI	-	-	-
985	IRIS 313-11320	-	-	-	-	Intermediate-Type	-	-	-	Upland	MAYAS PUTIH::IRGC 43727-2	-	4054960	IRGC 43727	Indonesia	Indonesia	T	SER	XI-3	IRRI	-	-	L-T-root in indica
986	IRIS 313-11327	-	-	-	-	Intermediate-Type	-	-	-	Upland	JAO' HAWN MAE JAN::IRGC 44022-2	-	4054958	IRGC 44022	Thailand	Thailand	T	SEA	XI-3	IRRI	-	-	L-T-root in indica
987	IRIS 313-11328	-	-	-	-	Intermediate-Type	-	-	-	Upland	PADI BURIH::IRGC 44081-1	-	4056114	IRGC 44081	Malaysia	Malaysia	T	SER	GJ-trp	IRRI	-	-	L-T-root in japonica
988	IRIS 313-11337	-	-	-	-	Intermediate-Type	-	-	-	Upland	LAWA AN::IRGC 44544-2	-	4054953	IRGC 44544	Philippines	Philippines	T	SER	GJ-trp	IRRI	-	-	L-T-root in japonica
989	IRIS 313-11338	-	-	-	-	Intermediate-Type	-	-	-	Upland	LOBANG (WHITE)::IRGC 44548-2	-	4054952	IRGC 44548	Philippines	Philippines	T	SER	XI-adm	IRRI	-	-	L-T-root in indica
990	IRIS 313-11340	-	-	-	-	Intermediate-Type	-	-	-	Upland	MINANOK::IRGC 44637-2	-	4112015	IRGC 44637	Philippines	Philippines	T	SER	GJ-trp	IRRI	-	-	L-T-root in japonica
991	IRIS 313-11346	-	-	-	-	Intermediate-Type	-	-	-	Upland	WAGWAG PUTI::IRGC 44804-2	-	4112049	IRGC 44804	Philippines	Philippines	T	SER	XI-1B	IRRI	-	-	-
992	IRIS 313-11347	-	-	-	-	Intermediate-Type	-	-	-	Upland	WAGWAG RAOIS::IRGC 44805-1	-	4056111	IRGC 44805	Philippines	Philippines	T	SER	XI-adm	IRRI	-	-	L-T-root in indica
993	IRIS 313-11379	-	-	-	-	Intermediate-Type	-	-	-	Upland	CADIDIT (GLUT)::IRGC 47161-1	-	4056105	IRGC 47161	Philippines	Philippines	T	SER	GJ-trp	IRRI	-	-	-
994	IRIS 313-11380	-	-	-	-	Intermediate-Type	-	-	-	Upland	CA ONG (WHITE)::IRGC 47174-1	-	4056104	IRGC 47174	Philippines	Philippines	T	SER	GJ-trp	IRRI	-	-	-
995	IRIS 313-11381	-	-	-	-	Intermediate-Type	-	-	-	Upland	LINANGAN::IRGC 47255-2	-	4112047	IRGC 47255	Philippines	Philippines	T	SER	XI-3	IRRI	-	-	L-T-root in indica
996	IRIS 313-11397	-	-	-	-	Intermediate-Type	-	-	-	Upland	TAMBU::IRGC 48932-1	-	4056099	IRGC 48932	Indonesia	Indonesia	T	SER	GJ-trp	IRRI	-	-	L-T-root in japonica
997	IRIS 313-11424	-	-	-	-	Intermediate-Type	-	-	-	Upland	SINAPLED::IRGC 50402-1	-	4056091	IRGC 50402	Philippines	Philippines	T	SER	GJ-trp	IRRI	-	-	L-T-root in japonica
* shows accession was used for the transcriptomic analyses.
The following information is from recently research of 3010 rice accession (DOI: https://doi.org/10.1038/s41586-018-0063-9):
IRGC_gid: International Rice Genebank Collection (IRGC) gid.
IRGC_Accno_source: Accession number of the progenitor of the genetic stock if from IRGC.
Country_Origin_supplied: Country of origin as initially indicated by supplier.
Country_Origin_updated: Country of origin updated by cross-database checking of provenance (Genesys) or the most common country of origin for accessions with the same name from IRGC.
Status_with_Pedigree-plus-knowledge: Status of the type of material for the source accession if given in IRGC taking into account whether or not a pedigree exists and updated based on knowledge of named varieties. I = improved, P = 'promising', T = traditional.
Region_of_Origin: Classification of countries of origins into geographical zones.
K9_group_Admixture: Classification of 3010 rice accessions based on ADMIXTURE for K = 9 where: XI-1A is Xian/indica subpopulation 1A XI-1B is Xian/indica subpopulation 1B XI-2 is Xian/indica subpopulation 2 XI-3 is Xian/indica subpopulation 3 XI-adm is Xian/indica admixed types between two or more XI subpopulations GJ-adm is Geng/japonica admixed types between two or more GJsubpopulations GJ-trp …

## Sheet: 446 wild rice
Supplementary Table 1 Description of 795 rice accessions, 202 additional landraces and 446 wild rice accessions.
Accession ID	Species	Original country	Latitude	Longitude	Ecotype
W0101	O. rufipogon	India	20.48	85.85	Or-I
W0102	O. rufipogon	India	20.48	85.85	Or-I
W0103	O. rufipogon	India	20.48	85.85	Or-I
W0106	O. rufipogon	India	20.46	85.88	Or-I
W0107	O. rufipogon	India	20.95	85.1	Or-I
W0108	O. rufipogon	India	20.46	85.88	Or-II
W0120	O. rufipogon	India	20.46	85.88	Or-II
W0121	O. rufipogon	India	20.46	85.88	Or-I
W0123	O. rufipogon	India	20.46	85.93	Or-I
W0124	O. rufipogon	India	21	85.1	Or-I
W0125	O. rufipogon	India	21	85.1	Or-III
W0126	O. rufipogon	India	21	85.1	Or-III
W0128	O. rufipogon	India	21	85.1	Or-I
W0130	O. rufipogon	India	21	85.1	Or-I
W0132	O. rufipogon	India	17.05	82.18	Or-II
W0133	O. rufipogon	India	17.05	82.18	Or-III
W0134	O. rufipogon	India	16.93	81.88	Or-III
W0135	O. rufipogon	India	16.93	81.88	Or-III
W0136	O. rufipogon	India	16.91	81.82	Or-III
W0137	O. rufipogon	India	16.91	81.82	Or-III
W0138	O. rufipogon	India	10.51	76.65	Or-III
W0141	O. rufipogon	India	10.37	76.37	Or-III
W0143	O. rufipogon	Sri Lanka	7.21	80.2	Or-II
W0144	O. rufipogon	Sri Lanka	7.07	80.3	Or-I
W0145	O. rufipogon	Thailand	13.72	100.48	Or-II
W0147	O. rufipogon	India	20.48	85.85	Or-I
W0148	O. rufipogon	India	20.48	85.85	Or-I
W0149	O. rufipogon	India	23.48	81.1	Or-III
W0151	O. rufipogon	India	23.48	81.1	Or-I
W0152	O. rufipogon	India	22.9	88.25	Or-I
W0153	O. rufipogon	India	22.4	88.66	Or-III
W0157	O. rufipogon	India	26.59	94.19	Or-II
W0163	O. rufipogon	Thailand	18.81	98.66	Or-II
W0164	O. rufipogon	Thailand	18.81	98.66	Or-II
W0165	O. rufipogon	Thailand	18.81	98.66	Or-II
W0166	O. rufipogon	Thailand	18.81	98.66	Or-II
W0168	O. rufipogon	Thailand	15.22	102.5	Or-I
W0169	O. rufipogon	Thailand	15.87	100.99	Or-II
W0170	O. rufipogon	Thailand	15.87	100.99	Or-I
W0171	O. rufipogon	Thailand	15.87	100.99	Or-II
W0172	O. rufipogon	Thailand	15.87	100.99	Or-III
W0173	O. rufipogon	Thailand	15.87	100.99	Or-I
W0174	O. rufipogon	Thailand	18.08	103.27	Or-II
W0175	O. rufipogon	Thailand	18.08	103.27	Or-II
W0176	O. rufipogon	Thailand	18.08	103.27	Or-I
W0178	O. rufipogon	Thailand	14.33	100.53	Or-I
W0179	O. rufipogon	Thailand	17.42	102.78	Or-I
W0180	O. rufipogon	Thailand	18.77	99.97	Or-II
W0234	O. rufipogon	Thailand	18.08	103.27	Or-II
W0549	O. rufipogon	India	13	77.6	Or-III
W0573	O. rufipogon	Malaya	3.1	101.5	Or-III
W0574	O. rufipogon	Malaya	3.1	101.5	Or-I
W0576	O. rufipogon	Malaya	5.8	102.38	Or-II
W0587	O. rufipogon	Malaya	5.7	102.53	Or-II
W0589	O. rufipogon	Malaya	5.7	102.53	Or-I
W0590	O. rufipogon	Malaya	5.7	102.53	Or-I
W0593	O. rufipogon	Malaya	3.14	101.69	Or-III
W0594	O. rufipogon	Malaya	3.14	101.69	Or-II
W0596	O. rufipogon	Malaya	3.14	101.69	Or-II
W0600	O. rufipogon	Malaya	5.14	102.81	Or-II
W0605	O. rufipogon	Malaya	5.8	102.39	Or-I
W0606	O. rufipogon	Malaya	6	102.25	Or-II
W0610	O. rufipogon	Burma	16.8	96.15	Or-I
W0621	O. rufipogon	Burma	17.33	96.5	Or-III
W0623	O. rufipogon	Burma	17.55	96.62	Or-III
W0624	O. rufipogon	Burma	19.77	96.11	Or-II
W0625	O. rufipogon	Burma	19.77	96.11	Or-III
W0626	O. rufipogon	Burma	19.77	96.11	Or-I
W0627	O. rufipogon	Burma	19.77	96.11	Or-I
W0628	O. rufipogon	Burma	20.4	92.85	Or-II
W0629	O. rufipogon	Burma	20.4	92.85	Or-III
W0630	O. rufipogon	Burma	20.46	94.56	Or-I
W0631	O. rufipogon	Burma	18.82	95.22	Or-I
W0632	O. rufipogon	Burma	18.82	95.22	Or-I
W0633	O. rufipogon	Burma	18.82	95.22	Or-I
W0634	O. rufipogon	Burma	25.38	97.39	Or-II
W0635	O. rufipogon	Burma	19.77	96.11	Or-II
W0637	O. rufipogon	Burma	14.08	98.2	Or-III
W0638	O. rufipogon	Burma	14.08	98.2	Or-I
W0639	O. rufipogon	Burma	19.77	96.11	Or-I
W1080	O. rufipogon	India	27	88.4	Or-I
W1082	O. rufipogon	India	27	88.4	Or-I
W1083	O. rufipogon	India	27	88.4	Or-I
W1084	O. rufipogon	India	27	88.4	Or-I
W1086	O. rufipogon	India	27	88.4	Or-I
W1087	O. rufipogon	India	26.15	91.74	Or-II
W1090	O. rufipogon	India	26.15	91.74	Or-I
W1092	O. rufipogon	India	26.15	91.74	Or-I
W1093	O. rufipogon	India	26.15	91.74	Or-II
W1096	O. rufipogon	India	26.2	92.94	Or-II
W1102	O. rufipogon	India	26.2	92.94	Or-III
W1105	O. rufipogon	India	26.82	94.17	Or-I
W1107	O. rufipogon	India	26.82	94.17	Or-I
W1111	O. rufipogon	India	26.82	94.17	Or-I
W1112	O. rufipogon	India	26.82	94.17	Or-I
W1114	O. rufipogon	India	26.82	94.17	Or-III
W1117	O. rufipogon	India	26.82	94.17	Or-I
W1119	O. rufipogon	India	26.82	94.17	Or-III
W1121	O. rufipogon	India	26.82	94.17	Or-I
W1122	O. rufipogon	India	26.82	94.17	Or-II
W1124	O. rufipogon	India	26.59	94.2	Or-II
W1126	O. rufipogon	India	24.86	92.36	Or-II
W1142	O. rufipogon	India	20.46	85.93	Or-I
W1143	O. rufipogon	India	20.46	85.93	Or-I
W1161	O. rufipogon	Sri Lanka	6.55	80.1	Or-III
W1214	O. rufipogon	Philippines	7.86	124.86	Or-III
W1230	O. rufipogon	Dutch New Guinea	-4.63	138.93	Or-I
W1236	O. rufipogon	Australian New Guinea	-5.31	141.61	Or-II
W1238	O. rufipogon	Neth. New Guinea	-4.63	138.93	Or-III
W1244	O. rufipogon	Nepal	27.7	85.32	Or-III
W1292	O. rufipogon	Indonesia	3.29	117	Or-II
W1294	O. rufipogon	Philippines	7.86	124.86	Or-III
W1295	O. rufipogon	Cambodia	12.82	102.67	Or-I
W1532	O. rufipogon	India	20.46	85.88	Or-I
W1533	O. rufipogon	India	20.46	85.88	Or-I
W1534	O. rufipogon	India	28.64	77.23	Or-III
W1536	O. rufipogon	Sri Lanka	8.03	79.84	Or-III
W1542	O. rufipogon	Malaya	3.14	101.69	Or-III
W1546	O. rufipogon	Thailand	14.5	100.89	Or-I
W1547	O. rufipogon	Thailand	14.5	100.89	Or-I
W1550	O. rufipogon	Thailand	18.8	98.66	Or-II
W1551	O. rufipogon	Thailand	14.5	100.89	Or-I
W1552	O. rufipogon	Thailand	14.33	100.52	Or-II
W1553	O. rufipogon	Thailand	14.6	103.1	Or-II
W1554	O. rufipogon	Thailand	15.09	99.99	Or-II
W1555	O. rufipogon	Thailand	15	100	Or-II
W1556	O. rufipogon	Thailand	14.54	99.99	Or-II
W1557	O. rufipogon	Thailand	14.54	99.99	Or-II
W1558	O. rufipogon	Thailand	15.2	104.9	Or-II
W1559	O. rufipogon	Thailand	15	100	Or-I
W1560	O. rufipogon	Thailand	14.03	100.37	Or-III
W1619	O. rufipogon	Thailand	14.5	100.89	Or-I
W1666	O. rufipogon	India	26.34	89.03	Or-I
W1668	O. rufipogon	India	18.52	82.46	Or-III
W1669	O. rufipogon	India	19.08	82.45	Or-III
W1675	O. rufipogon	India	20.29	86.01	Or-I
W1676	O. rufipogon	India	20.29	86.01	Or-I
W1677	O. rufipogon	India	20.29	86.01	Or-I
W1679	O. rufipogon	India	20.29	86.01	Or-I
W1681	O. rufipogon	India	20.09	84.45	Or-I
W1683	O. rufipogon	India	20.1	84.48	Or-II
W1685	O. rufipogon	India	20.14	85.47	Or-I
W1687	O. rufipogon	India	23.04	88.17	Or-II
W1690	O. rufipogon	Thailand	19.41	99.34	Or-I
W1695	O. rufipogon	Thailand	19.45	99.44	Or-I
W1696	O. rufipogon	Thailand	19.45	99.44	Or-I
W1698	O. rufipogon	Thailand	14.34	100.59	Or-I
W1700	O. rufipogon	Thailand	14.3	100.55	Or-I
W1715	O. rufipogon	China	NA	NA	Or-II
W1716	O. rufipogon	China	NA	NA	Or-III
W1718	O. rufipogon	China	NA	NA	Or-II
W1719	O. rufipogon	China	NA	NA	Or-I
W1721	O. rufipogon	China	NA	NA	Or-I
W1723	O. rufipogon	China	NA	NA	Or-I
W1724	O. rufipogon	China	NA	NA	Or-III
W1725	O. rufipogon	Thailand	15	100	Or-III
W1726	O. rufipogon	Thailand	15	100	Or-I
W1727	O. rufipogon	Thailand	15	100	Or-I
W1731	O. rufipogon	India	20.46	85.88	Or-I
W1732	O. rufipogon	India	19.5	84.81	Or-III
W1735	O. rufipogon	India	26.92	75.82	Or-I
W1736	O. rufipogon	India	26.92	75.82	Or-II
W1737	O. rufipogon	India	26.92	75.82	Or-I
W1738	O. rufipogon	India	26.92	75.82	Or-I
W1739	O. rufipogon	India	26.92	75.82	Or-III
W1740	O. rufipogon	India	26.92	75.82	Or-I
W1741	O. rufipogon	India	26.92	75.82	Or-I
W1742	O. rufipogon	India	26.92	75.82	Or-II
W1743	O. rufipogon	India	26.92	75.82	Or-I
W1746	O. rufipogon	India	26.92	75.82	Or-III
W1747	O. rufipogon	India	26.92	75.82	Or-I
W1748	O. rufipogon	India	26.92	75.82	Or-III
W1749	O. rufipogon	India	18.4	81.68	Or-I
W1750	O. rufipogon	India	18.4	81.68	Or-I
W1751	O. rufipogon	India	18.4	81.68	Or-I
W1753	O. rufipogon	India	18.4	81.68	Or-I
W1754	O. rufipogon	India	20.27	81.5	Or-I
W1756	O. rufipogon	India	20.27	81.5	Or-I
W1757	O. rufipogon	India	20.27	81.5	Or-I
W1759	O. rufipogon	India	20.27	81.5	Or-III
W1761	O. rufipogon	India	21.25	81.63	Or-I
W1762	O. rufipogon	India	21.25	81.63	Or-I
W1766	O. rufipogon	India	21.25	81.63	Or-III
W1770	O. rufipogon	India	21.18	81.36	Or-I
W1777	O. rufipogon	India	19.95	79.3	Or-III
W1780	O. rufipogon	India	17	81.8	Or-II
W1782	O. rufipogon	India	12.31	76.64	Or-III
W1783	O. rufipogon	India	12.36	76.63	Or-III
W1784	O. rufipogon	India	12.31	76.66	Or-III
W1787	O. rufipogon	Thailand	15	100	Or-I
W1788	O. rufipogon	Thailand	15	100	Or-I
W1790	O. rufipogon	Thailand	15	100	Or-II
W1792	O. rufipogon	Thailand	15	100	Or-I
W1794	O. rufipogon	Thailand	15	100	Or-I
W1795	O. rufipogon	Thailand	15	100	Or-I
W1798	O. rufipogon	Thailand	15	100	Or-II
W1802	O. rufipogon	Bangladesh	23.71	90.41	Or-I
W1803	O. rufipogon	Sri Lanka	6.93	79.95	Or-III
W1804	O. rufipogon	Sri Lanka	6.93	79.95	Or-II
W1806	O. rufipogon	Sri Lanka	6.93	79.95	Or-I
W1807	O. rufipogon	Sri Lanka	6.93	79.95	Or-III
W1809	O. rufipogon	Sri Lanka	6.93	79.95	Or-III
W1810	O. rufipogon	Sri Lanka	6.93	79.95	Or-II
W1811	O. rufipogon	Sri Lanka	6.93	79.95	Or-III
W1813	O. rufipogon	Sri Lanka	6.93	79.95	Or-III
W1818	O. rufipogon	Bangladesh	23.71	90.41	Or-I
W1819	O. rufipogon	Bangladesh	23.71	90.41	Or-I
W1820	O. rufipogon	Bangladesh	23.71	90.41	Or-I
W1821	O. rufipogon	Bangladesh	23.71	90.41	Or-I
W1822	O. rufipogon	Bangladesh	23.71	90.41	Or-I
W1823	O. rufipogon	Bangladesh	23.71	90.41	Or-I
W1824	O. rufipogon	Bangladesh	23.71	90.41	Or-I
W1825	O. rufipogon	Bangladesh	23.71	90.41	Or-I
W1832	O. rufipogon	Thailand	13.92	100.59	Or-I
W1839	O. rufipogon	China	NA	NA	Or-I
W1844	O. rufipogon	China	NA	NA	Or-III
W1849	O. rufipogon	Thailand	19.56	99.7	Or-II
W1850	O. rufipogon	Thailand	19.56	99.7	Or-II
W1852	O. rufipogon	Thailand	20.28	100.09	Or-I
W1853	O. rufipogon	Thailand	19.75	99.73	Or-I
W1854	O. rufipogon	Thailand	19.64	99.52	Or-II
W1857	O. rufipogon	Thailand	18.35	99.53	Or-II
W1858	O. rufipogon	Thailand	17.53	100.12	Or-II
W1859	O. rufipogon	Thailand	17.52	100.12	Or-II
W1862	O. rufipogon	Thailand	16.82	100.34	Or-II
W1865	O. rufipogon	Thailand	14.56	100.98	Or-I
W1866	O. rufipogon	Thailand	14.57	100.99	Or-I
W1870	O. rufipogon	Thailand	15.23	102.5	Or-II
W1873	O. rufipogon	Thailand	16.35	102.86	Or-II
W1879	O. rufipogon	Thailand	17.03	102.91	Or-I
W1880	O. rufipogon	Thailand	17.03	102.91	Or-II
W1881	O. rufipogon	Thailand	17.03	102.91	Or-I
W1882	O. rufipogon	Thailand	17.03	102.91	Or-II
W1884	O. rufipogon	Thailand	17.03	102.91	Or-II
W1890	O. rufipogon	Thailand	17.85	102.75	Or-II
W1891	O. rufipogon	Thailand	17.85	102.75	Or-II
W1893	O. rufipogon	Thailand	17.35	102.89	Or-I
W1895	O. rufipogon	Thailand	17.25	104.18	Or-II
W1896	O. rufipogon	Thailand	17.25	104.18	Or-II
W1912	O. rufipogon	Thailand	15.05	104.1	Or-I
W1914	O. rufipogon	Thailand	14.95	103.75	Or-I
W1916	O. rufipogon	Thailand	14.92	103.51	Or-II
W1919	O. rufipogon	Thailand	14.73	102.19	Or-II
W1921	O. rufipogon	Thailand	14.44	100.9	Or-I
W1925	O. rufipogon	Thailand	15.55	100.12	Or-I
W1927	O. rufipogon	Thailand	15.46	100.13	Or-II
W1928	O. rufipogon	Thailand	15.29	100.18	Or-I
W1935	O. rufipogon	Thailand	6.89	100.53	Or-I
W1939	O. rufipogon	Thailand	8.54	99.73	Or-II
W1940	O. rufipogon	Thailand	14.92	103.51	Or-II
W1943	O. rufipogon	China	NA	NA	Or-III
W1945	O. rufipogon	China	NA	NA	Or-III
W1952	O. rufipogon	China	NA	NA	Or-III
W1957	O. rufipogon	China	NA	NA	Or-III
W1958	O. rufipogon	China	NA	NA	Or-III
W1959	O. rufipogon	China	NA	NA	Or-I
W1963	O. rufipogon	China	NA	NA	Or-III
W1970	O. rufipogon	Indonesia	-6.4	106.82	Or-I
W1971	O. rufipogon	Indonesia	-6.4	106.82	Or-II
W1972	O. rufipogon	Indonesia	-6.4	106.82	Or-II
W1973	O. rufipogon	Indonesia	-6.4	106.82	Or-III
W1974	O. rufipogon	Indonesia	-2.99	104.76	Or-II
W1975	O. rufipogon	Indonesia	-2.99	104.76	Or-II
W1976	O. rufipogon	Indonesia	-6.4	106.82	Or-II
W1977	O. rufipogon	Indonesia	-6.4	106.82	Or-II
W1978	O. rufipogon	Indonesia	-6.4	106.82	Or-II
W1979	O. rufipogon	Indonesia	-6.4	106.82	Or-II
W1981	O. rufipogon	Indonesia	-2.99	104.76	Or-II
W1983	O. rufipogon	India	18.5	73.15	Or-I
W1989	O. rufipogon	India	20.3	73	Or-III
W1990	O. rufipogon	India	23.1	72.45	Or-III
W1991	O. rufipogon	India	22.3	71.05	Or-III
W1993	O. rufipogon	India	24.6	72.8	Or-III
W1995	O. rufipogon	India	22.42	73	Or-III
W1998	O. rufipogon	India	22.2	73.2	Or-III
W2003	O. rufipogon	India	15.3	73.5	Or-III
W2005	O. rufipogon	India	15.35	74.2	Or-III
W2007	O. rufipogon	India	16	74.3	Or-III
W2008	O. rufipogon	India	16.2	74.2	Or-III
W2010	O. rufipogon	India	19	73.06	Or-III
W2012	O. rufipogon	India	19.8	72.55	Or-III
W2014	O. rufipogon	India	20.18	72.55	Or-III
W2017	O. rufipogon	Indonesia	-7.6	110.7	Or-II
W2021	O. rufipogon	Indonesia	3.29	117	Or-II
W2022	O. rufipogon	Indonesia	3.29	117	Or-II
W2024	O. rufipogon	Indonesia	3.29	117	Or-II
W2025	O. rufipogon	Indonesia	3.29	117	Or-II
W2030	O. rufipogon	Indonesia	-3	105	Or-II
W2036	O. rufipogon	Burma	17.33	96.5	Or-III
W2050	O. rufipogon	Bangladesh	23.71	90.41	Or-II
W2051	O. rufipogon	Bangladesh	23.71	90.41	Or-II
W2052	O. rufipogon	Bangladesh	23.71	90.41	Or-II
W2053	O. rufipogon	Bangladesh	23.71	90.41	Or-I
W2055	O. rufipogon	Bangladesh	24.48	91.78	Or-II
W2056	O. rufipogon	Bangladesh	24.48	91.78	Or-II
W2057	O. rufipogon	Bangladesh	24.48	91.78	Or-III
W2060	O. rufipogon	Bangladesh	24.25	89.92	Or-I
W2061	O. rufipogon	Bangladesh	24.25	89.92	Or-I
W2063	O. rufipogon	Bangladesh	22.82	89.55	Or-I
W2064	O. rufipogon	Bangladesh	22.82	89.55	Or-I
W2066	O. rufipogon	Nepal	28.6	81.6	Or-III
W2078	O. rufipogon	Australia	-14.3	132.4	Or-III
W2099	O. rufipogon	Australia	-13.07	142.07	Or-III
W2108	O. rufipogon	Australia	-13.07	142.07	Or-III
W2193	O. rufipogon	India	24.83	93.93	Or-I
W2197	O. rufipogon	Indonesia	3.29	117	Or-II
W2198	O. rufipogon	China	NA	NA	Or-III
W2263	O. rufipogon	Cambodia	11.33	104.5	Or-I
W2264	O. rufipogon	Vietnam	10.2	105.47	Or-II
W2265	O. rufipogon	Laos	14.5	105.49	Or-I
W2266	O. rufipogon	Laos	18.01	102.39	Or-II
W2267	O. rufipogon	Laos	18.14	102.42	Or-III
W2268	O. rufipogon	Thailand	14.35	101	Or-I
W2269	O. rufipogon	Thailand	17.42	102.46	Or-I
W2271	O. rufipogon	Thailand	16.57	102.55	Or-I
W2272	O. rufipogon	Thailand	16.21	102.48	Or-II
W2275	O. rufipogon	Thailand	16.09	100.37	Or-I
W2276	O. rufipogon	Thailand	16.49	100.21	Or-II
W2277	O. rufipogon	Thailand	15.13	100.12	Or-I
W2278	O. rufipogon	Thailand	14.3	100.31	Or-I
W2282	O. rufipogon	Thailand	16.49	99.47	Or-II
W2283	O. rufipogon	Thailand	16.49	99.47	Or-II
W2284	O. rufipogon	Thailand	16.49	99.47	Or-II
W2288	O. rufipogon	Cambodia	11.04	106.09	Or-II
W2296	O. rufipogon	Cambodia	11.32	104.5	Or-I
W2298	O. rufipogon	Laos	15.09	105.46	Or-I
W2299	O. rufipogon	Laos	15.09	105.46	Or-I
W2301	O. rufipogon	Laos	15.12	105.43	Or-I
W2302	O. rufipogon	Laos	15.12	105.43	Or-I
W2303	O. rufipogon	Laos	15.06	105.49	Or-I
W2304	O. rufipogon	Laos	15.03	105.54	Or-I
W2305	O. rufipogon	Laos	14.5	105.5	Or-I
W2306	O. rufipogon	Laos	14.5	105.5	Or-I
W2307	O. rufipogon	Laos	14.52	105.52	Or-I
W2308	O. rufipogon	Laos	17.57	102.38	Or-II
W2310	O. rufipogon	Laos	17.51	102.36	Or-II
W2311	O. rufipogon	Laos	17.52	102.36	Or-II
W2316	O. rufipogon	Vietnam	10.39	107.02	Or-I
W2318	O. rufipogon	Vietnam	10.24	106.06	Or-II
W2319	O. rufipogon	Vietnam	10.33	106.25	Or-I
W2320	O. rufipogon	Vietnam	10.42	105.36	Or-II
W2321	O. rufipogon	Vietnam	10.44	105.37	Or-II
W2322	O. rufipogon	Vietnam	10.45	105.32	Or-II
W2327	O. rufipogon	Vietnam	10	105.45	Or-II
W2331	O. rufipogon	Vietnam	21.03	105.85	Or-I
W2332	O. rufipogon	Vietnam	21.03	105.85	Or-I
W3000	O. rufipogon	China	21.38	110.25	Or-III
W3001	O. rufipogon	China	21.38	110.25	Or-III
W3002	O. rufipogon	China	22.19	112.31	Or-III
W3003	O. rufipogon	China	22.19	112.31	Or-II
W3004	O. rufipogon	China	22.25	112.79	Or-III
W3005	O. rufipogon	China	22.25	112.79	Or-III
W3006	O. rufipogon	China	22.38	112.69	Or-III
W3007	O. rufipogon	China	22.38	112.69	Or-III
W3008	O. rufipogon	China	22.53	113.04	Or-III
W3009	O. rufipogon	China	22.89	112.85	Or-III
W3010	O. rufipogon	China	23.17	112.89	Or-III
W3011	O. rufipogon	China	23.17	112.89	Or-III
W3012	O. rufipogon	China	23.12	113.26	Or-III
W3013	O. rufipogon	China	23.12	113.26	Or-III
W3014	O. rufipogon	China	23.29	113.83	Or-III
W3015	O. rufipogon	China	23.29	113.83	Or-III
W3016	O. rufipogon	China	23.05	113.75	Or-III
W3017	O. rufipogon	China	23.05	113.75	Or-III
W3018	O. rufipogon	China	22.8	114.46	Or-III
W3019	O. rufipogon	China	22.8	114.46	Or-III
W3020	O. rufipogon	China	23.17	112.89	Or-III
W3021	O. rufipogon	China	23.87	113.53	Or-III
W3022	O. rufipogon	China	23.72	113.02	Or-III
W3023	O. rufipogon	China	23.72	113.02	Or-III
W3024	O. rufipogon	China	23.87	113.53	Or-III
W3025	O. rufipogon	China	23.72	113.02	Or-III
W3026	O. rufipogon	China	23.64	115.17	Or-III
W3027	O. rufipogon	China	21.95	108.61	Or-III
W3028	O. rufipogon	China	21.95	108.61	Or-III
W3029	O. rufipogon	China	21.8	109.19	Or-III
W3030	O. rufipogon	China	21.8	109.19	Or-III
W3031	O. rufipogon	China	21.77	108.36	Or-III
W3032	O. rufipogon	China	21.77	108.36	Or-III
W3033	O. rufipogon	China	22.28	109.97	Or-III
W3034	O. rufipogon	China	22.28	109.97	Or-III
W3035	O. rufipogon	China	22.63	110.14	Or-III
W3036	O. rufipogon	China	22.63	110.14	Or-III
W3037	O. rufipogon	China	23.07	109.36	Or-III
W3038	O. rufipogon	China	23.07	109.36	Or-III
W3039	O. rufipogon	China	23.39	110.07	Or-III
W3040	O. rufipogon	China	23.39	110.07	Or-III
W3041	O. rufipogon	China	22.75	108.49	Or-III
W3042	O. rufipogon	China	22.75	108.49	Or-III
W3043	O. rufipogon	China	23.17	108.28	Or-III
W3044	O. rufipogon	China	23.17	108.28	Or-III
W3045	O. rufipogon	China	22.69	109.27	Or-III
W3046	O. rufipogon	China	22.69	109.27	Or-III
W3047	O. rufipogon	China	23.73	106.91	Or-III
W3048	O. rufipogon	China	23.9	106.61	Or-III
W3049	O. rufipogon	China	23.9	106.61	Or-III
W3050	O. rufipogon	China	23.9	106.61	Or-III
W3051	O. rufipogon	China	23.9	106.61	Or-III
W3052	O. rufipogon	China	23.73	106.91	Or-III
W3053	O. rufipogon	China	19.1	110.35	Or-III
W3054	O. rufipogon	China	19.1	110.35	Or-III
W3055	O. rufipogon	China	19.1	110.35	Or-III
W3056	O. rufipogon	China	19.5	109.5	Or-III
W3057	O. rufipogon	China	19.5	109.5	Or-III
W3058	O. rufipogon	China	19.1	109	Or-III
W3059	O. rufipogon	China	19.1	109	Or-III
W3060	O. rufipogon	China	18.75	109.17	Or-III
W3061	O. rufipogon	China	18.75	109.17	Or-III
W3062	O. rufipogon	China	19.1	109	Or-III
W3063	O. rufipogon	China	19.1	109	Or-III
W3064	O. rufipogon	China	19.25	110.46	Or-III
W3065	O. rufipogon	China	19.25	110.46	Or-III
W3066	O. rufipogon	China	18.75	109.17	Or-III
W3067	O. rufipogon	China	18.65	109.8	Or-II
W3068	O. rufipogon	China	18.65	109.8	Or-II
W3069	O. rufipogon	China	18.65	109.8	Or-III
W3070	O. rufipogon	China	18.65	109.8	Or-III
W3071	O. rufipogon	China	19.62	110.7	Or-III
W3072	O. rufipogon	China	19.62	110.7	Or-II
W3073	O. rufipogon	China	19.62	110.7	Or-III
W3074	O. rufipogon	China	19.62	110.7	Or-III
W3075	O. rufipogon	China	28.23	116.61	Or-III
W3076	O. rufipogon	China	28.23	116.61	Or-III
W3077	O. rufipogon	China	28.23	116.61	Or-III
W3078	O. rufipogon	China	28.23	116.61	Or-III
W3079	O. rufipogon	China	28.23	116.61	Or-III
W3080	O. rufipogon	China	28.23	116.61	Or-III
W3081	O. rufipogon	China	28.23	116.61	Or-III
W3082	O. rufipogon	China	28.23	116.61	Or-III
W3083	O. rufipogon	China	22.1	100.79	Or-III
W3084	O. rufipogon	China	22.1	100.79	Or-II
W3085	O. rufipogon	China	23.6	102.01	Or-III
W3086	O. rufipogon	China	23.6	102.01	Or-III
W3087	O. rufipogon	China	23.6	102.01	Or-III
W3088	O. rufipogon	China	23.6	102.01	Or-III
W3089	O. rufipogon	China	22.1	100.79	Or-II
W3090	O. rufipogon	China	22.1	100.79	Or-II
W3091	O. rufipogon	China	26.8	113.55	Or-II
W3092	O. rufipogon	China	26.8	113.55	Or-III
W3093	O. rufipogon	China	25.28	111.34	Or-III
W3094	O. rufipogon	China	25.28	111.34	Or-III
W3095	O. rufipogon	China	25.28	111.34	Or-III
W3096	O. rufipogon	China	25.28	111.34	Or-III
W3097	O. rufipogon	China	25.28	111.34	Or-II
W3098	O. rufipogon	China	25.28	111.34	Or-II
W3105	O. rufipogon	India	NA	NA	Or-I
