# Supplementary material for: Loci and natural alleles underlying robust roots and adaptive domestication of upland ecotype rice in aerobic conditions
Source: PLoS Genet. 2018 Aug 10;14(8):e1007521. doi: 10.1371/journal.pgen.1007521 (PMC6086435; doi:10.1371/journal.pgen.1007521)
Supplement: S2 Table — (XLSX) [file pgen.1007521.s019.xlsx]

## Sheet: Sheet1
Supplementary Table 2 Descriptive statistics of 3 root traits among different ecotypes.
Group		Root length				Root thickness				Root weight
		Range	Mean ± s.d.	CV (%)	h2 (%)	Range	Mean ± s.d.	CV (%)	h2 (%)	Range	Mean ± s.d.	CV (%)	h2 (%)	Number
Full population		8.09 - 19.38	12.71 ± 1.63	12.8	82.78	0.46 - 0.95	0.72 ± 0.07	9.2	90.33	86.06 - 544.66	264.12 ± 72.43	27.4	74.2	795
Ecotypes	Upland japonica	11.86 - 17.66	14.50 ± 1.61	-	-	0.65 - 0.9	0.79 ± 0.07	-	-	126.83 - 421.2	288.58 ± 71.67	-	-	20
	Upland indica	11.90 - 15.42	13.34 ± 1.18	-	-	0.6 - 0.84	0.71 ± 0.06	-	-	219.62 - 410.92	323.21 ± 63.94	-	-	20
	Lowland japonica	9.86 - 18.16	12.81 ± 1.35	-	-	0.52 - 0.88	0.72 ± 0.06	-	-	147.08 - 441.59	240.45 ± 57.86	-	-	176
	Lowland indica	8.09 - 17.76	12.75 ± 1.69	-	-	0.53 - 0.9	0.7 ± 0.06	-	-	128.26 - 483.79	284.13 ± 72.35	-	-	231
