# Supplementary material for: Loci and natural alleles underlying robust roots and adaptive domestication of upland ecotype rice in aerobic conditions
Source: PLoS Genet. 2018 Aug 10;14(8):e1007521. doi: 10.1371/journal.pgen.1007521 (PMC6086435; doi:10.1371/journal.pgen.1007521)
Supplement: S3 Table — (XLSX) [file pgen.1007521.s020.xlsx]

## Sheet: Sheet1
Supplementary Table 3 Summary of QTLs and SNPs associated with root length detected by GWAS.
Chromosome	GWAS-QTL	Left SNP	Right SNP	Peak SNP	-log(P) of peak SNP	PVE (%)	SNP	-log(P)	Gene with signal in promoter			Gene with signal in ORF
1	qRL1-1	6201903	6538679	6471446	5.14406	7.51	6201903	4.31724	LOC_Os01g11520
				6471446	5.14406		6227427	4.17836
				6471446	5.14406		6232813	5.13808
				6471446	5.14406		6238440	4.66098
				6471446	5.14406		6243431	4.62718				LOC_Os01g11570
				6471446	5.14406		6264897	4.46794
				6471446	5.14406		6469401	5.05113
				6471446	5.14406		6469403	4.93544
				6471446	5.14406		6469456	4.66323
				6471446	5.14406		6471446	5.14406	LOC_Os01g11920
				6471446	5.14406		6489473	4.0049
				6471446	5.14406		6538679	4.42502	LOC_Os01g12010
	qRL1-2	31345508	31737259	31345525	4.67891	6.79	31345508	4.72082				LOC_Os01g54490
				31345525	4.67891		31345525	4.67891
				31345525	4.67891		31349153	4.00539	LOC_Os01g54510
				31345525	4.67891		31355379	4.1519	LOC_Os01g54515
				31345525	4.67891		31370499	4.66188				LOC_Os01g54550
				31345525	4.67891		31382350	4.20093
				31345525	4.67891		31383523	4.32596
				31345525	4.67891		31674616	4.1513				LOC_Os01g55090
				31345525	4.67891		31729841	4.01539				LOC_Os01g55150
				31345525	4.67891		31737259	4.25771
	qRL1-3	33279789	33308257	33308257	4.39514	6.24	33279789	4.12046
							33283383	4.03059
							33305629	4.2223
							33308257	4.39514	LOC_Os01g57610
2	qRL2-1	19780944	20855509	20759979	6.32881	9.56	19780944	4.43791	LOC_Os02g33280	LOC_Os02g33290
							19794353	4.42189				LOC_Os02g33320
							19795747	4.32378				LOC_Os02g33320
							19796303	4.36989
							19796965	5.18194
							19806002	5.35462	LOC_Os02g33340
							19808130	4.23211				LOC_Os02g33340
							19808392	4.39032				LOC_Os02g33340
							19814242	4.45116
							19820293	4.27666	LOC_Os02g33360
							19820559	4.70406	LOC_Os02g33360
							19820566	4.41701	LOC_Os02g33360
							19820571	4.41701	LOC_Os02g33360
							19820650	4.66016	LOC_Os02g33360
							19820678	4.20122	LOC_Os02g33360
							19822850	4.19937				LOC_Os02g33360
							19825566	4.29377				LOC_Os02g33360
							19825634	4.51747				LOC_Os02g33360
							19829565	4.15616				LOC_Os02g33370
							19830731	4.88941				LOC_Os02g33370
							19831338	5.69177				LOC_Os02g33370
							19839374	4.46176
							19850648	4.23064	LOC_Os02g33410
							19855887	5.24863
							19861880	4.61818				LOC_Os02g33420
							19863143	4.72574				LOC_Os02g33420
							19866848	4.47369
							19874218	4.87659	LOC_Os02g33430
							19886262	4.785				LOC_Os02g33450
							19886669	4.29911
							19903490	4.11451	LOC_Os02g33470
							19903961	4.65827	LOC_Os02g33470
							19911859	4.19469
							19913570	4.12465				LOC_Os02g33490
							19915876	4.93234				LOC_Os02g33490
							19917379	4.57173				LOC_Os02g33490
							19918697	4.95776				LOC_Os02g33490
							19925367	4.93768				LOC_Os02g33500
							19929635	4.2061	LOC_Os02g33500
							19929977	4.12588	LOC_Os02g33500
							19929989	4.45294	LOC_Os02g33500
							19937775	4.49192	LOC_Os02g33510			LOC_Os02g33520
							19938873	4.30176	LOC_Os02g33520
							19941408	4.04813	LOC_Os02g33540			LOC_Os02g33530
							19943176	4.19469	LOC_Os02g33530			LOC_Os02g33540
							19945950	4.18618				LOC_Os02g33540
							19946213	4.22323				LOC_Os02g33540
							19948080	4.10059				LOC_Os02g33540
							19953303	4.6617
							19953454	4.40548
							19961759	4.49244
							19971939	4.78374	LOC_Os02g33580			LOC_Os02g33570
							19974374	4.4075				LOC_Os02g33580
							19977985	4.36218
							19984417	4.28002	LOC_Os02g33590
							19988106	4.17927
							19997031	4.8994
							19998123	4.13101
							19998415	4.14889
							19998445	5.0866
							19998467	4.45151
							19998516	5.70431
							19998524	5.00523
							19998613	4.47152
							19998793	4.01422
							19998866	4.08587
							19999154	4.41333	LOC_Os02g33600
							19999184	4.91049	LOC_Os02g33600
							19999484	4.48233	LOC_Os02g33600
							19999526	4.48233	LOC_Os02g33600
							19999555	4.48233	LOC_Os02g33600
							19999687	4.65341	LOC_Os02g33600
							20000056	4.09943	LOC_Os02g33600
							20008978	4.18779				LOC_Os02g33610
							20016755	4.13516	LOC_Os02g33620
							20018659	4.48657				LOC_Os02g33620
							20022237	4.3576
							20023196	4.73913
							20023215	4.44789
							20023362	4.22752
							20025832	4.74787
							20026036	4.10506
							20026075	4.87518
							20026825	4.92767				LOC_Os02g33630
							20027414	4.88901				LOC_Os02g33630
							20029204	4.20158				LOC_Os02g33630
							20031563	4.01851	LOC_Os02g33630
							20037090	4.18067
							20041549	4.65038				LOC_Os02g33660
							20050772	4.4048
							20052073	5.55064
							20052335	4.3462
							20052373	4.01031
							20055840	5.07108
							20250589	4.2398
							20280398	4.22546
							20280399	4.22546
							20365528	4.56915	LOC_Os02g34070
							20369938	4.5729
							20383940	4.2792
							20383945	4.21087
							20389546	4.00604
							20396058	4.30479
							20396487	4.55792
							20398393	4.15121	LOC_Os02g34100
							20400656	4.42227
							20401246	4.00379
							20402076	4.67835
							20402077	4.41699
							20402925	5.00645
							20408041	4.55259
							20418310	4.52347
							20489381	4.43979				LOC_Os02g34250
							20501436	4.78381	LOC_Os02g34270
							20516655	4.00071	LOC_Os02g34290
							20529221	4.01439	LOC_Os02g34310
							20536781	4.64274				LOC_Os02g34320
							20563808	4.51343				LOC_Os02g34370
							20596202	4.63352
							20600822	4.62422
							20648286	4.57514	LOC_Os02g34460
							20662706	4.55547	LOC_Os02g34490
							20663134	4.4509	LOC_Os02g34490
							20665304	4.12605				LOC_Os02g34490
							20677417	4.07431				LOC_Os02g34500
							20698925	4.40393	LOC_Os02g34530
							20722305	4.32501	LOC_Os02g34560
							20731844	4.24488	LOC_Os02g34570
							20732234	4.67133	LOC_Os02g34570	LOC_Os02g34580
							20737112	4.10506				LOC_Os02g34580
							20746016	4.22256
							20746523	4.14039				LOC_Os02g34600
							20746695	4.11889				LOC_Os02g34600
							20748745	5.68884				LOC_Os02g34600
							20748780	4.97424				LOC_Os02g34600
							20748991	4.39675				LOC_Os02g34600
							20750423	5.29321				LOC_Os02g34600
							20752417	4.0518	LOC_Os02g34600
							20752434	4.74294	LOC_Os02g34600
							20753398	4.02714				LOC_Os02g34610
							20754943	4.37451	LOC_Os02g34610
							20755219	4.55213	LOC_Os02g34610
							20755280	4.27255	LOC_Os02g34610
							20755354	4.22715	LOC_Os02g34610
							20755416	4.55213	LOC_Os02g34610
							20755480	4.55213
							20755895	4.8715
							20756094	4.23193
							20758719	4.10114				LOC_Os02g34620
							20758791	4.16594				LOC_Os02g34620
							20758840	4.34244				LOC_Os02g34620
							20758859	4.40984				LOC_Os02g34620
							20758946	4.56874				LOC_Os02g34620
							20759973	5.84228
							20759979	6.32881
							20762056	4.09093
							20762269	4.6152
							20762434	4.75474
							20762491	4.20454
							20763392	4.4436				LOC_Os02g34630
							20766757	4.23467				LOC_Os02g34630
							20768131	4.09091	LOC_Os02g34630
							20768340	4.32016	LOC_Os02g34630
							20769410	4.30275	LOC_Os02g34630
							20769568	4.19976	LOC_Os02g34630
							20769593	4.5242	LOC_Os02g34630
							20769731	4.45186
							20769902	4.11847
							20771386	4.4436
							20771708	4.92802
							20773339	5.00828
							20773403	4.56563
							20774208	4.58585
							20774272	4.15174	LOC_Os02g34640
							20774529	4.30815	LOC_Os02g34640
							20779060	5.68997
							20779410	4.08142
							20779414	5.23238
							20781266	4.40838
							20787229	4.27695	LOC_Os02g34650
							20788286	4.3525
							20789181	5.14919
							20789334	4.22325
							20794328	4.44661	LOC_Os02g34670			LOC_Os02g34660
							20794699	4.08242	LOC_Os02g34670
							20794714	4.4529	LOC_Os02g34670
							20799407	4.47624	LOC_Os02g34680
							20799543	4.69722	LOC_Os02g34680
							20799587	4.11889	LOC_Os02g34680
							20800644	4.55106	LOC_Os02g34680
							20802742	4.87474				LOC_Os02g34680
							20803767	4.11889				LOC_Os02g34680
							20803778	4.11889				LOC_Os02g34680
							20804732	4.32953
							20805074	4.07114
							20805751	4.93418
							20805817	4.73487
							20806774	4.28986
							20806835	4.12647
							20806852	4.15068
							20807264	4.46792
							20810788	4.03174	LOC_Os02g34690
							20812122	4.04477				LOC_Os02g34690
							20815685	4.85576	LOC_Os02g34700
							20815915	4.0103	LOC_Os02g34700
							20816511	4.38576				LOC_Os02g34700
							20818364	5.411
							20820164	4.55213
							20822270	5.10581
							20822856	4.14697
							20823582	4.76449				LOC_Os02g34710
							20825279	4.2307	LOC_Os02g34710
							20826313	4.44756	LOC_Os02g34710
							20827102	4.30717
							20827988	4.78622
							20828008	4.2587
							20828569	4.67523
							20828637	5.63367
							20828682	4.1007
							20828689	4.35123
							20829572	5.41327
							20832453	4.23573
							20834494	4.25092	LOC_Os02g34740			LOC_Os02g34730
							20839954	4.02548				LOC_Os02g34750
							20840066	4.60581				LOC_Os02g34750
							20845524	4.23713	LOC_Os02g34760			LOC_Os02g34750
							20846274	4.38008	LOC_Os02g34750	LOC_Os02g34760
							20848752	4.59581
							20852327	4.6276	LOC_Os02g34770
							20855509	5.14081
3	qRL3-1	891180	1256287	1012593	5.17137	7.55	891180	4.10232	LOC_Os03g02470
							954637	4.04158	LOC_Os03g02580
							996542	4.06565	LOC_Os03g02680
							1012593	5.17137
							1144421	4.06862
							1256287	4.0407
	qRL3-2	27388981	27537393	27526195	4.52246	6.46	27388981	4.0754	LOC_Os03g48140
							27453544	4.43547
							27481845	4.02905
							27489955	4.13029				LOC_Os03g48300
							27491861	4.09637				LOC_Os03g48300
							27492954	4.35382				LOC_Os03g48300
							27493410	4.14064				LOC_Os03g48300
							27497153	4.08167				LOC_Os03g48300
							27507885	4.03069
							27509211	4.33731	LOC_Os03g48310
							27511080	4.26484				LOC_Os03g48310
							27519808	4.01905				LOC_Os03g48320
							27526195	4.52246	LOC_Os03g48340			LOC_Os03g48330
							27526494	4.41062	LOC_Os03g48340			LOC_Os03g48330
							27527348	4.00327	LOC_Os03g48340	LOC_Os03g48350		LOC_Os03g48330
							27527825	4.35471	LOC_Os03g48340	LOC_Os03g48350
							27528046	4.2528	LOC_Os03g48350			LOC_Os03g48340
							27528790	4.21567	LOC_Os03g48350
							27532788	4.11995				LOC_Os03g48360
							27537393	4.18919				LOC_Os03g48370
	qRL3-3	28526812	29722542	28815109	5.13882	7.5	28526812	4.15297
							28526872	4.18813
							28527544	4.35784
							28527574	4.10403
							28530684	4.13727
							28530698	4.45107
							28530714	4.45107
							28530724	4.44856
							28530737	4.14134
							28530746	4.23305
							28533059	4.12707
							28536064	4.24439				LOC_Os03g50010
							28540564	4.36659				LOC_Os03g50010
							28542692	4.26627	LOC_Os03g50010
							28545552	4.42151				LOC_Os03g50020
							28545654	4.7122				LOC_Os03g50020
							28545981	4.19823
							28545992	4.57832
							28550253	4.11065
							28553562	4.01387				LOC_Os03g50040
							28558484	4.0106
							28558806	4.04194
							28560657	4.43077	LOC_Os03g50070
							28561866	4.02147				LOC_Os03g50070
							28582913	4.30775
							28583025	4.36367
							28583059	4.15329
							28585297	4.14221				LOC_Os03g50110
							28737716	4.04803	LOC_Os03g50350
							28743213	4.03748	LOC_Os03g50355
							28773046	4.57012	LOC_Os03g50430
							28773112	4.31894	LOC_Os03g50430
							28773164	4.62465	LOC_Os03g50430
							28773312	4.53246	LOC_Os03g50430
							28773383	4.81933	LOC_Os03g50430
							28773391	4.33891	LOC_Os03g50430
							28773506	4.01443	LOC_Os03g50430
							28780219	4.369	LOC_Os03g50440
							28781204	4.01479	LOC_Os03g50440
							28786535	4.26194				LOC_Os03g50440
							28790966	4.5079
							28796351	4.42329				LOC_Os03g50450
							28796796	4.25942				LOC_Os03g50450
							28797485	5.00776				LOC_Os03g50450
							28797492	4.18765				LOC_Os03g50450
							28799537	4.23353	LOC_Os03g50450
							28799599	4.02252	LOC_Os03g50450
							28799710	4.03253	LOC_Os03g50450
							28799735	5.11442	LOC_Os03g50450
							28799737	4.04945	LOC_Os03g50450
							28799978	4.23961	LOC_Os03g50450
							28800958	4.07977	LOC_Os03g50450
							28804190	4.17422
							28804239	4.20987
							28804361	4.0059
							28805519	4.48411				LOC_Os03g50470
							28805600	4.09401				LOC_Os03g50470
							28805611	4.05986				LOC_Os03g50470
							28806399	4.05296				LOC_Os03g50470
							28810676	4.25741	LOC_Os03g50470
							28810755	4.63101	LOC_Os03g50470
							28815109	5.13882				LOC_Os03g50480
							28815178	4.40368				LOC_Os03g50480
							28817372	4.24265				LOC_Os03g50480
							28819706	4.49415				LOC_Os03g50480
							28820248	4.75242
							28895597	4.44507	LOC_Os03g50600
							28908338	4.82559
							28988266	4.1124
							28988486	4.16862				LOC_Os03g50780
							29133091	4.06257				LOC_Os03g50980
							29179181	4.53348
							29338284	4.23773	LOC_Os03g51270
							29597082	5.02529	LOC_Os03g51680			LOC_Os03g51690
							29722542	4.79042	LOC_Os03g51790	LOC_Os03g51830
4	qRL4-1	16198865	16199517	16199181	4.90909	7.11	16198865	4.08784
							16199175	4.68984
							16199181	4.90909
							16199220	4.1176
							16199517	4.11686				LOC_Os04g27410
	qRL4-2	29945252	30040665	30032150	4.61322	6.61	29945252	4.13662	LOC_Os04g50184
							29997788	4.26977	LOC_Os04g50680
							29999087	4.50544	LOC_Os04g50680	LOC_Os04g50690
							30000514	4.50599	LOC_Os04g50690	LOC_Os04g50700
							30000556	4.29845	LOC_Os04g50690	LOC_Os04g50700
							30022022	4.34371	LOC_Os04g50750
							30022461	4.51115	LOC_Os04g50750
							30024449	4.3939				LOC_Os04g50760
							30032150	4.61322	LOC_Os04g50770
							30040665	4.55977
5	qRL5-1	2106397	2136711	2106397	4.57486	6.54	2106397	4.57486	LOC_Os05g04530
							2118536	4.42769	LOC_Os05g04550
							2120321	4.26309
							2121790	4.53241
							2121831	4.56615
							2122140	4.2124
							2128993	4.08908
							2130492	4.1661				LOC_Os05g04570
							2136711	4.34724
	qRL5-2	25158081	25531771	25158081	4.7449	6.83	25158081	4.7449	LOC_Os05g43240
							25355154	4.19543	LOC_Os05g43600
							25356927	4.24188
							25474267	4.01067	LOC_Os05g43820
							25531771	4.16337
6	qRL6-1	20372616	20782537	20416072	4.95826	8.06	20372616	5.46417	LOC_Os06g35030
							20416072	4.95826
							20458361	4.26839	LOC_Os06g35140
							20782537	4.35535
7	qRL7-1	1126194	1277211	1198201	5.25358	7.69	1126194	4.13608
							1134408	4.26164				LOC_Os07g03020
							1134515	4.26307				LOC_Os07g03020
							1134529	4.40228				LOC_Os07g03020
							1197226	4.64606
							1198180	4.29316
							1198201	5.25358
							1198212	5.11425
							1198259	4.25366
							1198261	4.18855
							1209404	4.09906
							1236146	4.01389				LOC_Os07g03160
							1246946	4.04746	LOC_Os07g03180	LOC_Os07g03190
							1247616	4.14529	LOC_Os07g03180	LOC_Os07g03190
							1253702	4.27458
							1256085	4.12368	LOC_Os07g03200
							1261615	4.15731				LOC_Os07g03210
							1270855	4.97922
							1277211	4.26788				LOC_Os07g03230
	qRL7-2	28948488	29073968	29073968	4.28365	6.06	28948488	4.10169
							29007766	4.28299	LOC_Os07g48500
							29069603	4.24145
							29069620	4.15501
							29073968	4.28365				LOC_Os07g48560
8	qRL8-1	14504830	14584633	14534845	4.78401	6.9	14504830	4.31687
							14534845	4.78401	LOC_Os08g24040
							14541837	4.01887	LOC_Os08g24050
							14543145	4.00121	LOC_Os08g24050
							14545257	4.29787	LOC_Os08g24060
							14584633	4.0499	LOC_Os08g24150
	qRL8-2	26865466	27204645	27164232	5.37317	7.9	26865466	4.23818	LOC_Os08g42510
							26988767	4.07537	LOC_Os08g42700
							27164232	5.37317				LOC_Os08g42980
							27190913	4.18989
							27191805	4.21431
							27191827	4.0948
							27194349	4.03838
							27194479	5.13922
							27196033	4.69985	LOC_Os08g43020
							27203407	4.22813				LOC_Os08g43040
							27203410	4.22813				LOC_Os08g43040
							27204645	4.1619				LOC_Os08g43040
9	qRL9-1	17740465	17995873	17914691	5.25904	7.7	17740465	4.22677	LOC_Os09g29180
							17914670	4.99355
							17914691	5.25904
							17995873	4.05761				LOC_Os09g29584
10	qRL10-1	20218670	21192275	20877075	5.76659	8.58	20218670	4.40444				LOC_Os10g37780
							20806942	4.38898	LOC_Os10g39030
							20807905	4.01911	LOC_Os10g39030
							20810787	4.27019	LOC_Os10g39044
							20815343	4.39452
							20815345	4.00028
							20815635	4.03192
							20817992	4.02536
							20818001	4.02493
							20819385	4.16807
							20821234	4.23967
							20821496	4.12938	LOC_Os10g39060
							20821855	5.21006	LOC_Os10g39060
							20821974	4.20506	LOC_Os10g39060
							20822418	4.11517	LOC_Os10g39060
							20822444	4.26795	LOC_Os10g39060
							20822497	4.03403	LOC_Os10g39060
							20822525	4.74901	LOC_Os10g39060
							20822581	4.0884	LOC_Os10g39060
							20822766	4.34877	LOC_Os10g39060
							20823706	4.13272				LOC_Os10g39060
							20828010	4.06411	LOC_Os10g39070			LOC_Os10g39080
							20828362	4.19675	LOC_Os10g39070			LOC_Os10g39080
							20832309	4.1242	LOC_Os10g39084			LOC_Os10g39080
							20832353	4.4704	LOC_Os10g39084			LOC_Os10g39080
							20840003	4.17189	LOC_Os10g39090
							20846524	5.64666				LOC_Os10g39110
							20857710	5.51377
							20857757	4.51853
							20857988	5.43599
							20862098	4.08688	LOC_Os10g39130
							20866396	4.4704				LOC_Os10g39130
							20872585	4.82455				LOC_Os10g39130
							20877075	5.76659
							20877751	4.40313
							20881077	4.03177
							20996968	4.31186	LOC_Os10g39350
							21187455	4.16307
							21192275	4.00568
11	qRL11-1	26074285	26220445	26142706	4.76306	6.84	26074285	4.42531				LOC_Os11g43220
							26074298	4.31789				LOC_Os11g43220
							26074306	4.00426				LOC_Os11g43220
							26074627	4.20636				LOC_Os11g43220
							26088867	4.11719				LOC_Os11g43250
							26088869	4.30597				LOC_Os11g43250
							26088870	4.06464				LOC_Os11g43250
							26089068	4.09726				LOC_Os11g43250
							26089069	4.11796				LOC_Os11g43250
							26090401	4.20644				LOC_Os11g43250
							26090689	4.55717				LOC_Os11g43250
							26090700	4.61347				LOC_Os11g43250
							26090701	4.47608				LOC_Os11g43250
							26091202	4.06156				LOC_Os11g43250
							26142352	4.51804				LOC_Os11g43320
							26142464	4.01552				LOC_Os11g43320
							26142531	4.75352				LOC_Os11g43320
							26142673	4.31429				LOC_Os11g43320
							26142706	4.76306				LOC_Os11g43320
							26142783	4.6736				LOC_Os11g43320
							26143183	4.0346				LOC_Os11g43320
							26175175	4.17172
							26180719	4.28079	LOC_Os11g43370
							26180928	4.05046	LOC_Os11g43370
							26217926	4.23651				LOC_Os11g43420
							26220445	4.74017				LOC_Os11g43420
12	qRL12-1	13945453	14167144	14129498	4.67619	6.71	13945453	4.05528
							13948221	4.06893	LOC_Os12g24450
							13949063	4.03997	LOC_Os12g24450
							13949494	4.1034	LOC_Os12g24450
							13979308	4.31765				LOC_Os12g24480
							14005089	4.13828
							14031315	4.47424				LOC_Os12g24550
							14129498	4.67619	LOC_Os12g24680
							14129499	4.03101	LOC_Os12g24680
							14167144	4.15051	LOC_Os12g24710
	qRL12-2	22902084	24099682	23565346	6.28154	9.48	22902084	5.1611	LOC_Os12g37310
							22902090	4.51711	LOC_Os12g37310
							22903305	4.75888
							22903530	4.32198
							22903540	4.35699
							22921431	4.35567				LOC_Os12g37320
							22938970	6.112
							22944126	4.41751	LOC_Os12g37360
							22945448	4.48835	LOC_Os12g37360	LOC_Os12g37370
							22946328	5.04186	LOC_Os12g37370
							22964488	4.17797
							22966058	4.16999	LOC_Os12g37410	LOC_Os12g37415
							22966068	4.14285	LOC_Os12g37410	LOC_Os12g37415
							22971027	4.33067				LOC_Os12g37419
							22972496	4.25521	LOC_Os12g37419
							22974897	4.16339				LOC_Os12g37430
							22975578	4.75796				LOC_Os12g37430
							22976719	4.08269	LOC_Os12g37430
							23009089	4.2494	LOC_Os12g37500
							23009242	4.19152	LOC_Os12g37500
							23010379	4.11072	LOC_Os12g37500
							23011759	4.03814				LOC_Os12g37500
							23013114	4.36495				LOC_Os12g37500
							23014616	5.06521
							23023413	4.21569	LOC_Os12g37519
							23024127	5.35915	LOC_Os12g37519
							23024190	4.63603	LOC_Os12g37519
							23024645	4.82459	LOC_Os12g37519
							23032914	4.53872				LOC_Os12g37530
							23036195	4.54841	LOC_Os12g37530	LOC_Os12g37540
							23043636	4.47106				LOC_Os12g37550
							23053014	4.18392	LOC_Os12g37564			LOC_Os12g37560
							23054798	4.61821				LOC_Os12g37564
							23060723	4.06747	LOC_Os12g37570
							23070442	4.46112	LOC_Os12g37580
							23072993	4.39449				LOC_Os12g37580
							23076310	4.06468				LOC_Os12g37580
							23076559	4.21524				LOC_Os12g37580
							23076563	4.70356				LOC_Os12g37580
							23076700	4.63843				LOC_Os12g37580
							23078294	4.50054	LOC_Os12g37590
							23078308	4.08991	LOC_Os12g37590
							23080842	4.13751				LOC_Os12g37590
							23081041	4.123				LOC_Os12g37590
							23081078	4.2371				LOC_Os12g37590
							23081093	4.1951				LOC_Os12g37590
							23082132	4.15168				LOC_Os12g37590
							23082482	4.57765				LOC_Os12g37590
							23082487	4.42866				LOC_Os12g37590
							23082502	4.38944				LOC_Os12g37590
							23082652	4.1108				LOC_Os12g37590
							23082952	4.65345				LOC_Os12g37590
							23083826	4.07454				LOC_Os12g37590
							23084170	4.11529				LOC_Os12g37590
							23084690	4.03401
							23085101	4.45199
							23086064	4.29108
							23086083	4.09194
							23087945	4.16903
							23088317	4.66555
							23088334	4.38988
							23088373	4.43217
							23088510	4.14071
							23088512	4.14071
							23088523	4.56804
							23088544	4.088
							23091526	4.33271	LOC_Os12g37600
							23091542	4.3586	LOC_Os12g37600
							23091550	4.10162	LOC_Os12g37600
							23091563	5.05482	LOC_Os12g37600
							23091567	5.37922	LOC_Os12g37600
							23091848	4.74429				LOC_Os12g37600
							23096357	4.24562
							23096384	4.05217
							23096479	4.3303
							23097019	4.03079				LOC_Os12g37610
							23097082	4.63158				LOC_Os12g37610
							23098900	4.36529	LOC_Os12g37620			LOC_Os12g37610
							23103722	4.16659				LOC_Os12g37630
							23105648	4.21082	LOC_Os12g37640
							23105735	4.2939	LOC_Os12g37640
							23106001	4.02633	LOC_Os12g37640
							23106255	5.36124				LOC_Os12g37640
							23106781	4.01083				LOC_Os12g37640
							23108499	4.2383				LOC_Os12g37640
							23113247	4.42039
							23113249	4.6296
							23113269	4.19824
							23115318	4.04006	LOC_Os12g37650
							23115467	4.76673				LOC_Os12g37650
							23115484	4.00525				LOC_Os12g37650
							23115855	4.2249				LOC_Os12g37650
							23116609	4.69388
							23116613	4.69388
							23118858	4.07666				LOC_Os12g37660
							23119788	4.12142				LOC_Os12g37660
							23136514	4.58964				LOC_Os12g37690
							23136965	4.36092				LOC_Os12g37690
							23137154	4.51367				LOC_Os12g37690
							23137932	4.47117	LOC_Os12g37690
							23137939	4.07662	LOC_Os12g37690
							23138040	4.32203	LOC_Os12g37690
							23138491	4.43067	LOC_Os12g37690
							23138571	4.03028	LOC_Os12g37690
							23139264	4.46964	LOC_Os12g37690
							23139589	4.12271
							23139592	4.29667
							23139603	4.57863
							23139618	4.64269
							23142747	4.17178
							23144727	4.98829
							23144755	5.31485
							23145111	4.50949
							23145702	4.33272
							23145714	4.6689
							23147400	4.0117	LOC_Os12g37710
							23148397	5.05235				LOC_Os12g37710
							23165857	4.00973	LOC_Os12g37720
							23166936	4.56196
							23167545	4.47669				LOC_Os12g37740
							23172854	4.1042	LOC_Os12g37740	LOC_Os12g37750
							23172862	4.38997	LOC_Os12g37740	LOC_Os12g37750
							23173259	4.04457	LOC_Os12g37740			LOC_Os12g37750
							23174697	4.02037				LOC_Os12g37750
							23179016	4.80491
							23181974	4.05927	LOC_Os12g37760
							23182041	4.67033	LOC_Os12g37760
							23182049	4.20066	LOC_Os12g37760
							23186264	4.34352				LOC_Os12g37760
							23189721	4.22073	LOC_Os12g37770
							23190457	4.27321	LOC_Os12g37770
							23202468	4.61	LOC_Os12g37780
							23206962	4.2917	LOC_Os12g37800
							23207915	4.48352	LOC_Os12g37800
							23239129	4.00047
							23242403	4.10112
							23245492	4.71103
							23245503	4.05174
							23250350	4.07036				LOC_Os12g37840
							23253729	4.82743
							23261814	4.43067
							23261923	4.5662
							23289455	4.09862				LOC_Os12g37890
							23290201	4.01247				LOC_Os12g37890
							23290238	4.36631				LOC_Os12g37890
							23290528	4.95736				LOC_Os12g37890
							23293092	4.09586	LOC_Os12g37900
							23295138	4.96431				LOC_Os12g37910
							23295801	4.57394				LOC_Os12g37910
							23302068	4.33703
							23325036	4.22696
							23330011	4.09558
							23341182	4.21358				LOC_Os12g37980
							23342805	4.8882				LOC_Os12g37980
							23342871	4.69866				LOC_Os12g37980
							23342886	4.52288				LOC_Os12g37980
							23347091	4.82875
							23348503	4.42549	LOC_Os12g38000
							23348526	5.52226	LOC_Os12g38000
							23349168	5.25431	LOC_Os12g38000			LOC_Os12g37990
							23349772	4.41924	LOC_Os12g38000	LOC_Os12g37990
							23350547	4.18314	LOC_Os12g37990			LOC_Os12g38000
							23354434	4.44194	LOC_Os12g38010
							23379538	4.5074	LOC_Os12g38040
							23379543	4.24439	LOC_Os12g38040
							23384651	4.92556				LOC_Os12g38051
							23385621	4.8563				LOC_Os12g38051
							23386382	4.12256				LOC_Os12g38051
							23389389	4.56271				LOC_Os12g38051
							23392544	4.12174	LOC_Os12g38051
							23415371	4.12402
							23421731	5.6794
							23424180	4.10662
							23424864	4.6043
							23427246	4.84498	LOC_Os12g38150
							23433403	4.21538
							23433644	4.91165	LOC_Os12g38170
							23435593	4.50342				LOC_Os12g38170
							23443881	4.07896				LOC_Os12g38180
							23448076	4.02995
							23459323	5.3377				LOC_Os12g38200
							23460052	4.69751				LOC_Os12g38200
							23462358	4.92387
							23463282	4.06749
							23465618	4.53484
							23465924	4.27544
							23466905	4.79824
							23467390	4.87029
							23473950	4.59999	LOC_Os12g38210
							23475195	4.09427	LOC_Os12g38210
							23475502	5.24969
							23478056	4.09008
							23478235	4.20899
							23478254	4.44992
							23482511	4.62304
							23486762	5.38317	LOC_Os12g38230
							23486786	5.06866	LOC_Os12g38230
							23486804	5.00137	LOC_Os12g38230
							23488190	4.09343	LOC_Os12g38240
							23492952	4.40183	LOC_Os12g38260			LOC_Os12g38250
							23496237	4.35124				LOC_Os12g38260
							23499178	4.40908				LOC_Os12g38260
							23499480	4.26141	LOC_Os12g38270
							23516336	4.0253	LOC_Os12g38310
							23520181	4.14044				LOC_Os12g38320
							23545697	4.14539				LOC_Os12g38380
							23557456	4.40378				LOC_Os12g38400
							23563696	4.25252
							23565346	6.28154
							23565358	4.24034
							23565707	4.37815
							23568431	4.03392
							23568873	4.19433
							23570549	4.42858
							23570676	4.85578
							23570686	4.87249
							23599253	4.18601				LOC_Os12g38440
							23601282	4.27543	LOC_Os12g38450
							23611759	4.10653	LOC_Os12g38460
							23615124	4.92651	LOC_Os12g38480
							23622351	4.12152				LOC_Os12g38480
							23625009	5.18783
							23626368	4.33616
							23626695	4.36828
							23643046	4.03422				LOC_Os12g38500
							23660325	4.11525
							23660691	4.04284
							23661270	4.45484
							23663473	4.0655	LOC_Os12g38540
							23677198	4.06326				LOC_Os12g38560
							23677291	4.02347				LOC_Os12g38560
							23683692	4.59384
							23685439	4.18453
							23688482	4.58623				LOC_Os12g38570
							23691838	4.16856	LOC_Os12g38570
							23692092	4.19714	LOC_Os12g38570
							23693340	4.23778
							23697220	4.8141
							23697599	4.76571
							23700530	4.6049	LOC_Os12g38580
							23700598	4.0812	LOC_Os12g38580
							23719514	5.30151				LOC_Os12g38610
							23720659	5.1794	LOC_Os12g38610
							23721493	4.13264	LOC_Os12g38610
							23723629	4.94562
							23723812	4.76895
							23727608	4.3348				LOC_Os12g38620
							23730702	4.04531	LOC_Os12g38620			LOC_Os12g38630
							23730729	4.8261	LOC_Os12g38620			LOC_Os12g38630
							23730761	4.49799	LOC_Os12g38620			LOC_Os12g38630
							23735833	4.27734	LOC_Os12g38630	LOC_Os12g38650		LOC_Os12g38640
							23739079	4.16565				LOC_Os12g38650
							23784690	4.05072	LOC_Os12g38720
							23786781	4.19013
							23787111	4.10594
							23787177	4.69208
							23787217	4.11637
							23787472	4.66818
							23787492	4.0671
							23787509	5.32882
							23787814	4.73753
							23787823	4.52837
							23790927	4.34945
							23802634	4.2825				LOC_Os12g38740
							23817013	5.30228
							23817040	4.63354
							23817087	4.18938
							23817088	4.15674
							23820665	4.39814				LOC_Os12g38770
							23821647	4.30876				LOC_Os12g38770
							23825601	4.63443				LOC_Os12g38780
							23829979	4.91768	LOC_Os12g38780	LOC_Os12g38790
							23830170	4.42322	LOC_Os12g38780	LOC_Os12g38790
							23834529	4.07795	LOC_Os12g38795
							23834676	4.02718	LOC_Os12g38795
							23836054	4.7788				LOC_Os12g38795
							23842598	4.21699				LOC_Os12g38800
							23843120	4.00291				LOC_Os12g38800
							23843357	4.3986				LOC_Os12g38800
							23844502	4.35124				LOC_Os12g38800
							23845259	4.14833
							23847756	4.13177
							23849876	4.12949	LOC_Os12g38810
							23850801	4.50954	LOC_Os12g38810
							23855397	5.05533
							23857272	4.83104
							23859060	4.05812	LOC_Os12g38830			LOC_Os12g38820
							23867793	4.35495	LOC_Os12g38840
							23875985	4.63099
							23881998	4.42965				LOC_Os12g38850
							23882536	4.37104				LOC_Os12g38850
							23883741	5.26964				LOC_Os12g38850
							23892283	5.52115
							23897473	4.92359				LOC_Os12g38870
							23901566	4.26503
							23902661	4.35447
							23905357	4.22608
							23906394	4.10712
							23906511	4.32082
							23907709	4.27938
							23908810	5.34448
							23910451	5.2674
							23911144	4.03728
							23917080	4.4706	LOC_Os12g38890	LOC_Os12g38900
							23917129	4.4345	LOC_Os12g38890	LOC_Os12g38900
							23917717	4.47717	LOC_Os12g38890	LOC_Os12g38900
							23919524	4.6298				LOC_Os12g38900
							23920112	4.33372				LOC_Os12g38900
							23922406	4.60665				LOC_Os12g38900
							23922418	4.18031				LOC_Os12g38900
							23923117	5.33193				LOC_Os12g38900
							23929089	4.41028
							23930659	4.2635	LOC_Os12g38920
							23930700	4.51121	LOC_Os12g38920
							23935948	4.48774				LOC_Os12g38930
							23936322	4.99636				LOC_Os12g38930
							23936394	4.10051				LOC_Os12g38930
							23942162	4.08537	LOC_Os12g38930
							23950903	4.11157				LOC_Os12g38950
							23953345	4.33682	LOC_Os12g38950			LOC_Os12g38960
							23961667	4.18453				LOC_Os12g38970
							23961671	4.18453				LOC_Os12g38970
							23969289	4.41644
							23969421	4.55965
							24020593	4.1111
							24020594	4.10512
							24024842	4.44355
							24025913	4.12335
							24026784	4.90518
							24030159	4.35055	LOC_Os12g39070
							24030504	5.7296	LOC_Os12g39070
							24035191	4.44903				LOC_Os12g39070
							24036580	4.5949	LOC_Os12g39080
							24036847	4.2763	LOC_Os12g39080
							24058023	5.33495
							24058389	4.54922
							24058590	4.86328
							24059023	5.29694	LOC_Os12g39110
							24059185	4.02035	LOC_Os12g39110
							24059433	4.84897	LOC_Os12g39110
							24061313	5.1443				LOC_Os12g39110
							24062594	4.73387				LOC_Os12g39110
							24063731	4.5983				LOC_Os12g39110
							24071208	4.87921	LOC_Os12g39130
							24091443	4.28345	LOC_Os12g39160
							24099682	4.36297
Promoter region includes 2000 bp sequence before a transcription start site.
