# Supplementary material for: Loci and natural alleles underlying robust roots and adaptive domestication of upland ecotype rice in aerobic conditions
Source: PLoS Genet. 2018 Aug 10;14(8):e1007521. doi: 10.1371/journal.pgen.1007521 (PMC6086435; doi:10.1371/journal.pgen.1007521)
Supplement: S4 Table — (XLSX) [file pgen.1007521.s021.xlsx]

## Sheet: Full population
Supplementary Table 4 Summary of QTLs and SNPs associated with root thickness detected by GWAS in full population.
Chromosome	GWAS-QTL	Left SNP	Right SNP	Peak SNP	-log(P) of peak SNP	PVE (%)	SNP	-log(P)	Gene with signal in promoter			Gene with signal in ORF
1	qRT1-1	2172353	2173537	2172364	4.7338	6.00938	2172353	4.70175	-	-	-	-	-	-
						#N/A	2172364	4.7338	-	-	-	-	-	-
						#N/A	2173537	4.24344	-	-	-	-	-	-
2	qRT2-1	24203214	24229443	24228816	4.68023	5.92961	24203214	4.24456	-	-	-	-	-	-
						#N/A	24203219	4.11819	-	-	-	-	-	-
						#N/A	24219361	4.3443	-	-	-	-	-	-
						#N/A	24219754	4.17788	-	-	-	-	-	-
						#N/A	24223066	4.26738	LOC_Os02g40010	-	-	-	-	-
						#N/A	24223084	4.031	LOC_Os02g40010	-	-	-	-	-
						#N/A	24226125	4.26735	-	-	-	LOC_Os02g40010	-	-
						#N/A	24227005	4.19281	-	-	-	LOC_Os02g40010	-	-
						#N/A	24227125	4.29983	-	-	-	LOC_Os02g40010	-	-
						#N/A	24227169	4.08184	-	-	-	LOC_Os02g40010	-	-
						#N/A	24227189	4.5195	-	-	-	LOC_Os02g40010	-	-
						#N/A	24227383	4.48226	-	-	-	LOC_Os02g40010	-	-
						#N/A	24227848	4.00931	-	-	-	LOC_Os02g40010	-	-
						#N/A	24228816	4.68023	-	-	-	-	-	-
						#N/A	24229443	4.06731	LOC_Os02g40020	-	-	-	-	-
3	qRT3-1	4047832	4481965	4232986	6.47117	8.65785	4047832	5.10205	LOC_Os03g07930	-	-	-	-	-
						#N/A	4057919	4.08759	-	-	-	LOC_Os03g07940	-	-
						#N/A	4058044	4.42405	-	-	-	LOC_Os03g07940	-	-
						#N/A	4064771	4.53286	LOC_Os03g07950	-	-	-	-	-
						#N/A	4126262	4.68495	-	-	-	LOC_Os03g08070	-	-
						#N/A	4174905	5.31933	-	-	-	LOC_Os03g08170	-	-
						#N/A	4176191	4.14896	-	-	-	LOC_Os03g08170	-	-
						#N/A	4185806	4.89662	LOC_Os03g08220	-	-	-	-	-
						#N/A	4186715	5.93489	LOC_Os03g08220	-	-	-	-	-
						#N/A	4186742	4.86456	LOC_Os03g08220	-	-	-	-	-
						#N/A	4199193	4.54845	LOC_Os03g08240	-	-	-	-	-
						#N/A	4204681	4.11635	LOC_Os03g08260	-	-	LOC_Os03g08270	-	-
						#N/A	4211853	4.61358	-	-	-	LOC_Os03g08280	-	-
						#N/A	4215249	4.54664	-	-	-	-	-	-
						#N/A	4230343	4.81295	LOC_Os03g08300	-	-	-	-	-
						#N/A	4232986	6.47117	-	-	-	LOC_Os03g08310	-	-
						#N/A	4377125	4.25022	-	-	-	-	-	-
						#N/A	4406720	4.4612	-	-	-	LOC_Os03g08560	-	-
						#N/A	4408893	4.56066	LOC_Os03g08560	LOC_Os03g08570	-	-	-	-
						#N/A	4421702	4.57464	-	-	-	-	-	-
						#N/A	4423013	4.33547	-	-	-	-	-	-
						#N/A	4475734	4.16759	-	-	-	LOC_Os03g08680	-	-
						#N/A	4481965	4.16373	LOC_Os03g08690	LOC_Os03g08700	-	-	-	-
	qRT3-2	8025834	8061396	8029365	4.55284	5.74038	8025834	4.34536	-	-	-	LOC_Os03g14760	-	-
						#N/A	8029365	4.55284	LOC_Os03g14760	-	-	LOC_Os03g14770	-	-
						#N/A	8036822	4.53476	-	-	-	-	-	-
						#N/A	8061396	4.02655	-	-	-	LOC_Os03g14810	-	-
4	qRT4-1	1003373	1191010	1019969	5.5262	7.20298	1003373	4.19907	LOC_Os04g02650	-	-	-	-	-
						#N/A	1008195	4.69843	-	-	-	-	-	-
						#N/A	1008344	4.76691	-	-	-	-	-	-
						#N/A	1010508	4.14163	LOC_Os04g02670	-	-	-	-	-
						#N/A	1010806	4.03946	LOC_Os04g02670	-	-	-	-	-
						#N/A	1019869	4.74392	LOC_Os04g02680	-	-	-	-	-
						#N/A	1019969	5.5262	LOC_Os04g02680	-	-	-	-	-
						#N/A	1044485	4.4213	-	-	-	LOC_Os04g02720	-	-
						#N/A	1056780	4.44312	-	-	-	LOC_Os04g02754	-	-
						#N/A	1070416	4.33878	-	-	-	LOC_Os04g02754	-	-
						#N/A	1070659	4.22517	-	-	-	LOC_Os04g02754	-	-
						#N/A	1070712	4.52778	-	-	-	LOC_Os04g02754	-	-
						#N/A	1070856	4.91706	-	-	-	LOC_Os04g02754	-	-
						#N/A	1072211	5.35461	LOC_Os04g02780	-	-	-	-	-
						#N/A	1072307	4.23223	LOC_Os04g02780	-	-	-	-	-
						#N/A	1072377	4.38515	LOC_Os04g02780	-	-	-	-	-
						#N/A	1072657	4.55169	LOC_Os04g02780	-	-	-	-	-
						#N/A	1072679	4.25539	LOC_Os04g02780	-	-	-	-	-
						#N/A	1072886	4.51785	LOC_Os04g02780	-	-	-	-	-
						#N/A	1073113	4.07686	LOC_Os04g02780	-	-	-	-	-
						#N/A	1073315	4.44341	LOC_Os04g02780	-	-	-	-	-
						#N/A	1075640	5.07193	-	-	-	LOC_Os04g02780	-	-
						#N/A	1076385	4.38358	-	-	-	LOC_Os04g02780	-	-
						#N/A	1078494	4.60356	-	-	-	-	-	-
						#N/A	1162395	4.98261	-	-	-	LOC_Os04g02920	-	-
						#N/A	1162924	4.91852	-	-	-	LOC_Os04g02920	-	-
						#N/A	1177487	4.60501	-	-	-	-	-	-
						#N/A	1191004	4.76998	-	-	-	LOC_Os04g02960	-	-
						#N/A	1191010	4.51042	-	-	-	LOC_Os04g02960	-	-
	qRT4-2	2747260	2889754	2751445	4.99312	6.39724	2747260	4.11433	-	-	-	LOC_Os04g05460	-	-
						#N/A	2750886	4.00889	-	-	-	LOC_Os04g05460	-	-
						#N/A	2751252	4.13214	LOC_Os04g05460	-	-	-	-	-
						#N/A	2751444	4.48759	LOC_Os04g05460	-	-	-	-	-
						#N/A	2751445	4.99312	LOC_Os04g05460	-	-	-	-	-
						#N/A	2883085	4.95491	-	-	-	-	-	-
						#N/A	2889754	4.21776	-	-	-	-	-	-
	qRT4-3	6370492	6458167	6397714	4.27596	5.33152	6370492	4.05202	-	-	-	-	-	-
						#N/A	6397714	4.27596	-	-	-	-	-	-
						#N/A	6429638	4.02662	-	-	-	-	-	-
						#N/A	6458167	4.12562	-	-	-	-	-	-
	qRT4-4	29330643	29333412	29331161	4.55417	5.74236	29330643	4.43763	LOC_Os04g49194	-	-	-	-	-
						#N/A	29331161	4.55417	LOC_Os04g49194	-	-	-	-	-
						#N/A	29333412	4.19073	-	-	-	LOC_Os04g49194	-	-
6	qRT6-1	2377467	2761806	2526324	4.57527	5.77365	2377467	4.2687	LOC_Os06g05272	-	-	-	-	-
						#N/A	2402619	4.21842	LOC_Os06g05340	-	-	-	-	-
						#N/A	2468413	4.22721	-	-	-	LOC_Os06g05460	-	-
						#N/A	2468454	4.55218	-	-	-	LOC_Os06g05460	-	-
						#N/A	2469337	4.33645	LOC_Os06g05460	-	-	-	-	-
						#N/A	2526324	4.57527	-	-	-	-	-	-
						#N/A	2526498	4.44554	-	-	-	-	-	-
						#N/A	2526514	4.16051	-	-	-	-	-	-
						#N/A	2527609	4.25579	LOC_Os06g05580	-	-	-	-	-
						#N/A	2531044	4.47741	LOC_Os06g05590	-	-	LOC_Os06g05580	-	-
						#N/A	2531405	4.16269	LOC_Os06g05590	-	-	LOC_Os06g05580	-	-
						#N/A	2557510	4.26266	LOC_Os06g05660	-	-	LOC_Os06g05650	-	-
						#N/A	2680052	4.05933	-	-	-	LOC_Os06g05870	LOC_Os06g05860	-
						#N/A	2761806	4.5378	-	-	-	LOC_Os06g06000	-	-
	qRT6-2	11906335	11907916	11907916	4.73071	6.00478	11906335	4.16635	-	-	-	LOC_Os06g20660	-	-
						#N/A	11907445	4.54656	-	-	-	LOC_Os06g20660	-	-
						#N/A	11907916	4.73071	LOC_Os06g20670	-	-	LOC_Os06g20660	-	-
	qRT6-3	18014026	18192228	18168353	4.914	6.27861	18014026	4.18833	-	-	-	-	-	-
						#N/A	18087718	4.5489	LOC_Os06g31100	LOC_Os06g31120	-	LOC_Os06g31110	-	-
						#N/A	18147645	4.12375	-	-	-	LOC_Os06g31210	-	-
						#N/A	18155379	4.51893	LOC_Os06g31210	-	-	-	-	-
						#N/A	18168353	4.914	LOC_Os06g31230	-	-	-	-	-
						#N/A	18192228	4.09215	-	-	-	-	-	-
	qRT6-4	21882774	21950264	21882796	4.38407	5.49077	21882774	4.09087	LOC_Os06g37070	-	-	-	-	-
						#N/A	21882788	4.09087	LOC_Os06g37070	-	-	-	-	-
						#N/A	21882792	4.21999	LOC_Os06g37070	-	-	-	-	-
						#N/A	21882795	4.27209	LOC_Os06g37070	-	-	-	-	-
						#N/A	21882796	4.38407	LOC_Os06g37070	-	-	-	-	-
						#N/A	21884498	4.30206	-	-	-	LOC_Os06g37070	-	-
						#N/A	21950264	4.00893	LOC_Os06g37150	-	-	-	-	-
	qRT6-5	22321232	22395958	22395958	4.06929	5.02853	22321232	4.01456	-	-	-	-	-	-
						#N/A	22395157	4.06826	-	-	-	-	-	-
						#N/A	22395958	4.06929	-	-	-	-	-	-
7	qRT7-1	917506	971895	971886	4.5661	5.76005	917506	4.0644	-	-	-	-	-	-
						#N/A	917684	4.31629	-	-	-	-	-	-
						#N/A	971886	4.5661	LOC_Os07g02674	LOC_Os07g02690	-	-	-	-
						#N/A	971895	4.25336	LOC_Os07g02674	LOC_Os07g02690	-	-	-	-
	qRT7-2	21444003	21581821	21572539	5.63716	7.37207	21444003	4.33017	-	-	-	LOC_Os07g35810	-	-
						#N/A	21471961	4.77792	-	-	-	LOC_Os07g35880	-	-
						#N/A	21471972	4.24031	-	-	-	LOC_Os07g35880	-	-
						#N/A	21473210	4.15119	-	-	-	LOC_Os07g35880	-	-
						#N/A	21506377	4.01858	LOC_Os07g35920	-	-	-	-	-
						#N/A	21506395	4.01614	LOC_Os07g35920	-	-	-	-	-
						#N/A	21508075	4.14123	LOC_Os07g35950	-	-	-	-	-
						#N/A	21513128	4.12213	-	-	-	LOC_Os07g35960	-	-
						#N/A	21518186	4.43093	-	-	-	-	-	-
						#N/A	21519846	4.22519	-	-	-	LOC_Os07g35970	-	-
						#N/A	21519876	4.05496	-	-	-	LOC_Os07g35970	-	-
						#N/A	21538794	4.55946	LOC_Os07g36000	LOC_Os07g36010	-	-	-	-
						#N/A	21538991	4.18842	LOC_Os07g36000	-	-	-	-	-
						#N/A	21539587	4.58947	LOC_Os07g36000	-	-	-	-	-
						#N/A	21572334	4.93366	-	-	-	-	-	-
						#N/A	21572492	4.51961	LOC_Os07g36080	-	-	-	-	-
						#N/A	21572539	5.63716	LOC_Os07g36080	-	-	-	-	-
						#N/A	21572658	4.15045	LOC_Os07g36080	-	-	-	-	-
						#N/A	21573061	4.19135	LOC_Os07g36080	-	-	-	-	-
						#N/A	21580891	4.09869	LOC_Os07g36090	LOC_Os07g36100	LOC_Os07g36110	-	-	-
						#N/A	21581176	4.27365	LOC_Os07g36090	LOC_Os07g36100	LOC_Os07g36110	-	-	-
						#N/A	21581821	4.13806	LOC_Os07g36100	LOC_Os07g36110	-	-	-	-
8	qRT8-1	4044771	4060628	4046467	5.4176	7.03792	4044771	4.04105	-	-	-	-	-	-
						#N/A	4044787	4.02736	-	-	-	-	-	-
						#N/A	4045956	5.05568	-	-	-	-	-	-
						#N/A	4046088	4.70525	-	-	-	-	-	-
						#N/A	4046337	4.57063	-	-	-	-	-	-
						#N/A	4046467	5.4176	-	-	-	-	-	-
						#N/A	4046703	4.26543	-	-	-	-	-	-
						#N/A	4047568	4.67088	-	-	-	-	-	-
						#N/A	4047737	5.13566	-	-	-	-	-	-
						#N/A	4056672	4.68328	-	-	-	-	-	-
						#N/A	4060199	4.6422	LOC_Os08g07270	-	-	-	-	-
						#N/A	4060202	4.40384	LOC_Os08g07270	-	-	-	-	-
						#N/A	4060628	4.28116	LOC_Os08g07270	-	-	-	-	-
9	qRT9-1	700145	866538	700145	4.92329	6.29253	700145	4.92329	-	-	-	LOC_Os09g02010	-	-
						#N/A	765086	4.01582	-	-	-	LOC_Os09g02080	-	-
						#N/A	866538	4.06694	-	-	-	LOC_Os09g02190	-	-
	qRT9-2	19033371	19083985	19083985	4.88042	6.22834	19033371	4.27399	-	-	-	-	-	-
						#N/A	19078700	4.63718	-	-	-	LOC_Os09g31970	-	-
						#N/A	19083985	4.88042	-	-	-	LOC_Os09g31980	-	-
10	qRT10-1	21251260	21553731	21553731	5.03987	6.46745	21251260	4.92161	-	-	-	-	-	-
						#N/A	21343750	4.33213	-	-	-	LOC_Os10g39900	-	-
						#N/A	21471823	4.10291	-	-	-	LOC_Os10g40100	-	-
						#N/A	21553731	5.03987	LOC_Os10g40240	-	-	-	-	-
11	qRT11-1	3570133	3576278	3576278	4.77873	6.07638	3570133	4.03331	-	-	-	-	-	-
						#N/A	3570942	4.11946	-	-	-	-	-	-
						#N/A	3576278	4.77873	-	-	-	-	-	-
	qRT11-2	3883458	4075397	3883458	4.79833	6.10564	3883458	4.79833	-	-	-	-	-	-
						#N/A	3883473	4.69609	-	-	-	-	-	-
						#N/A	3894601	4.47116	LOC_Os11g07640	-	-	-	-	-
						#N/A	3911656	4.16905	LOC_Os11g07660	-	-	LOC_Os11g07650	-	-
						#N/A	3925652	4.15601	-	-	-	-	-	-
						#N/A	3961392	4.35452	-	-	-	LOC_Os11g07780	-	-
						#N/A	4000884	4.00007	LOC_Os11g07840	-	-	-	-	-
						#N/A	4075397	4.1342	LOC_Os11g07900	LOC_Os11g07910	-	-	-	-
12	qRT12-1	2405864	2556027	2415381	5.71892	7.49697	2405864	4.19864	LOC_Os12g05340	-	-	-	-	-
						#N/A	2415357	5.03735	-	-	-	-	-	-
						#N/A	2415381	5.71892	-	-	-	-	-	-
						#N/A	2415614	4.49581	-	-	-	-	-	-
						#N/A	2415629	5.69851	-	-	-	-	-	-
						#N/A	2466716	4.0295	-	-	-	-	-	-
						#N/A	2518000	5.00686	-	-	-	LOC_Os12g05500	-	-
						#N/A	2556027	4.10313	-	-	-	LOC_Os12g05570	-	-
Promoter region includes 2000 bp sequence before a transcription start site.

## Sheet: Japonica
Supplementary Table 4 Summary of QTLs and SNPs associated with root thickness detected by GWAS in japonica.
Chromosome	GWAS-QTL	Left SNP	Right SNP	Peak SNP	-log(P) of peak SNP	PVE (%)	SNP	-log(P)	Gene with signal in promoter			Gene with signal in ORF
1	qRT1-1	5012229	5027534	5012229	4.63131	5.21312	5012229	4.63131	-	-	-	LOC_Os01g09710	-	-
						#N/A	5026645	4.60548	LOC_Os01g09750	LOC_Os01g09760	-	-	-	-
						#N/A	5026711	4.4318	LOC_Os01g09750	LOC_Os01g09760	-	-	-	-
						#N/A	5026722	4.35728	LOC_Os01g09750	LOC_Os01g09760	-	-	-	-
						#N/A	5026753	4.50804	LOC_Os01g09750	LOC_Os01g09760	-	-	-	-
						#N/A	5027534	4.13566	LOC_Os01g09750	LOC_Os01g09760	-	-	-	-
	qRT1-2	5548212	5746657	5673169	4.81806	5.46054	5548212	4.111	-	-	-	-	-	-
						#N/A	5673169	4.81806	LOC_Os01g10610	-	-	-	-	-
						#N/A	5746657	4.01094	-	-	-	-	-	-
	qRT1-3	6044519	6072882	6044519	4.01094	4.40065	6044519	4.01094	-	-	-	-	-	-
						#N/A	6049250	4.01094	-	-	-	-	-	-
						#N/A	6072852	4.01094	-	-	-	-	-	-
						#N/A	6072882	4.01094	-	-	-	-	-	-
	qRT1-4	34314558	34727869	34314558	4.26569	4.73248	34314558	4.26569	LOC_Os01g59350	-	-	-	-	-
						#N/A	34314625	4.26569	LOC_Os01g59350	-	-	-	-	-
						#N/A	34454331	4.07702	-	-	-	LOC_Os01g59570	-	-
						#N/A	34473011	4.04788	-	-	-	LOC_Os01g59600	LOC_Os01g59600	-
						#N/A	34498993	4.26569	-	-	-	-	-	-
						#N/A	34498994	4.26569	-	-	-	-	-	-
						#N/A	34498995	4.26569	-	-	-	-	-	-
						#N/A	34498996	4.26569	-	-	-	-	-	-
						#N/A	34498997	4.26569	-	-	-	-	-	-
						#N/A	34499001	4.111	-	-	-	-	-	-
						#N/A	34499294	4.111	-	-	-	-	-	-
						#N/A	34499561	4.36986	-	-	-	-	-	-
						#N/A	34556262	4.55022	-	-	-	-	-	-
						#N/A	34578739	4.111	LOC_Os01g59790	-	-	-	-	-
						#N/A	34602641	4.111	LOC_Os01g59819	-	-	-	-	-
						#N/A	34602665	4.111	LOC_Os01g59819	-	-	-	-	-
						#N/A	34702964	4.78315	-	-	-	-	-	-
						#N/A	34727739	4.11309	-	-	-	-	-	-
						#N/A	34727869	4.26569	-	-	-	-	-	-
	qRT1-5	36176373	36341709	36326230	4.6743	5.26996	36176373	4.04788	-	-	-	-	-	-
						#N/A	36191753	4.06663	LOC_Os01g62510	-	-	-	-	-
						#N/A	36216103	4.04788	-	-	-	LOC_Os01g62540	-	-
						#N/A	36216500	4.111	-	-	-	LOC_Os01g62540	-	-
						#N/A	36264418	4.111	-	-	-	-	-	-
						#N/A	36323411	4.36986	LOC_Os01g62740	-	-	-	-	-
						#N/A	36323438	4.32832	LOC_Os01g62740	-	-	-	-	-
						#N/A	36326124	4.53819	-	-	-	LOC_Os01g62750	-	-
						#N/A	36326230	4.6743	-	-	-	LOC_Os01g62750	-	-
						#N/A	36327535	4.36986	-	-	-	LOC_Os01g62750	-	-
						#N/A	36329236	4.111	-	-	-	LOC_Os01g62750	-	-
						#N/A	36329768	4.37139	-	-	-	LOC_Os01g62750	-	-
						#N/A	36330090	4.04788	-	-	-	LOC_Os01g62750	-	-
						#N/A	36330767	4.111	-	-	-	LOC_Os01g62750	-	-
						#N/A	36332768	4.06663	-	-	-	LOC_Os01g62750	-	-
						#N/A	36334215	4.42586	-	-	-	LOC_Os01g62750	-	-
						#N/A	36334236	4.111	-	-	-	LOC_Os01g62750	-	-
						#N/A	36335669	4.111	-	-	-	LOC_Os01g62750	-	-
						#N/A	36335846	4.1523	-	-	-	LOC_Os01g62750	-	-
						#N/A	36336453	4.04788	-	-	-	LOC_Os01g62750	-	-
						#N/A	36341709	4.34046	-	-	-	-	-	-
2	qRT2-1	2202486	2286450	2286450	4.19977	4.64638	2202486	4.1861	LOC_Os02g04790	-	-	-	-	-
						#N/A	2285390	4.1137	-	-	-	-	-	-
						#N/A	2286450	4.19977	-	-	-	-	-	-
	qRT2-2	7145004	7185977	7182308	4.31278	4.7941	7145004	4.28386	LOC_Os02g13390	-	-	LOC_Os02g13400	-	-
						#N/A	7180835	4.11761	-	-	-	LOC_Os02g13450	-	-
						#N/A	7182308	4.31278	LOC_Os02g13450	-	-	-	-	-
						#N/A	7185977	4.27423	-	-	-	LOC_Os02g13460	-	-
	qRT2-3	7990337	8004336	7991527	4.35237	4.84598	7990337	4.29821	-	-	-	-	-	-
						#N/A	7991527	4.35237	-	-	-	-	-	-
						#N/A	7992207	4.153	-	-	-	LOC_Os02g14500	-	-
						#N/A	7996413	4.35237	-	-	-	LOC_Os02g14500	-	-
						#N/A	8004254	4.35237	LOC_Os02g14530	-	-	-	-	-
						#N/A	8004336	4.35237	LOC_Os02g14530	-	-	-	-	-
	qRT2-4	11521497	11814499	11686066	5.10344	5.84103	11521497	4.178	-	-	-	LOC_Os02g19690	-	-
						#N/A	11607468	4.34337	-	-	-	-	-	-
						#N/A	11607906	4.05883	-	-	-	-	-	-
						#N/A	11651167	4.06652	-	-	-	-	-	-
						#N/A	11663640	4.03502	-	-	-	LOC_Os02g19850	-	-
						#N/A	11686058	4.63163	-	-	-	-	-	-
						#N/A	11686066	5.10344	-	-	-	-	-	-
						#N/A	11742370	4.10434	LOC_Os02g19950	LOC_Os02g19960	-	-	-	-
						#N/A	11743203	4.23358	LOC_Os02g19950	LOC_Os02g19960	-	-	-	-
						#N/A	11759268	4.41171	-	-	-	LOC_Os02g19990	-	-
						#N/A	11814499	4.04521	-	-	-	LOC_Os02g20060	-	-
	qRT2-5	12013576	12420818	12202419	4.86254	5.51964	12013576	4.62396	-	-	-	LOC_Os02g20380	LOC_Os02g20380	-
						#N/A	12055089	4.40434	-	-	-	LOC_Os02g20430	-	-
						#N/A	12081012	4.25887	LOC_Os02g20480	-	-	-	-	-
						#N/A	12097634	4.42971	-	-	-	-	-	-
						#N/A	12103981	4.0206	-	-	-	LOC_Os02g20520	-	-
						#N/A	12103984	4.00618	-	-	-	LOC_Os02g20520	-	-
						#N/A	12107847	4.11236	-	-	-	LOC_Os02g20530	-	-
						#N/A	12125692	4.02938	-	-	-	-	-	-
						#N/A	12126337	4.3683	-	-	-	-	-	-
						#N/A	12126338	4.42774	-	-	-	-	-	-
						#N/A	12133768	4.21462	LOC_Os02g20570	-	-	-	-	-
						#N/A	12174771	4.65478	-	-	-	LOC_Os02g20660	-	-
						#N/A	12179035	4.04439	LOC_Os02g20660	-	-	LOC_Os02g20670	-	-
						#N/A	12180700	4.25366	LOC_Os02g20670	-	-	-	-	-
						#N/A	12184620	4.39248	-	-	-	-	-	-
						#N/A	12184634	4.07003	-	-	-	-	-	-
						#N/A	12197252	4.12923	-	-	-	-	-	-
						#N/A	12199571	4.1131	-	-	-	-	-	-
						#N/A	12202419	4.86254	-	-	-	-	-	-
						#N/A	12216442	4.11703	LOC_Os02g20720	-	-	-	-	-
						#N/A	12226420	4.04517	-	-	-	-	-	-
						#N/A	12265925	4.156	-	-	-	LOC_Os02g20760	-	-
						#N/A	12267612	4.50522	LOC_Os02g20760	-	-	-	-	-
						#N/A	12282187	4.19312	-	-	-	LOC_Os02g20800	-	-
						#N/A	12418028	4.67344	-	-	-	LOC_Os02g20980	-	-
						#N/A	12420818	4.2316	-	-	-	LOC_Os02g20980	-	-
	qRT2-6	18481443	18622817	18592715	4.81425	5.45548	18481443	4.27901	LOC_Os02g30940	-	-	-	-	-
						#N/A	18505864	4.24923	-	-	-	LOC_Os02g30974	-	-
						#N/A	18513889	4.26327	-	-	-	LOC_Os02g30990	-	-
						#N/A	18514046	4.43528	-	-	-	LOC_Os02g30990	-	-
						#N/A	18516341	4.27901	LOC_Os02g30990	-	-	LOC_Os02g31000	-	-
						#N/A	18517647	4.72789	-	-	-	LOC_Os02g31000	-	-
						#N/A	18525062	4.27901	LOC_Os02g31010	-	-	-	-	-
						#N/A	18525172	4.27901	LOC_Os02g31010	-	-	-	-	-
						#N/A	18525176	4.27901	LOC_Os02g31010	-	-	-	-	-
						#N/A	18529623	4.29821	-	-	-	LOC_Os02g31020	-	-
						#N/A	18551643	4.35237	-	-	-	LOC_Os02g31040	-	-
						#N/A	18553148	4.35237	-	-	-	-	-	-
						#N/A	18555105	4.35237	LOC_Os02g31050	LOC_Os02g31060	-	-	-	-
						#N/A	18556530	4.35237	LOC_Os02g31050	-	-	LOC_Os02g31060	-	-
						#N/A	18569893	4.35237	-	-	-	LOC_Os02g31074	-	-
						#N/A	18571629	4.35237	-	-	-	LOC_Os02g31074	-	-
						#N/A	18586450	4.35237	-	-	-	-	-	-
						#N/A	18592715	4.81425	-	-	-	LOC_Os02g31100	-	-
						#N/A	18595341	4.35237	-	-	-	LOC_Os02g31100	-	-
						#N/A	18617253	4.35237	-	-	-	-	-	-
						#N/A	18617428	4.35237	-	-	-	-	-	-
						#N/A	18622495	4.35237	-	-	-	-	-	-
						#N/A	18622817	4.35237	-	-	-	-	-	-
	qRT2-7	22005080	22134982	22020257	5.20447	5.97641	22005080	4.44828	-	-	-	-	-	-
						#N/A	22005091	4.49758	-	-	-	-	-	-
						#N/A	22005770	4.08015	LOC_Os02g36440	-	-	LOC_Os02g36430	-	-
						#N/A	22016543	4.08255	-	-	-	LOC_Os02g36450	LOC_Os02g36450	-
						#N/A	22016888	4.04862	-	-	-	LOC_Os02g36450	LOC_Os02g36450	-
						#N/A	22017398	4.02362	-	-	-	LOC_Os02g36450	LOC_Os02g36450	-
						#N/A	22017500	4.12506	-	-	-	LOC_Os02g36450	LOC_Os02g36450	-
						#N/A	22017552	4.23344	-	-	-	LOC_Os02g36450	LOC_Os02g36450	-
						#N/A	22020251	4.85032	LOC_Os02g36460	-	-	-	-	-
						#N/A	22020257	5.20447	LOC_Os02g36460	-	-	-	-	-
						#N/A	22020258	5.10125	LOC_Os02g36460	-	-	-	-	-
						#N/A	22020378	4.05095	LOC_Os02g36460	-	-	-	-	-
						#N/A	22020482	4.03911	LOC_Os02g36460	-	-	-	-	-
						#N/A	22020562	4.2959	LOC_Os02g36460	-	-	-	-	-
						#N/A	22020767	4.04117	-	-	-	LOC_Os02g36460	-	-
						#N/A	22020790	4.02265	-	-	-	LOC_Os02g36460	-	-
						#N/A	22021017	4.13104	-	-	-	-	-	-
						#N/A	22021079	4.53389	-	-	-	-	-	-
						#N/A	22021196	4.27868	-	-	-	-	-	-
						#N/A	22021197	4.27868	-	-	-	-	-	-
						#N/A	22021521	4.23516	-	-	-	-	-	-
						#N/A	22024579	4.06972	LOC_Os02g36470	-	-	-	-	-
						#N/A	22024599	4.11558	LOC_Os02g36470	-	-	-	-	-
						#N/A	22024964	4.00902	LOC_Os02g36470	-	-	-	-	-
						#N/A	22031904	4.41264	LOC_Os02g36480	-	-	-	-	-
						#N/A	22032393	4.19208	-	-	-	LOC_Os02g36480	-	-
						#N/A	22033406	4.23165	-	-	-	LOC_Os02g36480	-	-
						#N/A	22038580	4.72026	-	-	-	-	-	-
						#N/A	22038909	5.0095	-	-	-	LOC_Os02g36490	LOC_Os02g36490	-
						#N/A	22038951	4.32012	-	-	-	LOC_Os02g36490	LOC_Os02g36490	-
						#N/A	22039584	4.48937	-	-	-	LOC_Os02g36490	LOC_Os02g36490	-
						#N/A	22039661	4.77255	-	-	-	LOC_Os02g36490	LOC_Os02g36490	-
						#N/A	22039662	4.77255	-	-	-	LOC_Os02g36490	LOC_Os02g36490	-
						#N/A	22039695	4.21437	-	-	-	LOC_Os02g36490	LOC_Os02g36490	-
						#N/A	22039698	4.32463	-	-	-	LOC_Os02g36490	LOC_Os02g36490	-
						#N/A	22039793	4.31929	-	-	-	LOC_Os02g36490	LOC_Os02g36490	-
						#N/A	22039799	4.15622	-	-	-	LOC_Os02g36490	LOC_Os02g36490	-
						#N/A	22039813	4.39344	-	-	-	LOC_Os02g36490	LOC_Os02g36490	-
						#N/A	22039839	4.5972	-	-	-	LOC_Os02g36490	LOC_Os02g36490	-
						#N/A	22039899	4.28039	-	-	-	LOC_Os02g36490	LOC_Os02g36490	-
						#N/A	22040012	4.06012	-	-	-	LOC_Os02g36490	LOC_Os02g36490	-
						#N/A	22040164	4.31336	-	-	-	LOC_Os02g36490	LOC_Os02g36490	-
						#N/A	22040166	4.31661	-	-	-	LOC_Os02g36490	LOC_Os02g36490	-
						#N/A	22040195	4.13176	-	-	-	LOC_Os02g36490	LOC_Os02g36490	-
						#N/A	22040217	4.04998	-	-	-	LOC_Os02g36490	LOC_Os02g36490	-
						#N/A	22040220	4.83311	-	-	-	LOC_Os02g36490	LOC_Os02g36490	-
						#N/A	22040269	4.07928	-	-	-	LOC_Os02g36490	LOC_Os02g36490	-
						#N/A	22040270	4.03068	-	-	-	LOC_Os02g36490	LOC_Os02g36490	-
						#N/A	22040282	4.15799	-	-	-	LOC_Os02g36490	LOC_Os02g36490	-
						#N/A	22040312	4.72664	-	-	-	LOC_Os02g36490	LOC_Os02g36490	-
						#N/A	22040552	4.12251	-	-	-	LOC_Os02g36490	LOC_Os02g36490	-
						#N/A	22040940	4.02467	-	-	-	LOC_Os02g36490	LOC_Os02g36490	-
						#N/A	22041956	4.19438	LOC_Os02g36490	-	-	LOC_Os02g36490	-	-
						#N/A	22043708	4.62087	LOC_Os02g36490	-	-	LOC_Os02g36500	-	-
						#N/A	22047822	4.11469	LOC_Os02g36500	-	-	-	-	-
						#N/A	22047869	4.05611	LOC_Os02g36500	-	-	-	-	-
						#N/A	22047875	4.18188	LOC_Os02g36500	-	-	-	-	-
						#N/A	22047881	4.15972	LOC_Os02g36500	-	-	-	-	-
						#N/A	22055831	4.09147	LOC_Os02g36505	LOC_Os02g36510	-	-	-	-
						#N/A	22056550	4.42006	LOC_Os02g36505	LOC_Os02g36510	-	-	-	-
						#N/A	22066617	4.38449	LOC_Os02g36530	-	-	LOC_Os02g36540	-	-
						#N/A	22067053	4.02351	LOC_Os02g36530	-	-	LOC_Os02g36540	-	-
						#N/A	22067873	4.1186	-	-	-	-	-	-
						#N/A	22068881	4.03872	-	-	-	LOC_Os02g36550	-	-
						#N/A	22072972	4.36434	LOC_Os02g36560	-	-	-	-	-
						#N/A	22073350	4.0661	LOC_Os02g36560	-	-	-	-	-
						#N/A	22074012	4.13746	-	-	-	LOC_Os02g36560	-	-
						#N/A	22074334	4.14992	-	-	-	LOC_Os02g36560	-	-
						#N/A	22088853	4.14157	-	-	-	-	-	-
						#N/A	22093993	4.17932	LOC_Os02g36590	-	-	-	-	-
						#N/A	22098549	4.32551	-	-	-	LOC_Os02g36590	LOC_Os02g36590	LOC_Os02g36595
						#N/A	22098850	4.42953	-	-	-	LOC_Os02g36590	LOC_Os02g36590	LOC_Os02g36595
						#N/A	22103233	4.51155	-	-	-	LOC_Os02g36600	-	-
						#N/A	22105562	4.82897	-	-	-	-	-	-
						#N/A	22106202	4.13286	-	-	-	-	-	-
						#N/A	22128568	4.04437	-	-	-	LOC_Os02g36650	-	-
						#N/A	22129569	4.29218	-	-	-	LOC_Os02g36650	-	-
						#N/A	22129588	4.43916	-	-	-	LOC_Os02g36650	-	-
						#N/A	22133239	4.02035	LOC_Os02g36650	-	-	LOC_Os02g36660	-	-
						#N/A	22134981	4.19345	LOC_Os02g36660	-	-	-	-	-
						#N/A	22134982	4.19345	LOC_Os02g36660	-	-	-	-	-
	qRT2-8	24004272	24225404	24068667	5.42058	6.2672	24004272	4.05829	-	-	-	-	-	-
						#N/A	24018190	4.49927	-	-	-	-	-	-
						#N/A	24021828	4.68323	-	-	-	-	-	-
						#N/A	24046671	4.15044	-	-	-	LOC_Os02g39790	LOC_Os02g39790	LOC_Os02g39795
						#N/A	24062225	4.00155	-	-	-	LOC_Os02g39820	-	-
						#N/A	24062679	4.13886	-	-	-	LOC_Os02g39820	-	-
						#N/A	24066981	4.15921	LOC_Os02g39830	-	-	-	-	-
						#N/A	24067492	4.59646	LOC_Os02g39830	-	-	-	-	-
						#N/A	24068667	5.42058	-	-	-	LOC_Os02g39840	-	-
						#N/A	24072606	4.10709	-	-	-	LOC_Os02g39840	LOC_Os02g39840	-
						#N/A	24090630	4.22082	LOC_Os02g39860	LOC_Os02g39870	-	-	-	-
						#N/A	24090642	4.78442	LOC_Os02g39860	LOC_Os02g39870	-	-	-	-
						#N/A	24161513	4.91187	-	-	-	LOC_Os02g39950	-	-
						#N/A	24193373	4.21627	-	-	-	-	-	-
						#N/A	24193461	4.27204	-	-	-	-	-	-
						#N/A	24220642	4.59863	-	-	-	-	-	-
						#N/A	24225404	4.13339	-	-	-	LOC_Os02g40010	-	-
	qRT2-9	24772469	24825365	24780112	4.38599	4.89007	24772469	4.23029	-	-	-	LOC_Os02g40860	-	-
						#N/A	24780112	4.38599	LOC_Os02g40880	LOC_Os02g40890	-	-	-	-
						#N/A	24825365	4.22906	-	-	-	-	-	-
	qRT2-10	25079526	25148899	25081626	4.9657	5.65703	25079526	4.76686	-	-	-	LOC_Os02g41720	-	-
						#N/A	25081626	4.9657	-	-	-	LOC_Os02g41720	-	-
						#N/A	25081748	4.67663	-	-	-	LOC_Os02g41720	-	-
						#N/A	25112310	4.06131	-	-	-	LOC_Os02g41770	-	-
						#N/A	25112798	4.08018	-	-	-	LOC_Os02g41770	-	-
						#N/A	25124312	4.07685	-	-	-	LOC_Os02g41790	-	-
						#N/A	25142997	4.01284	-	-	-	-	-	-
						#N/A	25148899	4.84843	LOC_Os02g41830	-	-	LOC_Os02g41820	-	-
	qRT2-11	32404151	32410475	32410475	4.98603	5.68414	32404151	4.08939	LOC_Os02g52970	-	-	-	-	-
						#N/A	32404458	4.08939	LOC_Os02g52970	-	-	-	-	-
						#N/A	32404670	4.03414	LOC_Os02g52970	-	-	-	-	-
						#N/A	32404968	4.08939	LOC_Os02g52970	-	-	-	-	-
						#N/A	32410475	4.98603	-	-	-	LOC_Os02g52970	-	-
	qRT2-12	32676227	32703314	32676227	5.53049	6.41569	32676227	5.53049	-	-	-	-	-	-
						#N/A	32686940	4.16727	LOC_Os02g53410	-	-	-	-	-
						#N/A	32703314	4.94007	-	-	-	LOC_Os02g53450	-	-
3	qRT3-1	4451622	4510701	4466881	4.7938	5.42832	4451622	4.05924	-	-	-	-	-	-
						#N/A	4451630	4.04788	-	-	-	-	-	-
						#N/A	4459844	4.04788	-	-	-	-	-	-
						#N/A	4460508	4.04788	-	-	-	-	-	-
						#N/A	4466881	4.7938	LOC_Os03g08670	-	-	-	-	-
						#N/A	4468791	4.04115	-	-	-	-	-	-
						#N/A	4468801	4.15941	-	-	-	-	-	-
						#N/A	4468805	4.32832	-	-	-	-	-	-
						#N/A	4510701	4.32832	-	-	-	-	-	-
	qRT3-2	16045906	16066946	16045906	4.111	4.53068	16045906	4.111	-	-	-	-	-	-
						#N/A	16046138	4.111	-	-	-	-	-	-
						#N/A	16046939	4.04788	-	-	-	-	-	-
						#N/A	16059710	4.111	LOC_Os03g27960	-	-	-	-	-
						#N/A	16066946	4.111	-	-	-	LOC_Os03g27970	-	-
4	qRT4-1	18700516	18763569	18726598	5.10813	5.84731	18700516	4.70978	-	-	-	LOC_Os04g31260	-	-
						#N/A	18723384	4.42345	-	-	-	-	-	-
						#N/A	18726598	5.10813	LOC_Os04g31300	-	-	-	-	-
						#N/A	18730355	4.13025	-	-	-	LOC_Os04g31300	-	-
						#N/A	18734894	4.87354	LOC_Os04g31320	-	-	-	-	-
						#N/A	18738865	4.45684	LOC_Os04g31330	-	-	-	-	-
						#N/A	18739802	4.05822	LOC_Os04g31330	-	-	-	-	-
						#N/A	18753583	4.18344	LOC_Os04g31340	-	-	-	-	-
						#N/A	18755423	4.20765	-	-	-	-	-	-
						#N/A	18763547	4.30196	LOC_Os04g31360	LOC_Os04g31370	-	-	-	-
						#N/A	18763552	4.30196	LOC_Os04g31360	LOC_Os04g31370	-	-	-	-
						#N/A	18763556	4.30196	LOC_Os04g31360	LOC_Os04g31370	-	-	-	-
						#N/A	18763569	4.63058	LOC_Os04g31360	LOC_Os04g31370	-	-	-	-
	qRT4-2	19424538	19528846	19528846	4.85866	5.51449	19424538	4.59749	LOC_Os04g32380	-	-	-	-	-
						#N/A	19424845	4.17631	LOC_Os04g32380	-	-	-	-	-
						#N/A	19528846	4.85866	-	-	-	-	-	-
	qRT4-3	21300545	21462257	21453305	4.9678	5.65983	21300545	4.24509	-	-	-	-	-	-
						#N/A	21350036	4.4823	-	-	-	LOC_Os04g35130	-	-
						#N/A	21453270	4.00402	-	-	-	LOC_Os04g35280	-	-
						#N/A	21453305	4.9678	-	-	-	LOC_Os04g35280	-	-
						#N/A	21462257	4.23247	-	-	-	LOC_Os04g35290	-	-
	qRT4-4	21749831	21814692	21749831	4.65839	5.24891	21749831	4.65839	LOC_Os04g35690	-	-	-	-	-
						#N/A	21749833	4.65839	LOC_Os04g35690	-	-	-	-	-
						#N/A	21750086	4.23996	LOC_Os04g35690	-	-	-	-	-
						#N/A	21762601	4.45713	LOC_Os04g35710	-	-	-	-	-
						#N/A	21762763	4.48052	LOC_Os04g35710	-	-	-	-	-
						#N/A	21762992	4.13804	-	-	-	LOC_Os04g35710	-	-
						#N/A	21763044	4.03424	-	-	-	LOC_Os04g35710	-	-
						#N/A	21763590	4.19077	-	-	-	LOC_Os04g35710	-	-
						#N/A	21763637	4.52978	-	-	-	LOC_Os04g35710	-	-
						#N/A	21763654	4.06549	-	-	-	LOC_Os04g35710	-	-
						#N/A	21763763	4.29435	-	-	-	-	-	-
						#N/A	21764068	4.03605	-	-	-	-	-	-
						#N/A	21764249	4.04543	-	-	-	-	-	-
						#N/A	21764254	4.3247	-	-	-	-	-	-
						#N/A	21764318	4.60186	-	-	-	-	-	-
						#N/A	21764512	4.11161	-	-	-	-	-	-
						#N/A	21764568	4.45713	-	-	-	-	-	-
						#N/A	21764570	4.3247	-	-	-	-	-	-
						#N/A	21764676	4.41324	-	-	-	-	-	-
						#N/A	21765364	4.12309	-	-	-	-	-	-
						#N/A	21765740	4.28878	-	-	-	-	-	-
						#N/A	21765822	4.23154	-	-	-	-	-	-
						#N/A	21765825	4.60186	-	-	-	-	-	-
						#N/A	21765903	4.17282	-	-	-	-	-	-
						#N/A	21766256	4.23429	-	-	-	-	-	-
						#N/A	21766765	4.4291	-	-	-	-	-	-
						#N/A	21768059	4.09035	-	-	-	LOC_Os04g35720	-	-
						#N/A	21775958	4.06406	-	-	-	-	-	-
						#N/A	21778680	4.1372	-	-	-	-	-	-
						#N/A	21783363	4.59009	-	-	-	-	-	-
						#N/A	21783365	4.48545	-	-	-	-	-	-
						#N/A	21783380	4.52609	-	-	-	-	-	-
						#N/A	21783402	4.29629	-	-	-	-	-	-
						#N/A	21791212	4.0736	-	-	-	-	-	-
						#N/A	21792758	4.17435	LOC_Os04g35750	-	-	-	-	-
						#N/A	21796674	4.56229	LOC_Os04g35760	-	-	LOC_Os04g35770	-	-
						#N/A	21808103	4.11114	-	-	-	-	-	-
						#N/A	21814692	4.16779	-	-	-	LOC_Os04g35790	-	-
	qRT4-5	32748870	33046740	32939206	4.80196	5.43915	32748870	4.2435	-	-	-	LOC_Os04g55070	-	-
						#N/A	32748872	4.2435	-	-	-	LOC_Os04g55070	-	-
						#N/A	32749942	4.25451	-	-	-	LOC_Os04g55070	-	-
						#N/A	32754396	4.60828	-	-	-	LOC_Os04g55080	-	-
						#N/A	32809201	4.52873	LOC_Os04g55180	-	-	LOC_Os04g55190	-	-
						#N/A	32849897	4.35959	-	-	-	-	-	-
						#N/A	32931886	4.65419	-	-	-	-	-	-
						#N/A	32939206	4.80196	LOC_Os04g55360	-	-	-	-	-
						#N/A	33001432	4.37478	LOC_Os04g55480	LOC_Os04g55490	-	-	-	-
						#N/A	33046740	4.73028	-	-	-	-	-	-
5	qRT5-1	17194736	17429842	17377992	5.02766	5.73971	17194736	4.07276	-	-	-	LOC_Os05g29730	-	-
						#N/A	17225943	4.111	-	-	-	-	-	-
						#N/A	17252659	4.25438	-	-	-	-	-	-
						#N/A	17258261	4.2339	-	-	-	-	-	-
						#N/A	17258838	4.00612	-	-	-	-	-	-
						#N/A	17302221	4.03875	-	-	-	-	-	-
						#N/A	17323229	4.04788	-	-	-	-	-	-
						#N/A	17377992	5.02766	-	-	-	LOC_Os05g30020	-	-
						#N/A	17377994	4.23268	-	-	-	LOC_Os05g30020	-	-
						#N/A	17391055	4.09981	-	-	-	LOC_Os05g30060	-	-
						#N/A	17412589	4.31122	-	-	-	LOC_Os05g30090	-	-
						#N/A	17416115	4.0422	-	-	-	LOC_Os05g30090	-	-
						#N/A	17429842	4.01282	LOC_Os05g30110	-	-	-	-	-
	qRT5-2	19546768	19652627	19564859	4.60436	5.17752	19546768	4.08139	-	-	-	-	-	-
						#N/A	19564859	4.60436	-	-	-	LOC_Os05g33340	-	-
						#N/A	19652627	4.36255	LOC_Os05g33440	LOC_Os05g33450	-	-	-	-
6	qRT6-1	4682569	4708439	4708439	4.25698	4.72109	4682569	4.04622	-	-	-	-	-	-
						#N/A	4702078	4.23189	-	-	-	LOC_Os06g09340	-	-
						#N/A	4708439	4.25698	-	-	-	-	-	-
	qRT6-2	21588664	21896487	21764774	5.74641	6.70857	21588664	4.29471	-	-	-	-	-	-
						#N/A	21666799	4.17328	LOC_Os06g36780	-	-	-	-	-
						#N/A	21666836	4.21076	LOC_Os06g36780	-	-	-	-	-
						#N/A	21672168	4.08383	LOC_Os06g36790	-	-	-	-	-
						#N/A	21681033	4.03238	-	-	-	LOC_Os06g36800	-	-
						#N/A	21687486	4.02754	LOC_Os06g36810	-	-	-	-	-
						#N/A	21688858	4.03775	-	-	-	-	-	-
						#N/A	21700584	4.08541	LOC_Os06g36830	-	-	LOC_Os06g36840	-	-
						#N/A	21700586	4.08541	LOC_Os06g36830	-	-	LOC_Os06g36840	-	-
						#N/A	21701852	4.07853	-	-	-	LOC_Os06g36840	-	-
						#N/A	21712709	4.38108	-	-	-	LOC_Os06g36850	-	-
						#N/A	21714654	4.00224	LOC_Os06g36850	-	-	-	-	-
						#N/A	21764774	5.74641	-	-	-	LOC_Os06g36940	-	-
						#N/A	21764809	4.06378	-	-	-	LOC_Os06g36940	-	-
						#N/A	21801365	4.05446	-	-	-	-	-	-
						#N/A	21807846	4.12324	LOC_Os06g36990	-	-	-	-	-
						#N/A	21833726	4.11089	-	-	-	-	-	-
						#N/A	21889714	4.1049	-	-	-	-	-	-
						#N/A	21896469	4.32084	-	-	-	LOC_Os06g37080	-	-
						#N/A	21896483	4.28587	-	-	-	LOC_Os06g37080	-	-
						#N/A	21896487	4.3985	-	-	-	LOC_Os06g37080	-	-
	qRT6-3	22319912	22397255	22321076	5.85531	6.85688	22319912	5.24722	-	-	-	-	-	-
						#N/A	22320873	4.33946	-	-	-	-	-	-
						#N/A	22321076	5.85531	-	-	-	-	-	-
						#N/A	22321232	5.81849	-	-	-	-	-	-
						#N/A	22321277	5.59324	-	-	-	-	-	-
						#N/A	22321561	4.73098	-	-	-	-	-	-
						#N/A	22321674	5.20839	-	-	-	-	-	-
						#N/A	22325298	4.26586	-	-	-	-	-	-
						#N/A	22325692	4.24461	-	-	-	-	-	-
						#N/A	22325874	4.31138	-	-	-	-	-	-
						#N/A	22334036	4.15503	-	-	-	-	-	-
						#N/A	22336935	4.44551	LOC_Os06g37710	LOC_Os06g37720	-	LOC_Os06g37700	-	-
						#N/A	22336936	4.199	LOC_Os06g37710	LOC_Os06g37720	-	LOC_Os06g37700	-	-
						#N/A	22337167	4.1212	LOC_Os06g37710	LOC_Os06g37720	-	LOC_Os06g37700	-	-
						#N/A	22337342	4.12033	LOC_Os06g37710	LOC_Os06g37720	-	LOC_Os06g37700	-	-
						#N/A	22386688	4.04586	LOC_Os06g37830	-	-	LOC_Os06g37820	-	-
						#N/A	22388852	4.09297	LOC_Os06g37820	-	-	LOC_Os06g37830	-	-
						#N/A	22389355	4.18392	-	-	-	LOC_Os06g37830	-	-
						#N/A	22390452	4.11595	-	-	-	LOC_Os06g37830	-	-
						#N/A	22390775	4.12929	-	-	-	LOC_Os06g37830	-	-
						#N/A	22391544	4.11156	-	-	-	-	-	-
						#N/A	22391715	4.4839	-	-	-	-	-	-
						#N/A	22392413	4.37268	-	-	-	-	-	-
						#N/A	22392533	4.47791	-	-	-	-	-	-
						#N/A	22392618	4.31844	-	-	-	-	-	-
						#N/A	22392635	4.35786	-	-	-	-	-	-
						#N/A	22393602	4.69365	-	-	-	-	-	-
						#N/A	22393622	4.24698	-	-	-	-	-	-
						#N/A	22394296	4.23477	-	-	-	-	-	-
						#N/A	22394787	4.07254	-	-	-	-	-	-
						#N/A	22395053	4.46489	-	-	-	-	-	-
						#N/A	22395054	4.46489	-	-	-	-	-	-
						#N/A	22395095	4.40006	-	-	-	-	-	-
						#N/A	22395157	4.32136	-	-	-	-	-	-
						#N/A	22395481	4.09437	-	-	-	-	-	-
						#N/A	22395510	4.59295	-	-	-	-	-	-
						#N/A	22395511	4.59295	-	-	-	-	-	-
						#N/A	22395545	4.28311	-	-	-	-	-	-
						#N/A	22395584	4.36876	-	-	-	-	-	-
						#N/A	22395728	4.40172	-	-	-	-	-	-
						#N/A	22395758	4.03822	-	-	-	-	-	-
						#N/A	22395794	4.21123	-	-	-	-	-	-
						#N/A	22395958	4.50369	-	-	-	-	-	-
						#N/A	22396008	4.33608	-	-	-	-	-	-
						#N/A	22396487	4.79628	-	-	-	-	-	-
						#N/A	22397255	4.09973	-	-	-	LOC_Os06g37840	-	-
7	qRT7-1	1145265	1630646	1533248	5.5358	6.42288	1145265	4.04036	-	-	-	LOC_Os07g03030	-	-
						#N/A	1282165	4.32898	-	-	-	LOC_Os07g03240	-	-
						#N/A	1282324	4.60053	-	-	-	LOC_Os07g03240	-	-
						#N/A	1282931	4.87238	-	-	-	LOC_Os07g03240	-	-
						#N/A	1438099	4.4713	-	-	-	LOC_Os07g03590	-	-
						#N/A	1443985	4.61663	LOC_Os07g03600	-	-	-	-	-
						#N/A	1453730	4.87378	-	-	-	-	-	-
						#N/A	1533248	5.5358	-	-	-	LOC_Os07g03740	-	-
						#N/A	1533265	4.56958	-	-	-	LOC_Os07g03740	-	-
						#N/A	1533273	4.8443	-	-	-	LOC_Os07g03740	-	-
						#N/A	1533282	4.8443	-	-	-	LOC_Os07g03740	-	-
						#N/A	1539631	4.6317	-	-	-	LOC_Os07g03750	-	-
						#N/A	1539635	4.6317	-	-	-	LOC_Os07g03750	-	-
						#N/A	1539656	4.55315	-	-	-	LOC_Os07g03750	-	-
						#N/A	1556467	4.1817	-	-	-	-	-	-
						#N/A	1604331	4.19338	LOC_Os07g03849	-	-	LOC_Os07g03840	-	-
						#N/A	1614864	4.90073	-	-	-	LOC_Os07g03870	-	-
						#N/A	1618305	4.11367	-	-	-	-	-	-
						#N/A	1630646	4.03482	LOC_Os07g03890	-	-	-	-	-
	qRT7-2	7051195	7205311	7204918	5.1078	5.84686	7051195	4.04328	-	-	-	-	-	-
						#N/A	7204918	5.1078	-	-	-	-	-	-
						#N/A	7205311	4.15165	-	-	-	-	-	-
	qRT7-3	13501209	13773950	13771994	4.98271	5.67971	13501209	4.23039	-	-	-	-	-	-
						#N/A	13612790	4.43362	LOC_Os07g24010	-	-	LOC_Os07g24020	-	-
						#N/A	13713624	4.65029	-	-	-	-	-	-
						#N/A	13714268	4.03866	-	-	-	-	-	-
						#N/A	13732562	4.98271	-	-	-	-	-	-
						#N/A	13757496	4.12532	-	-	-	-	-	-
						#N/A	13771122	4.8639	LOC_Os07g24220	LOC_Os07g24210	-	-	-	-
						#N/A	13771143	4.33568	LOC_Os07g24220	LOC_Os07g24210	-	-	-	-
						#N/A	13771994	4.98271	LOC_Os07g24210	-	-	-	-	-
						#N/A	13773950	4.09675	-	-	-	-	-	-
	qRT7-4	22365855	23001092	22708855	4.98388	5.68127	22365855	4.20875	-	-	-	-	-	-
						#N/A	22394551	4.20875	-	-	-	-	-	-
						#N/A	22419420	4.4605	-	-	-	LOC_Os07g37440	-	-
						#N/A	22426566	4.63997	LOC_Os07g37454	-	-	-	-	-
						#N/A	22514679	4.11728	LOC_Os07g37580	-	-	LOC_Os07g37580	-	-
						#N/A	22523561	4.47334	LOC_Os07g37590	-	-	-	-	-
						#N/A	22523615	4.61133	LOC_Os07g37590	-	-	-	-	-
						#N/A	22530221	4.20875	-	-	-	-	-	-
						#N/A	22545719	4.20875	LOC_Os07g37620	-	-	-	-	-
						#N/A	22582900	4.20875	LOC_Os07g37670	-	-	-	-	-
						#N/A	22582907	4.20875	LOC_Os07g37670	-	-	-	-	-
						#N/A	22620278	4.29661	-	-	-	LOC_Os07g37730	-	-
						#N/A	22702639	4.27737	LOC_Os07g37860	-	-	-	-	-
						#N/A	22707333	4.20875	-	-	-	LOC_Os07g37860	-	-
						#N/A	22708855	4.98388	-	-	-	LOC_Os07g37860	-	-
						#N/A	22710179	4.20875	-	-	-	-	-	-
						#N/A	22711637	4.20875	-	-	-	LOC_Os07g37870	-	-
						#N/A	22713528	4.23127	-	-	-	LOC_Os07g37870	-	-
						#N/A	22714639	4.26236	LOC_Os07g37870	-	-	-	-	-
						#N/A	22715271	4.20875	LOC_Os07g37870	-	-	-	-	-
						#N/A	22715895	4.35636	LOC_Os07g37870	-	-	-	-	-
						#N/A	22718854	4.26236	LOC_Os07g37880	-	-	-	-	-
						#N/A	22826415	4.20875	LOC_Os07g38070	-	-	-	-	-
						#N/A	22856875	4.72027	-	-	-	-	-	-
						#N/A	22857840	4.20875	-	-	-	-	-	-
						#N/A	22874098	4.02454	-	-	-	-	-	-
						#N/A	22877657	4.20875	LOC_Os07g38130	-	-	-	-	-
						#N/A	22988918	4.49334	-	-	-	LOC_Os07g38280	-	-
						#N/A	23001092	4.20875	-	-	-	LOC_Os07g38290	-	-
8	qRT8-1	2004655	2109530	2104784	4.72338	5.33495	2004655	4.21058	-	-	-	LOC_Os08g04120	-	-
						#N/A	2073737	4.08867	-	-	-	-	-	-
						#N/A	2082829	4.44094	LOC_Os08g04280	-	-	LOC_Os08g04270	-	-
						#N/A	2093714	4.37163	LOC_Os08g04290	-	-	LOC_Os08g04280	-	-
						#N/A	2103132	4.31495	-	-	-	-	-	-
						#N/A	2104784	4.72338	-	-	-	-	-	-
						#N/A	2109530	4.22987	-	-	-	LOC_Os08g04300	-	-
	qRT8-2	3056665	3067951	3067951	4.29213	4.76707	3056665	4.14994	LOC_Os08g05700	-	-	-	-	-
						#N/A	3057533	4.03379	LOC_Os08g05700	-	-	-	-	-
						#N/A	3067951	4.29213	-	-	-	-	-	-
	qRT8-3	5684308	5689469	5686359	4.66251	5.25436	5684308	4.26524	-	-	-	LOC_Os08g09840	-	-
						#N/A	5684433	4.48036	-	-	-	LOC_Os08g09840	-	-
						#N/A	5684435	4.48036	-	-	-	LOC_Os08g09840	-	-
						#N/A	5686353	4.0585	-	-	-	LOC_Os08g09840	-	-
						#N/A	5686359	4.66251	-	-	-	LOC_Os08g09840	-	-
						#N/A	5686360	4.66251	-	-	-	LOC_Os08g09840	-	-
						#N/A	5686362	4.66251	-	-	-	LOC_Os08g09840	-	-
						#N/A	5686364	4.21586	-	-	-	LOC_Os08g09840	-	-
						#N/A	5686393	4.64826	-	-	-	LOC_Os08g09840	-	-
						#N/A	5687843	4.17776	LOC_Os08g09840	-	-	-	-	-
						#N/A	5687848	4.20883	LOC_Os08g09840	-	-	-	-	-
						#N/A	5688687	4.61279	LOC_Os08g09840	-	-	-	-	-
						#N/A	5688937	4.47254	-	-	-	LOC_Os08g09850	-	-
						#N/A	5689462	4.5245	LOC_Os08g09850	-	-	-	-	-
						#N/A	5689469	4.32932	LOC_Os08g09850	-	-	-	-	-
	qRT8-4	17027945	17079752	17079752	4.34038	4.83026	17027945	4.20648	-	-	-	LOC_Os08g27940	-	-
						#N/A	17033174	4.11331	LOC_Os08g27950	-	-	-	-	-
						#N/A	17079752	4.34038	-	-	-	LOC_Os08g28040	-	-
	qRT8-5	19862103	20036686	20036686	4.28727	4.76071	19862103	4.111	LOC_Os08g32020	-	-	-	-	-
						#N/A	19862135	4.111	LOC_Os08g32020	-	-	-	-	-
						#N/A	19867660	4.111	-	-	-	LOC_Os08g32030	-	-
						#N/A	19867675	4.111	-	-	-	LOC_Os08g32030	-	-
						#N/A	19868156	4.111	-	-	-	LOC_Os08g32030	-	-
						#N/A	19870781	4.111	LOC_Os08g32030	LOC_Os08g32040	-	-	-	-
						#N/A	19870786	4.111	LOC_Os08g32030	LOC_Os08g32040	-	-	-	-
						#N/A	19871214	4.111	LOC_Os08g32030	LOC_Os08g32040	-	-	-	-
						#N/A	19871215	4.111	LOC_Os08g32030	LOC_Os08g32040	-	-	-	-
						#N/A	19871425	4.111	LOC_Os08g32040	-	-	LOC_Os08g32050	-	-
						#N/A	19873750	4.04788	LOC_Os08g32050	LOC_Os08g32060	-	-	-	-
						#N/A	20036686	4.28727	-	-	-	-	-	-
9	qRT9-1	4217295	4367382	4221660	6.12591	7.22705	4217295	4.12392	-	-	-	-	-	-
						#N/A	4221660	6.12591	-	-	-	-	-	-
						#N/A	4227311	4.08705	LOC_Os09g08160	LOC_Os09g08150	-	-	-	-
						#N/A	4230929	4.16679	-	-	-	-	-	-
						#N/A	4231456	4.4613	LOC_Os09g08170	-	-	-	-	-
						#N/A	4246925	4.20197	LOC_Os09g08180	-	-	-	-	-
						#N/A	4250538	4.73227	LOC_Os09g08190	-	-	-	-	-
						#N/A	4250650	4.54973	LOC_Os09g08190	-	-	-	-	-
						#N/A	4253063	4.33182	-	-	-	-	-	-
						#N/A	4255798	4.76916	-	-	-	-	-	-
						#N/A	4257133	4.39878	-	-	-	LOC_Os09g08210	-	-
						#N/A	4258737	4.37261	LOC_Os09g08210	-	-	-	-	-
						#N/A	4258741	4.16825	LOC_Os09g08210	-	-	-	-	-
						#N/A	4258850	4.16896	LOC_Os09g08210	-	-	-	-	-
						#N/A	4258853	4.16896	LOC_Os09g08210	-	-	-	-	-
						#N/A	4283943	4.13144	-	-	-	-	-	-
						#N/A	4286091	4.1445	-	-	-	-	-	-
						#N/A	4290653	4.05099	-	-	-	LOC_Os09g08300	-	-
						#N/A	4291841	4.16172	-	-	-	-	-	-
						#N/A	4313988	4.24794	-	-	-	LOC_Os09g08340	-	-
						#N/A	4314579	4.56361	-	-	-	LOC_Os09g08340	-	-
						#N/A	4332248	4.40566	-	-	-	-	-	-
						#N/A	4332249	4.40566	-	-	-	-	-	-
						#N/A	4332995	4.03841	-	-	-	-	-	-
						#N/A	4358348	4.67559	-	-	-	-	-	-
						#N/A	4360449	4.33201	LOC_Os09g08400	-	-	-	-	-
						#N/A	4367369	4.05271	-	-	-	-	-	-
						#N/A	4367382	4.31582	-	-	-	-	-	-
	qRT9-2	16863893	17138132	17126560	4.82424	5.46874	16863893	4.47446	-	-	-	-	-	-
						#N/A	16967257	4.02302	-	-	-	-	-	-
						#N/A	16967739	4.7277	-	-	-	-	-	-
						#N/A	17068013	4.08352	LOC_Os09g28110	-	-	-	-	-
						#N/A	17126560	4.82424	-	-	-	-	-	-
						#N/A	17138132	4.13968	-	-	-	-	-	-
	qRT9-3	19804668	19913063	19804668	4.35889	4.85452	19804668	4.35889	-	-	-	-	-	-
						#N/A	19898801	4.111	-	-	-	-	-	-
						#N/A	19898802	4.111	-	-	-	-	-	-
						#N/A	19913063	4.33288	-	-	-	LOC_Os09g33710		-
10	qRT10-1	9320246	9412625	9412583	4.47761	5.01046	9320246	4.16837	-	-	-	LOC_Os10g18350	-	-
						#N/A	9325959	4.10219	-	-	-	LOC_Os10g18360	-	-
						#N/A	9327104	4.12065	-	-	-	LOC_Os10g18360	-	-
						#N/A	9412583	4.47761	-	-	-	LOC_Os10g18560	-	-
						#N/A	9412625	4.26289	-	-	-	LOC_Os10g18560	-	-
	qRT10-2	18011648	18066906	18043738	4.62195	5.20075	18011648	4.0399	LOC_Os10g33920	-	-	-	-	-
						#N/A	18027982	4.1644	-	-	-	-	-	-
						#N/A	18027988	4.10537	-	-	-	-	-	-
						#N/A	18031962	4.17029	-	-	-	-	-	-
						#N/A	18043738	4.62195	-	-	-	-	-	-
						#N/A	18059284	4.44291	-	-	-	-	-	-
						#N/A	18061117	4.31561	-	-	-	-	-	-
						#N/A	18066906	4.27332	-	-	-	-	-	-
11	qRT11-1	3631646	3639829	3631646	4.45241	4.97732	3631646	4.45241	LOC_Os11g07230	-	-	LOC_Os11g07225	-	-
						#N/A	3632330	4.08829	LOC_Os11g07230	-	-	-	-	-
						#N/A	3639829	4.17911	LOC_Os11g07240	-	-	-	-	-
12	qRT12-1	19421708	19519245	19421708	4.77733	5.40646	19421708	4.77733	-	-	-	-	-	-
						#N/A	19435246	4.53819	-	-	-	LOC_Os12g32200	-	-
						#N/A	19519245	4.21857	-	-	-	LOC_Os12g32360	-	-
	qRT12-2	19760065	19943403	19872447	5.23829	6.02181	19760065	4.11421	-	-	-	-	-	-
						#N/A	19760140	4.1894	-	-	-	-	-	-
						#N/A	19864333	4.142	-	-	-	-	-	-
						#N/A	19864334	4.10028	-	-	-	-	-	-
						#N/A	19872156	4.25591	-	-	-	LOC_Os12g32880	-	-
						#N/A	19872209	4.25591	-	-	-	LOC_Os12g32880	-	-
						#N/A	19872447	5.23829	-	-	-	LOC_Os12g32880	-	-
						#N/A	19872510	4.26451	-	-	-	LOC_Os12g32880	-	-
						#N/A	19872535	4.0086	-	-	-	LOC_Os12g32880	-	-
						#N/A	19872569	4.31593	LOC_Os12g32880	-	-	-	-	-
						#N/A	19872570	4.31593	LOC_Os12g32880	-	-	-	-	-
						#N/A	19872573	4.31593	LOC_Os12g32880	-	-	-	-	-
						#N/A	19872575	4.31593	LOC_Os12g32880	-	-	-	-	-
						#N/A	19872595	4.13298	LOC_Os12g32880	-	-	-	-	-
						#N/A	19904572	4.84173	-	-	-	-	-	-
						#N/A	19938129	4.50076	-	-	-	LOC_Os12g33000	-	-
						#N/A	19940217	4.20443	-	-	-	LOC_Os12g33000	-	-
						#N/A	19943403	4.54466	-	-	-	-	-	-
Promoter region includes 2000 bp sequence before a transcription start site.

## Sheet: Indica
Supplementary Table 4 Summary of QTLs and SNPs associated with root thickness detected by GWAS in indica.
Chromosome	GWAS-QTL	Left SNP	Right SNP	Peak SNP	-log(P) of peak SNP	PVE (%)	SNP	-log(P)	Gene with signal in promoter			Gene with signal in ORF
1	qRT1-1	2094435	2102002	2101547	4.56326	3.47595	2094435	4.15297	-	-	-	-	-	-
						#N/A	2101547	4.56326	-	-	-	-	-	-
						#N/A	2102002	4.13628	-	-	-	LOC_Os01g04670	-	-
	qRT1-2	29446704	29554296	29446704	4.57211	3.48377	29446704	4.57211	-	-	-	LOC_Os01g51220	-	-
						#N/A	29554294	4.4803	-	-	-	-	-	-
						#N/A	29554296	4.4174	-	-	-	-	-	-
	qRT1-3	33341622	33409186	33391906	5.43308	4.25135	33341622	4.00143	LOC_Os01g57660	-	-	-	-	-
						#N/A	33391906	5.43308	LOC_Os01g57740	-	-	-	-	-
						#N/A	33401870	4.07723	-	-	-	-	-	-
						#N/A	33404939	4.22039	-	-	-	LOC_Os01g57760	-	-
						#N/A	33409186	4.10203	LOC_Os01g57770	-	-	-	-	-
	qRT1-4	40420960	40466590	40445831	4.66953	3.56994	40420960	4.63197	-	-	-	-	-	-
						#N/A	40439588	4.35605	-	-	-	LOC_Os01g69930	-	-
						#N/A	40445831	4.66953	-	-	-	LOC_Os01g69940	-	-
						#N/A	40456017	4.10607	-	-	-	LOC_Os01g69950	-	-
						#N/A	40459434	4.15031	LOC_Os01g69960	-	-	-	-	-
						#N/A	40466590	4.02111	-	-	-	LOC_Os01g69970	-	-
3	qRT3-1	3535946	3796392	3535946	4.44549	3.37203	3535946	4.44549	-	-	-	-	-	-
						#N/A	3550976	4.11607	LOC_Os03g06950	LOC_Os03g06960	-	-	-	-
						#N/A	3678923	4.06771	-	-	-	LOC_Os03g07170	LOC_Os03g07180	-
						#N/A	3739905	4.08496	-	-	-	LOC_Os03g07360	-	-
						#N/A	3756147	4.25031	-	-	-	-	-	-
						#N/A	3756560	4.2956	-	-	-	-	-	-
						#N/A	3756615	4.13215	-	-	-	-	-	-
						#N/A	3756657	4.31202	-	-	-	-	-	-
						#N/A	3757534	4.24871	-	-	-	LOC_Os03g07400	-	-
						#N/A	3758300	4.33311	LOC_Os03g07400	-	-	-	-	-
						#N/A	3770604	4.05051	-	-	-	LOC_Os03g07430	-	-
						#N/A	3796392	4.3763	-	-	-	-	-	-
	qRT3-2	10598120	10664405	10607584	4.44561	3.37214	10598120	4.09733	LOC_Os03g18910	-	-	-	-	-
						#N/A	10607584	4.44561	-	-	-	LOC_Os03g18940	-	-
						#N/A	10653290	4.4414	-	-	-	LOC_Os03g19020	-	-
						#N/A	10664405	4.09733	-	-	-	-	-	-
4	qRT4-1	18063176	18734512	18631378	5.72656	4.51591	18063176	4.17516	-	-	-	LOC_Os04g30260	-	-
						#N/A	18067740	4.55378	-	-	-	-	-	-
						#N/A	18070045	4.14005	-	-	-	LOC_Os04g30270	-	-
						#N/A	18107068	4.34515	LOC_Os04g30340	-	-	-	-	-
						#N/A	18146877	4.00171	-	-	-	-	-	-
						#N/A	18159033	4.45271	-	-	-	-	-	-
						#N/A	18164501	4.57632	-	-	-	-	-	-
						#N/A	18195956	4.16786	LOC_Os04g30460	-	-	-	-	-
						#N/A	18216389	4.07294	-	-	-	LOC_Os04g30490	-	-
						#N/A	18216465	4.02273	-	-	-	LOC_Os04g30490	-	-
						#N/A	18218798	4.20086	-	-	-	-	-	-
						#N/A	18220159	4.13643	LOC_Os04g30500	-	-	-	-	-
						#N/A	18220363	4.01207	LOC_Os04g30500	-	-	-	-	-
						#N/A	18220871	4.14734	LOC_Os04g30500	-	-	-	-	-
						#N/A	18224100	4.17016	-	-	-	-	-	-
						#N/A	18224514	4.11334	-	-	-	-	-	-
						#N/A	18225320	4.17809	-	-	-	-	-	-
						#N/A	18225632	4.15202	-	-	-	-	-	-
						#N/A	18227171	4.48647	-	-	-	-	-	-
						#N/A	18229637	4.20779	LOC_Os04g30510	-	-	-	-	-
						#N/A	18231638	4.01632	-	-	-	-	-	-
						#N/A	18231729	4.8916	-	-	-	-	-	-
						#N/A	18231731	4.67005	-	-	-	-	-	-
						#N/A	18231732	4.94052	-	-	-	-	-	-
						#N/A	18231736	5.09988	-	-	-	-	-	-
						#N/A	18231739	5.03948	-	-	-	-	-	-
						#N/A	18234241	4.2674	-	-	-	-	-	-
						#N/A	18234670	4.15343	-	-	-	-	-	-
						#N/A	18235093	4.08466	-	-	-	-	-	-
						#N/A	18239773	4.03545	-	-	-	-	-	-
						#N/A	18239842	4.00604	-	-	-	-	-	-
						#N/A	18240662	4.49593	-	-	-	-	-	-
						#N/A	18241405	4.02763	-	-	-	-	-	-
						#N/A	18241554	4.24995	-	-	-	-	-	-
						#N/A	18241783	4.33802	-	-	-	-	-	-
						#N/A	18241875	4.01494	-	-	-	-	-	-
						#N/A	18243098	4.0431	-	-	-	-	-	-
						#N/A	18244061	5.41427	-	-	-	-	-	-
						#N/A	18244475	4.66788	-	-	-	-	-	-
						#N/A	18245754	4.43424	LOC_Os04g30530	-	-	-	-	-
						#N/A	18255591	4.63544	-	-	-	LOC_Os04g30560	-	-
						#N/A	18272906	4.19472	-	-	-	-	-	-
						#N/A	18274093	4.21829	-	-	-	LOC_Os04g30600	-	-
						#N/A	18277267	4.77758	-	-	-	-	-	-
						#N/A	18382316	4.40396	-	-	-	-	-	-
						#N/A	18388824	4.06935	LOC_Os04g30760	-	-	-	-	-
						#N/A	18389141	4.20409	LOC_Os04g30760	-	-	-	-	-
						#N/A	18389916	4.45862	-	-	-	-	-	-
						#N/A	18394677	4.12359	LOC_Os04g30770	-	-	-	-	-
						#N/A	18397450	4.65382	-	-	-	-	-	-
						#N/A	18397758	4.28608	-	-	-	-	-	-
						#N/A	18399007	4.24018	-	-	-	-	-	-
						#N/A	18399091	4.32918	-	-	-	-	-	-
						#N/A	18403744	4.68491	-	-	-	LOC_Os04g30780	-	-
						#N/A	18408650	4.01795	-	-	-	LOC_Os04g30790	-	-
						#N/A	18411826	4.01177	LOC_Os04g30790	-	-	-	-	-
						#N/A	18425682	4.45689	LOC_Os04g30820	LOC_Os04g30830	-	-	-	-
						#N/A	18429232	4.01391	-	-	-	-	-	-
						#N/A	18430611	4.15357	LOC_Os04g30850	LOC_Os04g30840	-	-	-	-
						#N/A	18456903	4.73337	-	-	-	-	-	-
						#N/A	18469669	4.2297	-	-	-	LOC_Os04g30910	-	-
						#N/A	18477160	4.56027	-	-	-	LOC_Os04g30920	-	-
						#N/A	18490391	4.57336	-	-	-	LOC_Os04g30930	-	-
						#N/A	18492424	4.10173	-	-	-	LOC_Os04g30930	-	-
						#N/A	18498592	4.4746	LOC_Os04g30940	-	-	-	-	-
						#N/A	18499348	4.54094	-	-	-	-	-	-
						#N/A	18502841	4.58944	LOC_Os04g30950	LOC_Os04g30960	-	-	-	-
						#N/A	18504325	4.74817	LOC_Os04g30960	LOC_Os04g30970	-	-	-	-
						#N/A	18506386	4.17111	-	-	-	LOC_Os04g30980	-	-
						#N/A	18506669	4.12686	-	-	-	LOC_Os04g30980	-	-
						#N/A	18523743	4.60588	-	-	-	LOC_Os04g31000	-	-
						#N/A	18538715	4.10957	LOC_Os04g31010	-	-	LOC_Os04g31020	-	-
						#N/A	18541784	4.02285	-	-	-	LOC_Os04g31020	-	-
						#N/A	18544208	4.09235	-	-	-	-	-	-
						#N/A	18600484	4.09378	-	-	-	LOC_Os04g31110	-	-
						#N/A	18609553	4.0883	LOC_Os04g31120	-	-	LOC_Os04g31120	-	-
						#N/A	18610048	4.23228	LOC_Os04g31120	-	-	LOC_Os04g31120	-	-
						#N/A	18610050	4.19867	LOC_Os04g31120	-	-	LOC_Os04g31120	-	-
						#N/A	18610063	4.09736	LOC_Os04g31120	-	-	LOC_Os04g31120	-	-
						#N/A	18610067	4.07128	LOC_Os04g31120	-	-	LOC_Os04g31120	-	-
						#N/A	18610562	4.06242	LOC_Os04g31120	LOC_Os04g31120	-	-	-	-
						#N/A	18610668	4.23201	LOC_Os04g31120	LOC_Os04g31120	-	-	-	-
						#N/A	18611224	5.04459	LOC_Os04g31120	-	-	-	-	-
						#N/A	18611418	4.09546	LOC_Os04g31120	-	-	-	-	-
						#N/A	18611429	4.18248	LOC_Os04g31120	-	-	-	-	-
						#N/A	18611691	4.01759	LOC_Os04g31120	-	-	-	-	-
						#N/A	18619808	4.30036	LOC_Os04g31150	-	-	-	-	-
						#N/A	18619825	4.15851	LOC_Os04g31150	-	-	-	-	-
						#N/A	18620096	4.6633	-	-	-	LOC_Os04g31150	-	-
						#N/A	18620137	4.13387	-	-	-	LOC_Os04g31150	-	-
						#N/A	18620276	4.10655	-	-	-	LOC_Os04g31150	-	-
						#N/A	18620568	4.91262	-	-	-	-	-	-
						#N/A	18620939	4.24957	-	-	-	-	-	-
						#N/A	18620967	4.38197	-	-	-	-	-	-
						#N/A	18623095	4.39029	-	-	-	-	-	-
						#N/A	18623355	4.25992	-	-	-	-	-	-
						#N/A	18623360	4.50191	-	-	-	-	-	-
						#N/A	18623369	4.26291	-	-	-	-	-	-
						#N/A	18623382	4.09566	-	-	-	-	-	-
						#N/A	18623393	4.04467	-	-	-	-	-	-
						#N/A	18623497	4.32312	-	-	-	-	-	-
						#N/A	18623508	4.56012	-	-	-	-	-	-
						#N/A	18623521	4.38749	-	-	-	-	-	-
						#N/A	18623530	4.36409	-	-	-	-	-	-
						#N/A	18623545	4.07658	-	-	-	-	-	-
						#N/A	18623555	4.05875	-	-	-	-	-	-
						#N/A	18623708	4.7132	-	-	-	-	-	-
						#N/A	18623721	5.19864	-	-	-	-	-	-
						#N/A	18623728	5.60864	-	-	-	-	-	-
						#N/A	18623735	4.89326	-	-	-	-	-	-
						#N/A	18623918	4.31541	-	-	-	-	-	-
						#N/A	18624101	4.03647	-	-	-	-	-	-
						#N/A	18624106	4.19948	-	-	-	-	-	-
						#N/A	18624203	4.30246	-	-	-	-	-	-
						#N/A	18624204	4.10068	-	-	-	-	-	-
						#N/A	18624218	4.24329	-	-	-	-	-	-
						#N/A	18624257	4.09367	-	-	-	-	-	-
						#N/A	18624258	4.09367	-	-	-	-	-	-
						#N/A	18624289	4.43183	-	-	-	-	-	-
						#N/A	18624290	4.47847	-	-	-	-	-	-
						#N/A	18624678	4.59408	-	-	-	-	-	-
						#N/A	18625123	4.00966	-	-	-	-	-	-
						#N/A	18625164	4.81609	-	-	-	-	-	-
						#N/A	18625167	5.21545	-	-	-	-	-	-
						#N/A	18625180	4.11986	-	-	-	-	-	-
						#N/A	18625181	4.20645	-	-	-	-	-	-
						#N/A	18625307	4.08208	-	-	-	-	-	-
						#N/A	18625543	4.01918	-	-	-	-	-	-
						#N/A	18625552	4.12423	-	-	-	-	-	-
						#N/A	18625557	4.8328	-	-	-	-	-	-
						#N/A	18625582	4.21822	-	-	-	-	-	-
						#N/A	18625587	4.1511	-	-	-	-	-	-
						#N/A	18625817	4.72507	-	-	-	-	-	-
						#N/A	18626031	4.25516	-	-	-	-	-	-
						#N/A	18626429	4.5982	-	-	-	-	-	-
						#N/A	18626430	4.71852	-	-	-	-	-	-
						#N/A	18626442	4.5964	-	-	-	-	-	-
						#N/A	18627498	4.40769	-	-	-	-	-	-
						#N/A	18627499	4.32403	-	-	-	-	-	-
						#N/A	18627526	4.04259	-	-	-	-	-	-
						#N/A	18628194	4.00261	-	-	-	-	-	-
						#N/A	18628667	4.06312	-	-	-	-	-	-
						#N/A	18628668	4.06312	-	-	-	-	-	-
						#N/A	18630079	4.60474	-	-	-	LOC_Os04g31160	-	-
						#N/A	18630331	4.67425	-	-	-	LOC_Os04g31160	-	-
						#N/A	18630517	4.00963	-	-	-	LOC_Os04g31160	-	-
						#N/A	18631042	4.53797	-	-	-	LOC_Os04g31160	-	-
						#N/A	18631048	4.07017	-	-	-	LOC_Os04g31160	-	-
						#N/A	18631077	4.02038	-	-	-	LOC_Os04g31160	-	-
						#N/A	18631084	4.03936	-	-	-	LOC_Os04g31160	-	-
						#N/A	18631110	4.00742	-	-	-	LOC_Os04g31160	-	-
						#N/A	18631341	4.55407	-	-	-	LOC_Os04g31160	-	-
						#N/A	18631342	4.55407	-	-	-	LOC_Os04g31160	-	-
						#N/A	18631348	4.61872	-	-	-	LOC_Os04g31160	-	-
						#N/A	18631363	5.57803	-	-	-	LOC_Os04g31160	-	-
						#N/A	18631378	5.72656	-	-	-	LOC_Os04g31160	-	-
						#N/A	18631384	4.27323	-	-	-	LOC_Os04g31160	-	-
						#N/A	18631386	4.45625	-	-	-	LOC_Os04g31160	-	-
						#N/A	18631390	4.64928	-	-	-	LOC_Os04g31160	-	-
						#N/A	18631465	4.91619	-	-	-	LOC_Os04g31160	-	-
						#N/A	18631469	5.07071	-	-	-	LOC_Os04g31160	-	-
						#N/A	18631673	4.2836	-	-	-	LOC_Os04g31160	-	-
						#N/A	18631742	4.24813	-	-	-	LOC_Os04g31160	-	-
						#N/A	18631801	4.79373	-	-	-	LOC_Os04g31160	-	-
						#N/A	18631804	4.72258	-	-	-	LOC_Os04g31160	-	-
						#N/A	18631818	5.39634	-	-	-	LOC_Os04g31160	-	-
						#N/A	18632097	4.60443	-	-	-	LOC_Os04g31160	-	-
						#N/A	18633133	4.5823	LOC_Os04g31160	-	-	-	-	-
						#N/A	18633199	4.39659	LOC_Os04g31160	-	-	-	-	-
						#N/A	18633213	4.06924	LOC_Os04g31160	-	-	-	-	-
						#N/A	18633214	4.06924	LOC_Os04g31160	-	-	-	-	-
						#N/A	18633227	4.58313	LOC_Os04g31160	-	-	-	-	-
						#N/A	18633238	4.37003	LOC_Os04g31160	-	-	-	-	-
						#N/A	18633268	4.51081	LOC_Os04g31160	-	-	-	-	-
						#N/A	18633361	4.3889	LOC_Os04g31160	-	-	-	-	-
						#N/A	18633537	4.14148	LOC_Os04g31160	-	-	-	-	-
						#N/A	18633540	4.61365	LOC_Os04g31160	-	-	-	-	-
						#N/A	18633544	4.69075	LOC_Os04g31160	-	-	-	-	-
						#N/A	18633590	5.0749	LOC_Os04g31160	-	-	-	-	-
						#N/A	18633591	5.1069	LOC_Os04g31160	-	-	-	-	-
						#N/A	18633601	4.51734	LOC_Os04g31160	-	-	-	-	-
						#N/A	18633622	4.45847	LOC_Os04g31160	-	-	-	-	-
						#N/A	18633623	4.59721	LOC_Os04g31160	-	-	-	-	-
						#N/A	18633780	4.93871	LOC_Os04g31160	-	-	-	-	-
						#N/A	18633962	4.27954	LOC_Os04g31160	-	-	-	-	-
						#N/A	18634301	4.49684	LOC_Os04g31160	-	-	-	-	-
						#N/A	18634326	4.25296	LOC_Os04g31160	-	-	-	-	-
						#N/A	18634678	5.36047	-	-	-	-	-	-
						#N/A	18634687	4.1439	-	-	-	-	-	-
						#N/A	18634949	4.37267	-	-	-	-	-	-
						#N/A	18634971	4.48435	-	-	-	-	-	-
						#N/A	18634992	4.00495	-	-	-	-	-	-
						#N/A	18635006	4.47621	-	-	-	-	-	-
						#N/A	18635078	4.0165	-	-	-	-	-	-
						#N/A	18635177	4.47231	-	-	-	-	-	-
						#N/A	18636521	4.22123	-	-	-	-	-	-
						#N/A	18639651	4.4797	-	-	-	LOC_Os04g31170	-	-
						#N/A	18640006	4.63803	-	-	-	LOC_Os04g31170	-	-
						#N/A	18640016	4.05212	-	-	-	LOC_Os04g31170	-	-
						#N/A	18640416	4.51243	-	-	-	LOC_Os04g31170	-	-
						#N/A	18642346	4.15655	-	-	-	LOC_Os04g31170	-	-
						#N/A	18643420	4.0198	LOC_Os04g31170	-	-	-	-	-
						#N/A	18644658	4.02249	LOC_Os04g31170	-	-	-	-	-
						#N/A	18645572	4.11623	-	-	-	-	-	-
						#N/A	18648031	4.08375	-	-	-	-	-	-
						#N/A	18648032	4.03873	-	-	-	-	-	-
						#N/A	18648524	4.69422	-	-	-	-	-	-
						#N/A	18665626	4.09073	-	-	-	LOC_Os04g31190	-	-
						#N/A	18675230	4.04795	LOC_Os04g31200	LOC_Os04g31210	-	-	-	-
						#N/A	18681509	4.00852	-	-	-	-	-	-
						#N/A	18681515	4.40994	-	-	-	-	-	-
						#N/A	18681547	4.24295	-	-	-	-	-	-
						#N/A	18688572	4.21712	LOC_Os04g31220	LOC_Os04g31230	-	-	-	-
						#N/A	18688743	4.78879	LOC_Os04g31220	LOC_Os04g31230	LOC_Os04g31240	-	-	-
						#N/A	18689361	4.01518	LOC_Os04g31220	LOC_Os04g31230	LOC_Os04g31240	-	-	-
						#N/A	18690505	4.54902	LOC_Os04g31240	-	-	-	-	-
						#N/A	18691515	4.3103	-	-	-	LOC_Os04g31240	-	-
						#N/A	18693666	4.02108	-	-	-	LOC_Os04g31240	-	-
						#N/A	18694848	4.04112	LOC_Os04g31250	-	-	-	-	-
						#N/A	18702249	5.12112	LOC_Os04g31260	LOC_Os04g31270	-	-	-	-
						#N/A	18707241	4.00857	-	-	-	LOC_Os04g31270	-	-
						#N/A	18709127	4.64238	-	-	-	-	-	-
						#N/A	18709465	4.19368	-	-	-	-	-	-
						#N/A	18713265	4.08445	-	-	-	-	-	-
						#N/A	18715345	4.3313	-	-	-	-	-	-
						#N/A	18715786	4.09285	-	-	-	-	-	-
						#N/A	18718070	4.10303	-	-	-	-	-	-
						#N/A	18721769	4.67875	-	-	-	LOC_Os04g31290	-	-
						#N/A	18733936	4.53685	LOC_Os04g31320	-	-	LOC_Os04g31310	-	-
						#N/A	18734119	4.06264	LOC_Os04g31320	-	-	LOC_Os04g31310	-	-
						#N/A	18734512	4.02235	LOC_Os04g31320	-	-	-	-	-
	qRT4-2	28457913	28461880	28461880	4.50773	3.42692	28457913	4.24376	-	-	-	-	-	-
						#N/A	28458707	4.21181	-	-	-	-	-	-
						#N/A	28460131	4.01475	-	-	-	-	-	-
						#N/A	28461843	4.33567	-	-	-	-	-	-
						#N/A	28461880	4.50773	-	-	-	-	-	-
	qRT4-3	29313007	29389623	29330643	6.03677	4.79705	29313007	4.25523	-	-	-	LOC_Os04g49150	-	-
						#N/A	29314963	4.03831	-	-	-	-	-	-
						#N/A	29315421	4.58536	-	-	-	-	-	-
						#N/A	29315500	4.32453	-	-	-	-	-	-
						#N/A	29316121	4.4431	-	-	-	-	-	-
						#N/A	29317417	4.02834	-	-	-	LOC_Os04g49160	-	-
						#N/A	29319913	4.11466	LOC_Os04g49160	-	-	-	-	-
						#N/A	29322056	4.16495	-	-	-	-	-	-
						#N/A	29322203	5.05945	-	-	-	-	-	-
						#N/A	29322372	4.16181	-	-	-	-	-	-
						#N/A	29322382	4.59403	-	-	-	-	-	-
						#N/A	29322384	4.27003	-	-	-	-	-	-
						#N/A	29323052	4.51096	-	-	-	-	-	-
						#N/A	29323070	4.99102	-	-	-	-	-	-
						#N/A	29323514	4.16424	-	-	-	-	-	-
						#N/A	29327800	4.07	-	-	-	-	-	-
						#N/A	29329265	4.17053	-	-	-	-	-	-
						#N/A	29330375	4.2779	LOC_Os04g49194	-	-	-	-	-
						#N/A	29330385	4.50162	LOC_Os04g49194	-	-	-	-	-
						#N/A	29330459	5.70759	LOC_Os04g49194	-	-	-	-	-
						#N/A	29330480	4.30912	LOC_Os04g49194	-	-	-	-	-
						#N/A	29330615	4.02405	LOC_Os04g49194	-	-	-	-	-
						#N/A	29330643	6.03677	LOC_Os04g49194	-	-	-	-	-
						#N/A	29330680	4.50253	LOC_Os04g49194	-	-	-	-	-
						#N/A	29331028	5.34401	LOC_Os04g49194	-	-	-	-	-
						#N/A	29331161	4.38689	LOC_Os04g49194	-	-	-	-	-
						#N/A	29331301	4.46255	LOC_Os04g49194	-	-	-	-	-
						#N/A	29333587	4.11576	-	-	-	LOC_Os04g49194	-	-
						#N/A	29334330	4.01293	-	-	-	LOC_Os04g49194	-	-
						#N/A	29334509	4.27885	-	-	-	LOC_Os04g49194	-	-
						#N/A	29335334	4.07568	-	-	-	LOC_Os04g49194	-	-
						#N/A	29336260	4.02359	-	-	-	LOC_Os04g49194	-	-
						#N/A	29337490	4.13703	-	-	-	LOC_Os04g49194	-	-
						#N/A	29337544	4.16604	-	-	-	LOC_Os04g49194	-	-
						#N/A	29337638	4.06257	-	-	-	LOC_Os04g49194	-	-
						#N/A	29337765	4.12268	-	-	-	LOC_Os04g49194	-	-
						#N/A	29340545	4.14119	-	-	-	LOC_Os04g49210	-	-
						#N/A	29342337	4.70025	LOC_Os04g49210	-	-	-	-	-
						#N/A	29343465	4.1134	-	-	-	-	-	-
						#N/A	29343802	4.51869	-	-	-	-	-	-
						#N/A	29343810	4.19043	-	-	-	-	-	-
						#N/A	29344650	4.19706	-	-	-	-	-	-
						#N/A	29344864	4.35059	-	-	-	-	-	-
						#N/A	29344925	4.0733	-	-	-	-	-	-
						#N/A	29345211	4.43132	-	-	-	-	-	-
						#N/A	29345271	4.28696	-	-	-	-	-	-
						#N/A	29345437	4.37049	-	-	-	-	-	-
						#N/A	29345675	4.53266	-	-	-	-	-	-
						#N/A	29347597	4.10458	-	-	-	-	-	-
						#N/A	29347634	4.11342	-	-	-	-	-	-
						#N/A	29347658	4.12652	-	-	-	-	-	-
						#N/A	29348670	4.08919	-	-	-	-	-	-
						#N/A	29350906	4.06008	-	-	-	LOC_Os04g49220	-	-
						#N/A	29352975	4.01908	-	-	-	LOC_Os04g49220	-	-
						#N/A	29353374	4.42953	-	-	-	LOC_Os04g49220	-	-
						#N/A	29354001	4.13695	-	-	-	LOC_Os04g49220	-	-
						#N/A	29356540	4.33093	-	-	-	-	-	-
						#N/A	29358093	4.23342	-	-	-	-	-	-
						#N/A	29361953	4.25979	-	-	-	-	-	-
						#N/A	29363542	4.35239	-	-	-	-	-	-
						#N/A	29379316	4.14998	-	-	-	-	-	-
						#N/A	29379390	4.45452	-	-	-	-	-	-
						#N/A	29380599	4.51593	-	-	-	-	-	-
						#N/A	29389623	4.80153	LOC_Os04g49250	-	-	-	-	-
	qRT4-4	30161273	30465203	30242012	4.43871	3.36606	30161273	4.22508	LOC_Os04g50950	-	-	-	-	-
						#N/A	30176219	4.11599	-	-	-	-	-	-
						#N/A	30178868	4.2887	LOC_Os04g50980	LOC_Os04g50990	-	-	-	-
						#N/A	30179115	4.16426	LOC_Os04g50980	LOC_Os04g50990	-	-	-	-
						#N/A	30192684	4.1901	-	-	-	-	-	-
						#N/A	30230961	4.04916	LOC_Os04g51060	-	-	-	-	-
						#N/A	30242012	4.43871	-	-	-	LOC_Os04g51080	-	-
						#N/A	30300099	4.03982	-	-	-	LOC_Os04g51172	-	-
						#N/A	30456713	4.36628	LOC_Os04g51420	LOC_Os04g51430	-	-	-	-
						#N/A	30458950	4.07407	-	-	-	LOC_Os04g51430	-	-
						#N/A	30463385	4.08607	-	-	-	-	-	-
						#N/A	30465200	4.02625	-	-	-	LOC_Os04g51440	-	-
						#N/A	30465203	4.0755	-	-	-	LOC_Os04g51440	-	-
5	qRT5-1	6372813	6561969	6529078	4.95228	3.82107	6372813	4.20014	-	-	-	LOC_Os05g11290	-	-
						#N/A	6529078	4.95228	LOC_Os05g11550	-	-	-	-	-
						#N/A	6559556	4.17808	LOC_Os05g11580	-	-	-	-	-
						#N/A	6561969	4.04821	LOC_Os05g11590	-	-	-	-	-
6	qRT6-1	18018579	18218769	18070483	4.41189	3.34244	18018579	4.10751	LOC_Os06g30970	-	-	-	-	-
						#N/A	18018650	4.05971	LOC_Os06g30970	-	-	-	-	-
						#N/A	18018990	4.29159	LOC_Os06g30970	-	-	-	-	-
						#N/A	18018997	4.25152	LOC_Os06g30970	-	-	-	-	-
						#N/A	18070483	4.41189	-	-	-	-	-	-
						#N/A	18143694	4.33041	-	-	-	-	-	-
						#N/A	18218769	4.16196	LOC_Os06g31310	-	-	LOC_Os06g31300	-	-
7	qRT7-1	1440840	1441066	1440840	4.64659	3.54964	1440840	4.64659	-	-	-	-	-	-
						#N/A	1440987	4.62277	-	-	-	-	-	-
						#N/A	1441059	4.56658	-	-	-	-	-	-
						#N/A	1441066	4.15421	-	-	-	-	-	-
	qRT7-2	22738610	23206653	22928305	4.66445	3.56545	22738610	4.07426	-	-	-	LOC_Os07g37900	-	-
						#N/A	22891381	4.37796	LOC_Os07g38170	-	-	-	-	-
						#N/A	22928298	4.43116	LOC_Os07g38230	-	-	-	-	-
						#N/A	22928305	4.66445	LOC_Os07g38230	-	-	-	-	-
						#N/A	22994469	4.53293	-	-	-	-	-	-
						#N/A	23057192	4.13227	LOC_Os07g38360	-	-	-	-	-
						#N/A	23061773	4.00539	-	-	-	-	-	-
						#N/A	23063898	4.41673	-	-	-	-	-	-
						#N/A	23069493	4.40668	-	-	-	-	-	-
						#N/A	23124796	4.18228	-	-	-	-	-	-
						#N/A	23129579	4.00577	-	-	-	-	-	-
						#N/A	23152324	4.25744	LOC_Os07g38540	-	-	-	-	-
						#N/A	23187051	4.07622	LOC_Os07g38600	-	-	-	-	-
						#N/A	23206653	4.43761	-	-	-	-	-	-
	qRT7-3	23485815	23646554	23494205	4.93916	3.80938	23485815	4.28381	LOC_Os07g39220	LOC_Os07g39230	-	-	-	-
						#N/A	23492036	4.13153	-	-	-	LOC_Os07g39240	-	-
						#N/A	23494020	4.06506	-	-	-	LOC_Os07g39240	-	-
						#N/A	23494166	4.22353	-	-	-	LOC_Os07g39240	-	-
						#N/A	23494205	4.93916	-	-	-	LOC_Os07g39240	-	-
						#N/A	23494217	4.92283	-	-	-	LOC_Os07g39240	-	-
						#N/A	23497229	4.15492	-	-	-	LOC_Os07g39250	-	-
						#N/A	23646554	4.11389	-	-	-	-	-	-
	qRT7-4	26527148	26566560	26540034	4.83082	3.71301	26527148	4.72672	LOC_Os07g44390	-	-	-	-	-
						#N/A	26527580	4.12574	LOC_Os07g44390	-	-	-	-	-
						#N/A	26528022	4.27955	LOC_Os07g44390	-	-	LOC_Os07g44400	-	-
						#N/A	26528414	4.12996	-	-	-	LOC_Os07g44400	-	-
						#N/A	26533744	4.3185	-	-	-	-	-	-
						#N/A	26540034	4.83082	-	-	-	-	-	-
						#N/A	26540119	4.03227	-	-	-	-	-	-
						#N/A	26547208	4.11283	LOC_Os07g44430	-	-	LOC_Os07g44420	-	-
						#N/A	26556901	4.24732	-	-	-	-	-	-
						#N/A	26566560	4.61731	LOC_Os07g44499	-	-	-	-	-
8	qRT8-1	10024	261993	73342	4.88123	3.75783	10024	4.08982	LOC_Os08g01010	LOC_Os08g01020	-	-	-	-
						#N/A	10402	4.23359	LOC_Os08g01010	-	-	LOC_Os08g01020	-	-
						#N/A	57259	4.21338	LOC_Os08g01080	-	-	LOC_Os08g01070	-	-
						#N/A	57797	4.25837	LOC_Os08g01080	-	-	LOC_Os08g01070	-	-
						#N/A	73342	4.88123	LOC_Os08g01100	-	-	-	-	-
						#N/A	238484	4.31584	-	-	-	-	-	-
						#N/A	261993	4.03217	LOC_Os08g01400	-	-	-	-	-
	qRT8-2	8466249	9372292	8845444	6.68677	5.39094	8466249	4.00784	-	-	-	LOC_Os08g14180	-	-
						#N/A	8476518	4.5816	LOC_Os08g14190	-	-	-	-	-
						#N/A	8479385	4.1216	-	-	-	LOC_Os08g14195	-	-
						#N/A	8482512	4.38792	-	-	-	-	-	-
						#N/A	8484132	4.15107	-	-	-	-	-	-
						#N/A	8484993	4.01749	-	-	-	-	-	-
						#N/A	8485182	4.02908	-	-	-	-	-	-
						#N/A	8485189	4.15278	-	-	-	-	-	-
						#N/A	8485279	4.43743	-	-	-	-	-	-
						#N/A	8485286	4.34562	-	-	-	-	-	-
						#N/A	8485327	4.45773	-	-	-	-	-	-
						#N/A	8485675	4.89513	-	-	-	-	-	-
						#N/A	8485786	4.17386	-	-	-	-	-	-
						#N/A	8487679	4.12016	LOC_Os08g14200	-	-	-	-	-
						#N/A	8500512	4.41976	LOC_Os08g14220	-	-	-	-	-
						#N/A	8501981	4.53872	LOC_Os08g14220	-	-	-	-	-
						#N/A	8502017	5.27034	LOC_Os08g14220	-	-	-	-	-
						#N/A	8502831	4.34421	-	-	-	-	-	-
						#N/A	8503962	4.68432	-	-	-	-	-	-
						#N/A	8523526	4.25412	-	-	-	-	-	-
						#N/A	8531494	4.05543	-	-	-	-	-	-
						#N/A	8536092	4.23697	-	-	-	-	-	-
						#N/A	8549723	4.25167	LOC_Os08g14260	-	-	-	-	-
						#N/A	8550733	4.68351	LOC_Os08g14260	LOC_Os08g14270	-	-	-	-
						#N/A	8551486	4.52269	LOC_Os08g14260	LOC_Os08g14270	-	-	-	-
						#N/A	8561067	4.05332	-	-	-	LOC_Os08g14290	-	-
						#N/A	8561102	4.02654	-	-	-	LOC_Os08g14290	-	-
						#N/A	8561113	4.2073	-	-	-	LOC_Os08g14290	-	-
						#N/A	8562286	4.04032	-	-	-	LOC_Os08g14290	-	-
						#N/A	8565728	5.08863	LOC_Os08g14300	-	-	-	-	-
						#N/A	8566111	5.6535	LOC_Os08g14300	-	-	-	-	-
						#N/A	8568399	4.25037	-	-	-	-	-	-
						#N/A	8569309	4.09375	LOC_Os08g14310	-	-	-	-	-
						#N/A	8570150	4.21661	LOC_Os08g14310	-	-	-	-	-
						#N/A	8572452	4.01711	-	-	-	LOC_Os08g14310	-	-
						#N/A	8574594	5.4762	-	-	-	LOC_Os08g14310	-	-
						#N/A	8575336	4.356	-	-	-	-	-	-
						#N/A	8585049	4.00998	-	-	-	-	-	-
						#N/A	8587464	4.35371	-	-	-	-	-	-
						#N/A	8587726	4.39048	-	-	-	-	-	-
						#N/A	8587806	4.34347	-	-	-	-	-	-
						#N/A	8590515	4.14	-	-	-	LOC_Os08g14330	-	-
						#N/A	8591099	4.07106	-	-	-	LOC_Os08g14330	-	-
						#N/A	8594437	4.14655	-	-	-	LOC_Os08g14330	-	-
						#N/A	8594775	4.55739	LOC_Os08g14330	-	-	-	-	-
						#N/A	8595566	4.1613	LOC_Os08g14330	-	-	-	-	-
						#N/A	8595642	4.2114	LOC_Os08g14330	-	-	-	-	-
						#N/A	8596573	4.09902	LOC_Os08g14340	-	-	-	-	-
						#N/A	8596685	4.00157	LOC_Os08g14340	-	-	-	-	-
						#N/A	8596872	4.53797	LOC_Os08g14340	-	-	-	-	-
						#N/A	8596898	4.00058	LOC_Os08g14340	-	-	-	-	-
						#N/A	8604584	4.06158	-	-	-	-	-	-
						#N/A	8606588	4.20557	LOC_Os08g14350	-	-	-	-	-
						#N/A	8607704	4.14534	LOC_Os08g14350	-	-	-	-	-
						#N/A	8607761	4.59613	-	-	-	-	-	-
						#N/A	8608083	4.08968	-	-	-	-	-	-
						#N/A	8608379	4.56603	-	-	-	-	-	-
						#N/A	8611689	4.88095	-	-	-	-	-	-
						#N/A	8612116	4.00759	-	-	-	-	-	-
						#N/A	8612157	4.54888	-	-	-	-	-	-
						#N/A	8612415	4.68225	-	-	-	-	-	-
						#N/A	8612424	4.81578	-	-	-	-	-	-
						#N/A	8613407	4.34571	-	-	-	-	-	-
						#N/A	8615816	4.03857	LOC_Os08g14360	-	-	LOC_Os08g14364	-	-
						#N/A	8615971	4.05065	LOC_Os08g14360	-	-	LOC_Os08g14364	-	-
						#N/A	8616392	4.31176	LOC_Os08g14360	-	-	LOC_Os08g14364	-	-
						#N/A	8622027	4.06928	LOC_Os08g14370	-	-	-	-	-
						#N/A	8625921	4.35699	-	-	-	LOC_Os08g14380	-	-
						#N/A	8628800	4.03314	-	-	-	-	-	-
						#N/A	8628835	4.23776	-	-	-	-	-	-
						#N/A	8632168	4.15929	-	-	-	LOC_Os08g14390	-	-
						#N/A	8632495	4.49266	-	-	-	LOC_Os08g14390	-	-
						#N/A	8633255	4.88985	-	-	-	LOC_Os08g14390	-	-
						#N/A	8633330	4.75898	-	-	-	LOC_Os08g14390	-	-
						#N/A	8633441	4.6923	-	-	-	LOC_Os08g14390	-	-
						#N/A	8633455	4.70078	-	-	-	LOC_Os08g14390	-	-
						#N/A	8633456	4.27557	-	-	-	LOC_Os08g14390	-	-
						#N/A	8633518	4.37158	-	-	-	LOC_Os08g14390	-	-
						#N/A	8633664	4.4995	-	-	-	LOC_Os08g14390	-	-
						#N/A	8633807	4.67042	-	-	-	LOC_Os08g14390	-	-
						#N/A	8633877	4.23807	-	-	-	LOC_Os08g14390	-	-
						#N/A	8635533	4.18256	-	-	-	LOC_Os08g14390	-	-
						#N/A	8635534	4.18256	-	-	-	LOC_Os08g14390	-	-
						#N/A	8636261	4.32913	-	-	-	LOC_Os08g14390	-	-
						#N/A	8636457	4.68061	-	-	-	-	-	-
						#N/A	8636666	4.56479	-	-	-	-	-	-
						#N/A	8639556	4.01164	-	-	-	LOC_Os08g14400	-	-
						#N/A	8639902	4.07396	-	-	-	LOC_Os08g14400	-	-
						#N/A	8639914	4.27137	-	-	-	LOC_Os08g14400	-	-
						#N/A	8640162	4.12511	-	-	-	LOC_Os08g14400	-	-
						#N/A	8641156	4.02415	LOC_Os08g14400	-	-	-	-	-
						#N/A	8641539	4.11202	LOC_Os08g14400	-	-	-	-	-
						#N/A	8642579	4.03361	LOC_Os08g14400	-	-	-	-	-
						#N/A	8643257	4.25969	-	-	-	-	-	-
						#N/A	8643279	5.12571	-	-	-	-	-	-
						#N/A	8644588	4.47061	LOC_Os08g14410	-	-	-	-	-
						#N/A	8644764	4.32355	LOC_Os08g14410	-	-	-	-	-
						#N/A	8645714	4.48823	LOC_Os08g14410	-	-	-	-	-
						#N/A	8645768	4.58607	LOC_Os08g14410	-	-	-	-	-
						#N/A	8645957	5.015	LOC_Os08g14410	-	-	-	-	-
						#N/A	8646031	4.20473	LOC_Os08g14410	-	-	-	-	-
						#N/A	8646171	4.00715	-	-	-	LOC_Os08g14410	-	-
						#N/A	8646220	4.63665	-	-	-	LOC_Os08g14410	-	-
						#N/A	8646382	4.34413	-	-	-	LOC_Os08g14410	-	-
						#N/A	8646517	4.02387	-	-	-	LOC_Os08g14410	-	-
						#N/A	8649319	4.21485	-	-	-	-	-	-
						#N/A	8649341	5.0299	-	-	-	-	-	-
						#N/A	8649380	4.65366	-	-	-	-	-	-
						#N/A	8649708	4.10463	-	-	-	-	-	-
						#N/A	8653144	4.08416	LOC_Os08g14420	-	-	-	-	-
						#N/A	8653243	4.59796	LOC_Os08g14420	-	-	-	-	-
						#N/A	8653252	4.25332	LOC_Os08g14420	-	-	-	-	-
						#N/A	8653549	4.47118	LOC_Os08g14420	-	-	-	-	-
						#N/A	8655347	4.15502	LOC_Os08g14430	-	-	-	-	-
						#N/A	8655743	4.30707	LOC_Os08g14430	-	-	-	-	-
						#N/A	8656002	4.35637	LOC_Os08g14430	-	-	-	-	-
						#N/A	8656014	4.573	LOC_Os08g14430	-	-	-	-	-
						#N/A	8656036	4.83377	LOC_Os08g14430	-	-	-	-	-
						#N/A	8656037	4.85274	LOC_Os08g14430	-	-	-	-	-
						#N/A	8656095	5.42543	LOC_Os08g14430	-	-	-	-	-
						#N/A	8656110	5.3323	LOC_Os08g14430	-	-	-	-	-
						#N/A	8656121	4.67901	LOC_Os08g14430	-	-	-	-	-
						#N/A	8656143	4.65122	LOC_Os08g14430	-	-	-	-	-
						#N/A	8656166	4.98438	LOC_Os08g14430	-	-	-	-	-
						#N/A	8656214	4.40514	-	-	-	LOC_Os08g14430	-	-
						#N/A	8656220	4.29688	-	-	-	LOC_Os08g14430	-	-
						#N/A	8656222	4.42719	-	-	-	LOC_Os08g14430	-	-
						#N/A	8656223	4.3362	-	-	-	LOC_Os08g14430	-	-
						#N/A	8656327	4.09656	-	-	-	LOC_Os08g14430	-	-
						#N/A	8656416	4.10367	-	-	-	LOC_Os08g14430	-	-
						#N/A	8656434	4.3784	-	-	-	LOC_Os08g14430	-	-
						#N/A	8656544	4.83776	-	-	-	LOC_Os08g14430	-	-
						#N/A	8656552	4.75247	-	-	-	LOC_Os08g14430	-	-
						#N/A	8656560	4.93387	-	-	-	LOC_Os08g14430	-	-
						#N/A	8656568	4.85893	-	-	-	LOC_Os08g14430	-	-
						#N/A	8656856	4.10849	-	-	-	LOC_Os08g14430	-	-
						#N/A	8656891	4.30201	-	-	-	LOC_Os08g14430	-	-
						#N/A	8657123	4.33095	-	-	-	LOC_Os08g14430	-	-
						#N/A	8657140	4.21662	-	-	-	LOC_Os08g14430	-	-
						#N/A	8657341	4.83072	-	-	-	-	-	-
						#N/A	8657893	4.08983	-	-	-	-	-	-
						#N/A	8658042	4.82988	-	-	-	-	-	-
						#N/A	8658047	4.47915	-	-	-	-	-	-
						#N/A	8658075	5.2285	-	-	-	-	-	-
						#N/A	8658196	4.4679	-	-	-	-	-	-
						#N/A	8658351	4.48364	-	-	-	-	-	-
						#N/A	8658360	4.65516	-	-	-	-	-	-
						#N/A	8658475	4.60548	-	-	-	-	-	-
						#N/A	8658628	4.04472	-	-	-	-	-	-
						#N/A	8658724	4.09248	-	-	-	-	-	-
						#N/A	8658748	4.28952	-	-	-	-	-	-
						#N/A	8660013	4.66329	-	-	-	-	-	-
						#N/A	8660377	4.37379	-	-	-	-	-	-
						#N/A	8660810	4.08279	-	-	-	-	-	-
						#N/A	8661187	4.3785	-	-	-	-	-	-
						#N/A	8662461	4.2596	-	-	-	-	-	-
						#N/A	8665474	4.13624	-	-	-	-	-	-
						#N/A	8666029	4.51768	-	-	-	-	-	-
						#N/A	8666123	4.14186	-	-	-	-	-	-
						#N/A	8667155	4.01884	-	-	-	-	-	-
						#N/A	8667179	4.20326	-	-	-	-	-	-
						#N/A	8669532	4.08966	-	-	-	LOC_Os08g14440	-	-
						#N/A	8672152	4.14527	-	-	-	LOC_Os08g14440	-	-
						#N/A	8673390	4.91213	LOC_Os08g14440	-	-	-	-	-
						#N/A	8675431	4.37248	-	-	-	-	-	-
						#N/A	8675665	5.05513	-	-	-	-	-	-
						#N/A	8675768	4.10124	-	-	-	-	-	-
						#N/A	8676039	4.00178	LOC_Os08g14450	-	-	-	-	-
						#N/A	8676351	4.2593	LOC_Os08g14450	-	-	-	-	-
						#N/A	8676363	4.66248	LOC_Os08g14450	-	-	-	-	-
						#N/A	8676383	4.97557	LOC_Os08g14450	-	-	-	-	-
						#N/A	8676597	4.83832	LOC_Os08g14450	-	-	-	-	-
						#N/A	8676624	4.2338	LOC_Os08g14450	-	-	-	-	-
						#N/A	8676722	4.10707	LOC_Os08g14450	-	-	-	-	-
						#N/A	8677046	4.36853	LOC_Os08g14450	-	-	-	-	-
						#N/A	8677480	4.07075	LOC_Os08g14450	-	-	-	-	-
						#N/A	8677541	4.18523	LOC_Os08g14450	-	-	-	-	-
						#N/A	8678240	4.1799	-	-	-	LOC_Os08g14450	-	-
						#N/A	8678422	4.84977	-	-	-	LOC_Os08g14450	-	-
						#N/A	8678598	4.29657	-	-	-	LOC_Os08g14450	-	-
						#N/A	8680005	4.56782	-	-	-	LOC_Os08g14450	-	-
						#N/A	8680443	4.47413	-	-	-	LOC_Os08g14450	-	-
						#N/A	8680536	4.30352	-	-	-	LOC_Os08g14450	-	-
						#N/A	8681797	4.32849	-	-	-	LOC_Os08g14450	LOC_Os08g14460	-
						#N/A	8681806	4.00722	-	-	-	LOC_Os08g14450	LOC_Os08g14460	-
						#N/A	8682938	4.55013	-	-	-	LOC_Os08g14460	-	-
						#N/A	8683206	4.61356	-	-	-	LOC_Os08g14460	-	-
						#N/A	8684264	4.68804	-	-	-	LOC_Os08g14460	-	-
						#N/A	8685023	4.16438	-	-	-	LOC_Os08g14460	-	-
						#N/A	8685076	4.52873	-	-	-	LOC_Os08g14460	-	-
						#N/A	8685404	4.09492	-	-	-	LOC_Os08g14460	-	-
						#N/A	8685557	4.87748	-	-	-	LOC_Os08g14460	-	-
						#N/A	8686952	4.76497	LOC_Os08g14460	-	-	-	-	-
						#N/A	8687236	5.18872	LOC_Os08g14460	-	-	-	-	-
						#N/A	8687248	5.09676	LOC_Os08g14460	-	-	-	-	-
						#N/A	8687645	4.72584	LOC_Os08g14460	-	-	-	-	-
						#N/A	8687650	4.52131	LOC_Os08g14460	-	-	-	-	-
						#N/A	8688322	4.40466	LOC_Os08g14460	LOC_Os08g14470	-	-	-	-
						#N/A	8701559	4.76257	LOC_Os08g14480	-	-	-	-	-
						#N/A	8701968	4.20538	LOC_Os08g14490	-	-	-	-	-
						#N/A	8702233	4.17483	LOC_Os08g14490	-	-	-	-	-
						#N/A	8702389	4.89887	LOC_Os08g14490	-	-	-	-	-
						#N/A	8702663	4.38346	LOC_Os08g14490	-	-	-	-	-
						#N/A	8703041	5.42648	LOC_Os08g14490	-	-	-	-	-
						#N/A	8703164	4.30549	LOC_Os08g14490	-	-	-	-	-
						#N/A	8703177	4.87033	LOC_Os08g14490	-	-	-	-	-
						#N/A	8705153	4.1257	-	-	-	LOC_Os08g14490	-	-
						#N/A	8708907	4.1606	-	-	-	LOC_Os08g14490	-	-
						#N/A	8709411	4.72272	-	-	-	-	-	-
						#N/A	8709596	4.76209	-	-	-	-	-	-
						#N/A	8709600	5.22138	-	-	-	-	-	-
						#N/A	8710878	4.61104	-	-	-	-	-	-
						#N/A	8711561	4.73794	-	-	-	-	-	-
						#N/A	8711630	6.6096	-	-	-	-	-	-
						#N/A	8711665	6.50616	-	-	-	-	-	-
						#N/A	8711775	5.10104	-	-	-	-	-	-
						#N/A	8711782	5.44722	-	-	-	-	-	-
						#N/A	8711903	4.19687	-	-	-	-	-	-
						#N/A	8712813	4.17297	-	-	-	-	-	-
						#N/A	8712947	4.89158	-	-	-	-	-	-
						#N/A	8713070	4.88599	-	-	-	-	-	-
						#N/A	8713154	4.36618	-	-	-	-	-	-
						#N/A	8713159	4.26614	-	-	-	-	-	-
						#N/A	8713163	4.2542	-	-	-	-	-	-
						#N/A	8713430	4.68395	-	-	-	-	-	-
						#N/A	8713688	4.32165	-	-	-	-	-	-
						#N/A	8714121	5.07258	LOC_Os08g14500	-	-	-	-	-
						#N/A	8714173	4.61384	LOC_Os08g14500	-	-	-	-	-
						#N/A	8714175	4.34053	LOC_Os08g14500	-	-	-	-	-
						#N/A	8714245	5.8677	LOC_Os08g14500	-	-	-	-	-
						#N/A	8715508	4.01097	LOC_Os08g14500	-	-	-	-	-
						#N/A	8715808	4.36643	-	-	-	LOC_Os08g14500	-	-
						#N/A	8716656	4.22356	-	-	-	-	-	-
						#N/A	8718659	4.27566	-	-	-	-	-	-
						#N/A	8718678	5.24372	-	-	-	-	-	-
						#N/A	8723645	4.24816	LOC_Os08g14510	-	-	-	-	-
						#N/A	8724137	4.19953	LOC_Os08g14510	LOC_Os08g14520	-	-	-	-
						#N/A	8758832	4.24163	LOC_Os08g14570	-	-	-	-	-
						#N/A	8772458	4.02057	LOC_Os08g14580	LOC_Os08g14590	-	-	-	-
						#N/A	8774866	4.02205	-	-	-	-	-	-
						#N/A	8774923	4.21054	-	-	-	-	-	-
						#N/A	8782419	5.4862	-	-	-	LOC_Os08g14600	-	-
						#N/A	8783454	4.0122	-	-	-	-	-	-
						#N/A	8784053	4.92113	-	-	-	-	-	-
						#N/A	8784261	5.37067	-	-	-	-	-	-
						#N/A	8784268	5.27212	-	-	-	-	-	-
						#N/A	8784269	5.66218	-	-	-	-	-	-
						#N/A	8784423	4.7148	-	-	-	-	-	-
						#N/A	8784743	4.61183	-	-	-	LOC_Os08g14610	-	-
						#N/A	8787015	4.44937	-	-	-	LOC_Os08g14610	-	-
						#N/A	8790127	5.42791	-	-	-	LOC_Os08g14610	-	-
						#N/A	8797625	4.19626	-	-	-	LOC_Os08g14620	-	-
						#N/A	8802852	4.72725	-	-	-	LOC_Os08g14640	-	-
						#N/A	8803247	4.32706	-	-	-	LOC_Os08g14640	-	-
						#N/A	8804713	5.00641	-	-	-	LOC_Os08g14640	-	-
						#N/A	8808254	4.31978	LOC_Os08g14640	LOC_Os08g14650	-	-	-	-
						#N/A	8809554	5.00783	-	-	-	LOC_Os08g14650	-	-
						#N/A	8809609	4.25282	-	-	-	LOC_Os08g14650	-	-
						#N/A	8809762	4.03822	-	-	-	LOC_Os08g14650	-	-
						#N/A	8809947	5.59893	-	-	-	LOC_Os08g14650	-	-
						#N/A	8809986	4.02067	-	-	-	LOC_Os08g14650	-	-
						#N/A	8810358	5.66812	-	-	-	LOC_Os08g14650	-	-
						#N/A	8810359	5.80776	-	-	-	LOC_Os08g14650	-	-
						#N/A	8810424	4.42037	-	-	-	-	-	-
						#N/A	8810904	4.35917	-	-	-	-	-	-
						#N/A	8811048	4.03975	-	-	-	-	-	-
						#N/A	8811049	4.07621	-	-	-	-	-	-
						#N/A	8811514	4.54083	-	-	-	-	-	-
						#N/A	8811531	4.10299	-	-	-	-	-	-
						#N/A	8812075	4.06036	-	-	-	LOC_Os08g14660	-	-
						#N/A	8812940	4.00781	-	-	-	LOC_Os08g14660	-	-
						#N/A	8812943	4.07618	-	-	-	LOC_Os08g14660	-	-
						#N/A	8814104	4.75224	-	-	-	LOC_Os08g14660	-	-
						#N/A	8814247	4.55613	-	-	-	LOC_Os08g14660	-	-
						#N/A	8814889	4.61905	-	-	-	LOC_Os08g14660	-	-
						#N/A	8814953	4.13004	-	-	-	LOC_Os08g14660	-	-
						#N/A	8815350	4.02598	-	-	-	LOC_Os08g14660	-	-
						#N/A	8816168	4.28908	-	-	-	LOC_Os08g14660	-	-
						#N/A	8816444	4.23722	-	-	-	LOC_Os08g14660	-	-
						#N/A	8816635	4.89558	-	-	-	LOC_Os08g14660	-	-
						#N/A	8844710	4.85429	-	-	-	-	-	-
						#N/A	8845238	4.00905	-	-	-	-	-	-
						#N/A	8845408	4.00536	-	-	-	-	-	-
						#N/A	8845444	6.68677	-	-	-	-	-	-
						#N/A	8845817	5.77418	-	-	-	LOC_Os08g14720	-	-
						#N/A	8846493	4.78115	LOC_Os08g14720	-	-	-	-	-
						#N/A	8846627	4.31676	LOC_Os08g14720	-	-	-	-	-
						#N/A	8846675	4.26379	LOC_Os08g14720	-	-	-	-	-
						#N/A	8846755	4.91652	LOC_Os08g14720	-	-	-	-	-
						#N/A	8847759	5.0063	LOC_Os08g14720	-	-	-	-	-
						#N/A	8847777	4.80238	LOC_Os08g14720	-	-	-	-	-
						#N/A	8847859	4.30786	LOC_Os08g14720	-	-	-	-	-
						#N/A	8848159	5.37845	-	-	-	-	-	-
						#N/A	8850309	4.5482	-	-	-	-	-	-
						#N/A	8850338	5.36005	-	-	-	-	-	-
						#N/A	8861319	4.02931	-	-	-	-	-	-
						#N/A	8873693	4.25142	LOC_Os08g14744	LOC_Os08g14760	-	-	-	-
						#N/A	8875095	5.23978	LOC_Os08g14744	-	-	LOC_Os08g14760	-	-
						#N/A	8875532	5.97813	-	-	-	LOC_Os08g14760	-	-
						#N/A	8878321	4.3166	-	-	-	LOC_Os08g14760	-	-
						#N/A	8878356	4.49025	-	-	-	LOC_Os08g14760	-	-
						#N/A	8879470	4.16202	-	-	-	-	-	-
						#N/A	8879601	4.47016	-	-	-	-	-	-
						#N/A	8879863	5.36395	-	-	-	-	-	-
						#N/A	8880398	4.07221	-	-	-	LOC_Os08g14770	-	-
						#N/A	8880731	4.3617	-	-	-	LOC_Os08g14770	-	-
						#N/A	8880990	4.19751	-	-	-	LOC_Os08g14770	-	-
						#N/A	8881430	5.04341	-	-	-	LOC_Os08g14770	-	-
						#N/A	8882353	4.26163	-	-	-	LOC_Os08g14770	-	-
						#N/A	8882765	4.95747	-	-	-	LOC_Os08g14770	-	-
						#N/A	8882814	4.75777	-	-	-	LOC_Os08g14770	-	-
						#N/A	8884782	5.02334	-	-	-	LOC_Os08g14770	-	-
						#N/A	8885066	4.15438	-	-	-	LOC_Os08g14770	-	-
						#N/A	8885351	4.39475	-	-	-	LOC_Os08g14770	-	-
						#N/A	8885564	4.43801	-	-	-	LOC_Os08g14770	-	-
						#N/A	8885871	4.47961	-	-	-	LOC_Os08g14770	-	-
						#N/A	8887325	4.33433	LOC_Os08g14780	-	-	LOC_Os08g14770	-	-
						#N/A	8888492	4.0261	LOC_Os08g14770	LOC_Os08g14780	-	-	-	-
						#N/A	8888809	4.73608	LOC_Os08g14770	LOC_Os08g14780	-	-	-	-
						#N/A	8891092	4.35644	-	-	-	-	-	-
						#N/A	8891237	4.2489	-	-	-	-	-	-
						#N/A	8891455	5.84765	-	-	-	-	-	-
						#N/A	8891491	4.47422	-	-	-	-	-	-
						#N/A	8892269	4.10016	-	-	-	-	-	-
						#N/A	8892451	4.43156	-	-	-	-	-	-
						#N/A	8893050	4.14398	-	-	-	-	-	-
						#N/A	8895544	5.30208	-	-	-	LOC_Os08g14790	-	-
						#N/A	8896305	4.3863	-	-	-	-	-	-
						#N/A	8896614	5.90217	-	-	-	-	-	-
						#N/A	8896651	4.98511	-	-	-	-	-	-
						#N/A	8896706	4.93101	-	-	-	-	-	-
						#N/A	8896718	4.60323	-	-	-	-	-	-
						#N/A	8896760	5.05348	-	-	-	-	-	-
						#N/A	8897235	4.81979	-	-	-	-	-	-
						#N/A	8897279	5.14607	-	-	-	-	-	-
						#N/A	8897293	6.20846	-	-	-	-	-	-
						#N/A	8897342	4.98065	-	-	-	-	-	-
						#N/A	8897468	5.09562	-	-	-	-	-	-
						#N/A	8897517	4.75665	-	-	-	-	-	-
						#N/A	8897792	5.49354	-	-	-	-	-	-
						#N/A	8905007	4.21825	-	-	-	LOC_Os08g14810	-	-
						#N/A	8905479	4.41124	-	-	-	LOC_Os08g14810	-	-
						#N/A	8906185	4.30776	-	-	-	LOC_Os08g14810	-	-
						#N/A	8906186	4.89369	-	-	-	LOC_Os08g14810	-	-
						#N/A	8906714	4.60752	-	-	-	LOC_Os08g14810	-	-
						#N/A	8906745	4.2506	-	-	-	LOC_Os08g14810	-	-
						#N/A	8906808	4.22786	-	-	-	LOC_Os08g14810	-	-
						#N/A	8906931	4.05782	-	-	-	LOC_Os08g14810	-	-
						#N/A	8906964	4.39258	-	-	-	LOC_Os08g14810	-	-
						#N/A	8907106	4.73851	-	-	-	LOC_Os08g14810	-	-
						#N/A	8907297	4.54842	-	-	-	LOC_Os08g14810	-	-
						#N/A	8907433	4.13881	-	-	-	LOC_Os08g14810	-	-
						#N/A	8907497	4.45604	-	-	-	LOC_Os08g14810	-	-
						#N/A	8907654	4.38873	-	-	-	LOC_Os08g14810	-	-
						#N/A	8907822	4.29164	-	-	-	LOC_Os08g14810	-	-
						#N/A	8907827	4.15947	-	-	-	LOC_Os08g14810	-	-
						#N/A	8908450	4.51847	-	-	-	LOC_Os08g14810	-	-
						#N/A	8908510	5.20071	-	-	-	LOC_Os08g14810	-	-
						#N/A	8910116	4.00369	LOC_Os08g14810	-	-	-	-	-
						#N/A	8910335	4.54156	LOC_Os08g14810	-	-	-	-	-
						#N/A	8910536	4.19453	LOC_Os08g14810	-	-	-	-	-
						#N/A	8910721	4.70247	LOC_Os08g14810	-	-	-	-	-
						#N/A	8910748	4.59116	LOC_Os08g14810	-	-	-	-	-
						#N/A	8911944	4.22638	-	-	-	-	-	-
						#N/A	8912632	4.28437	-	-	-	-	-	-
						#N/A	8912669	5.16451	-	-	-	-	-	-
						#N/A	8913358	4.35221	-	-	-	-	-	-
						#N/A	8915563	4.43033	-	-	-	-	-	-
						#N/A	8915653	4.37145	-	-	-	-	-	-
						#N/A	8916219	4.32914	-	-	-	-	-	-
						#N/A	8916611	4.29776	-	-	-	-	-	-
						#N/A	8916945	4.22814	-	-	-	-	-	-
						#N/A	8917020	4.01147	-	-	-	-	-	-
						#N/A	8917076	4.49976	-	-	-	-	-	-
						#N/A	8917253	4.99253	-	-	-	-	-	-
						#N/A	8917880	4.05488	-	-	-	-	-	-
						#N/A	8917898	4.03918	-	-	-	-	-	-
						#N/A	8918154	4.50288	-	-	-	-	-	-
						#N/A	8919921	4.42289	LOC_Os08g14820	-	-	-	-	-
						#N/A	8921377	5.17794	LOC_Os08g14820	-	-	-	-	-
						#N/A	8922835	4.91586	-	-	-	-	-	-
						#N/A	8933070	4.2042	-	-	-	-	-	-
						#N/A	8941375	4.2401	-	-	-	LOC_Os08g14850	-	-
						#N/A	8941376	4.49801	-	-	-	LOC_Os08g14850	-	-
						#N/A	8941451	4.59145	-	-	-	LOC_Os08g14850	-	-
						#N/A	8948460	4.23689	-	-	-	LOC_Os08g14850	-	-
						#N/A	9076209	4.42905	LOC_Os08g15030	-	-	-	-	-
						#N/A	9098450	4.4583	LOC_Os08g15050	-	-	-	-	-
						#N/A	9242065	4.18581	-	-	-	-	-	-
						#N/A	9323009	4.21909	-	-	-	-	-	-
						#N/A	9328463	4.68816	-	-	-	-	-	-
						#N/A	9344926	5.33605	LOC_Os08g15340	-	-	-	-	-
						#N/A	9345159	5.33058	LOC_Os08g15340	-	-	-	-	-
						#N/A	9345331	4.29352	LOC_Os08g15340	-	-	-	-	-
						#N/A	9345336	4.15219	LOC_Os08g15340	-	-	-	-	-
						#N/A	9345645	4.32544	-	-	-	-	-	-
						#N/A	9345995	5.32156	-	-	-	-	-	-
						#N/A	9346169	4.62817	-	-	-	-	-	-
						#N/A	9346327	4.72072	-	-	-	-	-	-
						#N/A	9346452	5.66292	-	-	-	-	-	-
						#N/A	9346943	4.90151	-	-	-	-	-	-
						#N/A	9346973	4.21185	-	-	-	-	-	-
						#N/A	9350391	4.22262	-	-	-	-	-	-
						#N/A	9355776	4.00588	-	-	-	LOC_Os08g15350	-	-
						#N/A	9371201	4.22982	LOC_Os08g15390	-	-	LOC_Os08g15400	-	-
						#N/A	9372292	4.06752	-	-	-	LOC_Os08g15400	-	-
	qRT8-3	27927275	27976085	27933854	4.95962	3.82761	27927275	4.13444	LOC_Os08g44370	-	-	-	-	-
						#N/A	27933854	4.95962	-	-	-	LOC_Os08g44390	-	-
						#N/A	27976085	4.20565	-	-	-	-	-	-
9	qRT9-1	1130808	2705347	1636524	7.71746	6.34521	1130808	4.26286	-	-	-	-	-	-
						#N/A	1130815	4.9453	-	-	-	-	-	-
						#N/A	1135220	5.70314	-	-	-	LOC_Os09g02630	-	-
						#N/A	1139953	4.00629	-	-	-	-	-	-
						#N/A	1142260	5.95104	-	-	-	-	-	-
						#N/A	1142286	4.68812	-	-	-	-	-	-
						#N/A	1144165	4.30157	-	-	-	-	-	-
						#N/A	1145985	4.24605	-	-	-	-	-	-
						#N/A	1146282	5.35919	-	-	-	-	-	-
						#N/A	1149745	6.07782	-	-	-	-	-	-
						#N/A	1150481	4.48612	-	-	-	-	-	-
						#N/A	1150681	5.71664	-	-	-	-	-	-
						#N/A	1168128	5.77148	-	-	-	-	-	-
						#N/A	1171938	4.08382	-	-	-	-	-	-
						#N/A	1178112	4.81074	-	-	-	-	-	-
						#N/A	1178874	4.82847	-	-	-	-	-	-
						#N/A	1179208	4.59277	-	-	-	-	-	-
						#N/A	1179486	5.47569	-	-	-	-	-	-
						#N/A	1179633	5.29262	-	-	-	-	-	-
						#N/A	1180914	4.18182	-	-	-	-	-	-
						#N/A	1182307	5.95104	-	-	-	-	-	-
						#N/A	1183061	4.08215	-	-	-	-	-	-
						#N/A	1186380	6.90039	LOC_Os09g02670	-	-	-	-	-
						#N/A	1186917	4.18044	LOC_Os09g02670	-	-	-	-	-
						#N/A	1186945	4.16773	LOC_Os09g02670	-	-	-	-	-
						#N/A	1187433	6.03397	LOC_Os09g02670	LOC_Os09g02680	-	-	-	-
						#N/A	1187458	5.5963	LOC_Os09g02670	LOC_Os09g02680	-	-	-	-
						#N/A	1188012	5.94149	LOC_Os09g02680	-	-	-	-	-
						#N/A	1188275	5.47569	LOC_Os09g02680	-	-	-	-	-
						#N/A	1188970	4.22991	LOC_Os09g02680	-	-	-	-	-
						#N/A	1188984	4.22991	LOC_Os09g02680	-	-	-	-	-
						#N/A	1191954	5.35919	-	-	-	LOC_Os09g02680	-	-
						#N/A	1191979	4.61393	-	-	-	LOC_Os09g02680	-	-
						#N/A	1192065	4.65946	-	-	-	LOC_Os09g02680	-	-
						#N/A	1192912	5.42824	-	-	-	LOC_Os09g02680	-	-
						#N/A	1193421	5.35919	-	-	-	LOC_Os09g02680	-	-
						#N/A	1194745	5.64591	-	-	-	-	-	-
						#N/A	1196642	4.70302	-	-	-	-	-	-
						#N/A	1196885	4.29131	-	-	-	-	-	-
						#N/A	1197718	4.10443	-	-	-	-	-	-
						#N/A	1198180	5.19905	-	-	-	-	-	-
						#N/A	1203386	5.28309	-	-	-	LOC_Os09g02690	-	-
						#N/A	1203678	5.17814	-	-	-	LOC_Os09g02690	-	-
						#N/A	1204482	5.47569	-	-	-	LOC_Os09g02690	-	-
						#N/A	1205428	5.82344	-	-	-	LOC_Os09g02690	-	-
						#N/A	1206394	4.52349	-	-	-	LOC_Os09g02690	-	-
						#N/A	1208173	6.62943	-	-	-	LOC_Os09g02690	-	-
						#N/A	1211471	5.63296	LOC_Os09g02690	LOC_Os09g02690	-	-	-	-
						#N/A	1215459	4.63471	-	-	-	LOC_Os09g02700	-	-
						#N/A	1219039	5.91363	LOC_Os09g02700	-	-	-	-	-
						#N/A	1219844	5.40538	LOC_Os09g02700	-	-	-	-	-
						#N/A	1222000	6.8674	-	-	-	LOC_Os09g02710	-	-
						#N/A	1222561	5.15598	-	-	-	LOC_Os09g02710	-	-
						#N/A	1226438	4.20296	LOC_Os09g02710	-	-	-	-	-
						#N/A	1228828	6.16143	-	-	-	LOC_Os09g02729	-	-
						#N/A	1237461	4.39828	-	-	-	LOC_Os09g02729	-	-
						#N/A	1237517	4.95867	-	-	-	LOC_Os09g02729	-	-
						#N/A	1240334	4.63832	LOC_Os09g02729	-	-	-	-	-
						#N/A	1240632	5.47569	-	-	-	LOC_Os09g02750	-	-
						#N/A	1240711	5.17813	-	-	-	LOC_Os09g02750	-	-
						#N/A	1242075	4.28022	-	-	-	LOC_Os09g02750	-	-
						#N/A	1257442	4.16434	-	-	-	-	-	-
						#N/A	1257530	4.62758	-	-	-	-	-	-
						#N/A	1257751	4.9551	-	-	-	-	-	-
						#N/A	1258540	5.85367	-	-	-	-	-	-
						#N/A	1259197	5.95104	-	-	-	-	-	-
						#N/A	1259243	4.37089	-	-	-	-	-	-
						#N/A	1259412	5.27831	-	-	-	-	-	-
						#N/A	1259632	4.06112	-	-	-	-	-	-
						#N/A	1261180	4.1326	-	-	-	-	-	-
						#N/A	1261691	4.07793	-	-	-	-	-	-
						#N/A	1261805	4.24605	-	-	-	-	-	-
						#N/A	1262461	4.41564	-	-	-	-	-	-
						#N/A	1263040	5.07127	-	-	-	-	-	-
						#N/A	1263166	4.83076	-	-	-	-	-	-
						#N/A	1265181	4.72045	-	-	-	-	-	-
						#N/A	1266559	5.01594	-	-	-	-	-	-
						#N/A	1267359	5.0391	-	-	-	-	-	-
						#N/A	1268582	6.11892	-	-	-	-	-	-
						#N/A	1271069	4.8157	-	-	-	-	-	-
						#N/A	1273245	5.35919	LOC_Os09g02780	-	-	-	-	-
						#N/A	1273258	4.13141	LOC_Os09g02780	-	-	-	-	-
						#N/A	1274500	4.88868	LOC_Os09g02780	-	-	-	-	-
						#N/A	1274697	4.53749	LOC_Os09g02780	-	-	-	-	-
						#N/A	1283406	5.95104	LOC_Os09g02790	-	-	-	-	-
						#N/A	1283429	4.83201	LOC_Os09g02790	-	-	-	-	-
						#N/A	1284514	5.47569	LOC_Os09g02790	-	-	-	-	-
						#N/A	1285077	5.47569	-	-	-	-	-	-
						#N/A	1285414	5.19564	-	-	-	-	-	-
						#N/A	1286390	4.68786	-	-	-	LOC_Os09g02800	-	-
						#N/A	1286422	4.70062	-	-	-	LOC_Os09g02800	-	-
						#N/A	1286764	4.62522	LOC_Os09g02800	-	-	-	-	-
						#N/A	1288970	4.24605	-	-	-	LOC_Os09g02805	-	-
						#N/A	1289635	4.51406	-	-	-	LOC_Os09g02805	-	-
						#N/A	1289810	5.28309	-	-	-	LOC_Os09g02805	-	-
						#N/A	1289897	5.73931	-	-	-	LOC_Os09g02805	-	-
						#N/A	1290053	5.77945	-	-	-	LOC_Os09g02805	-	-
						#N/A	1292753	5.49286	LOC_Os09g02805	-	-	-	-	-
						#N/A	1293707	5.30614	LOC_Os09g02805	-	-	-	-	-
						#N/A	1293894	4.55577	LOC_Os09g02805	-	-	-	-	-
						#N/A	1294082	5.71664	-	-	-	-	-	-
						#N/A	1294117	5.95104	-	-	-	-	-	-
						#N/A	1294658	4.82847	-	-	-	-	-	-
						#N/A	1294671	4.82847	-	-	-	-	-	-
						#N/A	1294705	4.7573	-	-	-	-	-	-
						#N/A	1294734	4.04976	-	-	-	-	-	-
						#N/A	1294757	5.08656	-	-	-	-	-	-
						#N/A	1294794	5.35919	-	-	-	-	-	-
						#N/A	1294815	4.82847	-	-	-	-	-	-
						#N/A	1294918	4.92739	-	-	-	-	-	-
						#N/A	1294921	5.35919	-	-	-	-	-	-
						#N/A	1295113	5.31937	-	-	-	-	-	-
						#N/A	1295131	4.68726	-	-	-	-	-	-
						#N/A	1295258	4.3222	-	-	-	-	-	-
						#N/A	1295333	4.07816	-	-	-	-	-	-
						#N/A	1295422	4.13867	-	-	-	-	-	-
						#N/A	1297415	4.72052	LOC_Os09g02810	-	-	-	-	-
						#N/A	1297430	4.72272	LOC_Os09g02810	-	-	-	-	-
						#N/A	1299885	4.71408	-	-	-	LOC_Os09g02810	-	-
						#N/A	1300612	4.60349	-	-	-	LOC_Os09g02810	-	-
						#N/A	1301331	4.20298	-	-	-	LOC_Os09g02810	-	-
						#N/A	1305841	4.10779	-	-	-	LOC_Os09g02810	-	-
						#N/A	1308154	4.61866	-	-	-	LOC_Os09g02810	-	-
						#N/A	1309761	5.05407	-	-	-	LOC_Os09g02810	-	-
						#N/A	1311292	5.31937	-	-	-	LOC_Os09g02810	-	-
						#N/A	1312095	5.35919	-	-	-	LOC_Os09g02810	-	-
						#N/A	1313523	4.25032	-	-	-	-	-	-
						#N/A	1313527	4.00824	-	-	-	-	-	-
						#N/A	1314096	6.01635	-	-	-	-	-	-
						#N/A	1315847	5.79809	-	-	-	-	-	-
						#N/A	1316070	5.71664	-	-	-	-	-	-
						#N/A	1317471	4.84547	-	-	-	LOC_Os09g02814	-	-
						#N/A	1319115	4.01042	LOC_Os09g02814	LOC_Os09g02820	-	-	-	-
						#N/A	1319289	6.26758	LOC_Os09g02814	LOC_Os09g02820	-	-	-	-
						#N/A	1319793	4.69658	LOC_Os09g02814	LOC_Os09g02820	-	-	-	-
						#N/A	1319863	4.3541	LOC_Os09g02820	-	-	-	-	-
						#N/A	1320641	4.68419	-	-	-	LOC_Os09g02820	-	-
						#N/A	1321955	4.43636	-	-	-	LOC_Os09g02820	-	-
						#N/A	1323091	4.78907	-	-	-	LOC_Os09g02820	-	-
						#N/A	1323729	5.60206	-	-	-	-	-	-
						#N/A	1323759	5.20526	-	-	-	-	-	-
						#N/A	1323810	5.70615	-	-	-	-	-	-
						#N/A	1323871	4.0768	-	-	-	-	-	-
						#N/A	1324061	4.73874	-	-	-	-	-	-
						#N/A	1324134	6.34855	-	-	-	-	-	-
						#N/A	1324211	4.08215	-	-	-	-	-	-
						#N/A	1324622	4.5012	-	-	-	-	-	-
						#N/A	1324815	5.0726	-	-	-	-	-	-
						#N/A	1326016	4.61393	LOC_Os09g02830	-	-	-	-	-
						#N/A	1326355	4.20298	LOC_Os09g02830	-	-	-	-	-
						#N/A	1327050	4.04148	LOC_Os09g02830	-	-	-	-	-
						#N/A	1327262	5.57787	LOC_Os09g02830	-	-	-	-	-
						#N/A	1327268	4.13867	LOC_Os09g02830	-	-	-	-	-
						#N/A	1332274	4.10521	-	-	-	LOC_Os09g02840	-	-
						#N/A	1352070	4.82847	LOC_Os09g02880	-	-	-	-	-
						#N/A	1353087	4.33015	-	-	-	LOC_Os09g02880	-	-
						#N/A	1357970	4.24784	LOC_Os09g02890	-	-	LOC_Os09g02900	-	-
						#N/A	1358117	4.82847	LOC_Os09g02890	-	-	LOC_Os09g02900	-	-
						#N/A	1360214	4.08215	-	-	-	-	-	-
						#N/A	1360448	5.71664	-	-	-	-	-	-
						#N/A	1360494	5.35919	-	-	-	-	-	-
						#N/A	1360776	4.40061	-	-	-	-	-	-
						#N/A	1361959	5.19566	-	-	-	LOC_Os09g02910	-	-
						#N/A	1362164	5.88521	-	-	-	LOC_Os09g02910	-	-
						#N/A	1362563	4.6458	-	-	-	LOC_Os09g02910	-	-
						#N/A	1362618	4.60552	-	-	-	LOC_Os09g02910	-	-
						#N/A	1363703	4.08341	-	-	-	LOC_Os09g02910	-	-
						#N/A	1364028	4.0652	-	-	-	LOC_Os09g02910	-	-
						#N/A	1364220	5.30234	-	-	-	LOC_Os09g02910	-	-
						#N/A	1364283	4.68196	-	-	-	LOC_Os09g02910	-	-
						#N/A	1364448	5.37592	-	-	-	LOC_Os09g02910	-	-
						#N/A	1369608	4.68812	-	-	-	LOC_Os09g02910	-	-
						#N/A	1373981	4.30454	-	-	-	LOC_Os09g02920	-	-
						#N/A	1376646	4.86448	-	-	-	LOC_Os09g02930	-	-
						#N/A	1436763	5.07512	-	-	-	LOC_Os09g03040	-	-
						#N/A	1439213	4.68228	-	-	-	-	-	-
						#N/A	1443569	4.00181	-	-	-	-	-	-
						#N/A	1456421	4.0617	-	-	-	-	-	-
						#N/A	1456634	4.79073	-	-	-	-	-	-
						#N/A	1458732	4.65894	-	-	-	LOC_Os09g03080	-	-
						#N/A	1462083	4.58508	LOC_Os09g03080	-	-	-	-	-
						#N/A	1462273	5.37035	LOC_Os09g03080	-	-	-	-	-
						#N/A	1463826	6.43558	-	-	-	-	-	-
						#N/A	1467818	4.48279	-	-	-	LOC_Os09g03090	-	-
						#N/A	1474692	5.35919	LOC_Os09g03100	-	-	-	-	-
						#N/A	1475071	4.75456	LOC_Os09g03100	-	-	-	-	-
						#N/A	1476449	4.4473	-	-	-	LOC_Os09g03100	-	-
						#N/A	1495708	7.52387	LOC_Os09g03130	-	-	-	-	-
						#N/A	1496146	5.07498	-	-	-	LOC_Os09g03130	-	-
						#N/A	1496221	5.32555	-	-	-	LOC_Os09g03130	-	-
						#N/A	1499172	5.0079	-	-	-	-	-	-
						#N/A	1500837	4.48089	-	-	-	-	-	-
						#N/A	1634348	5.35919	LOC_Os09g03370	-	-	-	-	-
						#N/A	1635408	4.22991	LOC_Os09g03370	-	-	-	-	-
						#N/A	1636524	7.71746	-	-	-	LOC_Os09g03370	-	-
						#N/A	1641198	4.27532	-	-	-	-	-	-
						#N/A	1643406	4.4816	-	-	-	-	-	-
						#N/A	1649380	5.95104	-	-	-	-	-	-
						#N/A	1649478	5.17813	-	-	-	-	-	-
						#N/A	1661398	4.36156	-	-	-	LOC_Os09g03380	-	-
						#N/A	1661603	6.56144	-	-	-	LOC_Os09g03380	-	-
						#N/A	1662193	4.82847	-	-	-	LOC_Os09g03380	-	-
						#N/A	1667370	4.60836	-	-	-	-	-	-
						#N/A	1669575	4.48077	LOC_Os09g03390	-	-	-	-	-
						#N/A	1669967	4.08215	-	-	-	LOC_Os09g03390	-	-
						#N/A	1670861	5.93315	-	-	-	-	-	-
						#N/A	1671524	5.95104	-	-	-	-	-	-
						#N/A	1672305	4.0768	-	-	-	-	-	-
						#N/A	1673264	5.47569	-	-	-	-	-	-
						#N/A	1677025	4.82248	-	-	-	LOC_Os09g03400	-	-
						#N/A	1702829	4.11998	LOC_Os09g03460	-	-	LOC_Os09g03450	-	-
						#N/A	1703129	6.1947	LOC_Os09g03460	-	-	LOC_Os09g03450	-	-
						#N/A	1704105	4.37494	LOC_Os09g03460	-	-	LOC_Os09g03450	-	-
						#N/A	1704649	4.99859	LOC_Os09g03460	-	-	-	-	-
						#N/A	1704651	5.48481	LOC_Os09g03460	-	-	-	-	-
						#N/A	1704763	5.95104	-	-	-	LOC_Os09g03460	-	-
						#N/A	1704808	5.95104	-	-	-	LOC_Os09g03460	-	-
						#N/A	1705103	4.9145	-	-	-	LOC_Os09g03460	-	-
						#N/A	1708037	5.8103	-	-	-	LOC_Os09g03470	-	-
						#N/A	1708237	4.71552	-	-	-	LOC_Os09g03470	-	-
						#N/A	1708897	5.08181	-	-	-	LOC_Os09g03470	-	-
						#N/A	1713450	7.08739	-	-	-	-	-	-
						#N/A	1721249	6.78356	LOC_Os09g03490	-	-	-	-	-
						#N/A	1726897	5.71664	LOC_Os09g03500	-	-	-	-	-
						#N/A	1727690	4.73388	-	-	-	LOC_Os09g03500	-	-
						#N/A	1736806	5.70794	LOC_Os09g03530	-	-	-	-	-
						#N/A	1745259	6.28773	-	-	-	-	-	-
						#N/A	1756042	5.28309	-	-	-	LOC_Os09g03570	-	-
						#N/A	1764818	6.33513	-	-	-	LOC_Os09g03580	-	-
						#N/A	1767648	4.73862	-	-	-	-	-	-
						#N/A	1769370	6.24769	-	-	-	LOC_Os09g03590	-	-
						#N/A	1769472	4.29829	-	-	-	LOC_Os09g03590	-	-
						#N/A	1772358	5.95104	-	-	-	LOC_Os09g03590	-	-
						#N/A	1774128	5.3208	LOC_Os09g03590	-	-	-	-	-
						#N/A	1776183	4.71338	-	-	-	-	-	-
						#N/A	1779110	4.51406	LOC_Os09g03600	-	-	-	-	-
						#N/A	1782158	4.28183	-	-	-	LOC_Os09g03600	-	-
						#N/A	1788837	4.29327	LOC_Os09g03610	LOC_Os09g03610	-	-	-	-
						#N/A	1788985	4.16862	LOC_Os09g03610	LOC_Os09g03610	-	-	-	-
						#N/A	1792770	5.09955	-	-	-	LOC_Os09g03610	-	-
						#N/A	1801605	4.07257	-	-	-	-	-	-
						#N/A	1801925	4.84547	-	-	-	-	-	-
						#N/A	1811687	5.73792	-	-	-	-	-	-
						#N/A	1824901	4.91511	-	-	-	-	-	-
						#N/A	1825006	4.52233	-	-	-	-	-	-
						#N/A	1825046	4.27214	-	-	-	-	-	-
						#N/A	1826241	4.89059	-	-	-	-	-	-
						#N/A	1827645	5.35919	LOC_Os09g03640	-	-	-	-	-
						#N/A	1827646	5.35919	LOC_Os09g03640	-	-	-	-	-
						#N/A	1831308	5.71664	LOC_Os09g03650	-	-	-	-	-
						#N/A	1832293	4.01416	-	-	-	LOC_Os09g03650	-	-
						#N/A	1833824	5.71664	-	-	-	LOC_Os09g03650	-	-
						#N/A	1834526	4.37181	-	-	-	LOC_Os09g03650	-	-
						#N/A	1834929	5.70794	-	-	-	LOC_Os09g03650	-	-
						#N/A	1836840	4.82847	-	-	-	LOC_Os09g03650	-	-
						#N/A	1837569	5.0689	-	-	-	LOC_Os09g03650	-	-
						#N/A	1838756	5.35919	-	-	-	LOC_Os09g03650	-	-
						#N/A	1838964	5.95104	-	-	-	LOC_Os09g03650	-	-
						#N/A	1842775	5.35919	-	-	-	LOC_Os09g03660	-	-
						#N/A	1842879	6.01635	-	-	-	LOC_Os09g03660	-	-
						#N/A	1846810	4.21345	LOC_Os09g03670	-	-	-	-	-
						#N/A	1847656	4.42583	LOC_Os09g03670	-	-	-	-	-
						#N/A	2023851	5.01897	-	-	-	-	-	-
						#N/A	2047285	4.31721	LOC_Os09g03990	-	-	-	-	-
						#N/A	2145410	4.69916	LOC_Os09g04140	-	-	LOC_Os09g04130	-	-
						#N/A	2145456	4.20344	LOC_Os09g04140	-	-	LOC_Os09g04130	-	-
						#N/A	2225258	4.23002	LOC_Os09g04220	-	-	-	-	-
						#N/A	2323322	5.66003	LOC_Os09g04390	-	-	-	-	-
						#N/A	2357646	4.15347	-	-	-	LOC_Os09g04440	-	-
						#N/A	2362818	4.38931	LOC_Os09g04440	LOC_Os09g04450	-	-	-	-
						#N/A	2422365	4.45999	-	-	-	LOC_Os09g04540	-	-
						#N/A	2423380	4.68046	LOC_Os09g04540	-	-	-	-	-
						#N/A	2536033	5.01897	LOC_Os09g04760	-	-	-	-	-
						#N/A	2638697	4.69916	-	-	-	-	-	-
						#N/A	2662217	4.25254	LOC_Os09g04950	LOC_Os09g04960	-	-	-	-
						#N/A	2705347	4.08405	-	-	-	LOC_Os09g05030	-	-
	qRT9-2	2940154	3911164	3640872	5.26073	4.09666	2940154	4.75801	-	-	-	LOC_Os09g06260	-	-
						#N/A	2943963	4.52952	-	-	-	LOC_Os09g06270	-	-
						#N/A	2946254	4.0105	LOC_Os09g06270	LOC_Os09g06280	-	-	-	-
						#N/A	3108797	4.59205	LOC_Os09g06540	-	-	-	-	-
						#N/A	3187299	5.01897	-	-	-	LOC_Os09g06700	-	-
						#N/A	3219788	4.56906	-	-	-	-	-	-
						#N/A	3234486	4.03923	LOC_Os09g06770	-	-	-	-	-
						#N/A	3307054	4.38461	-	-	-	LOC_Os09g06890	-	-
						#N/A	3423977	4.22942	-	-	-	-	-	-
						#N/A	3424526	4.23543	-	-	-	-	-	-
						#N/A	3513234	4.12452	-	-	-	LOC_Os09g07170	-	-
						#N/A	3539737	4.36642	-	-	-	LOC_Os09g07230	-	-
						#N/A	3558154	4.66224	LOC_Os09g07260	-	-	LOC_Os09g07250	-	-
						#N/A	3572749	4.06199	-	-	-	-	-	-
						#N/A	3621664	4.25013	-	-	-	LOC_Os09g07320	-	-
						#N/A	3640872	5.26073	-	-	-	-	-	-
						#N/A	3687868	4.15347	-	-	-	-	-	-
						#N/A	3739469	4.38931	-	-	-	-	-	-
						#N/A	3740171	4.24697	-	-	-	-	-	-
						#N/A	3744196	4.69916	LOC_Os09g07470	LOC_Os09g07480	-	-	-	-
						#N/A	3760031	4.38931	-	-	-	LOC_Os09g07510	-	-
						#N/A	3823270	4.08405	-	-	-	LOC_Os09g07610	-	-
						#N/A	3829646	4.17658	-	-	-	-	-	-
						#N/A	3908504	4.26506	-	-	-	LOC_Os09g07740	-	-
						#N/A	3911164	4.06217	-	-	-	LOC_Os09g07740	-	-
	qRT9-3	5039165	5087550	5039165	4.7672	3.65653	5039165	4.7672	-	-	-	-	-	-
						#N/A	5070769	4.38842	-	-	-	-	-	-
						#N/A	5087550	4.47088	-	-	-	LOC_Os09g09450	-	-
	qRT9-4	6331085	6440691	6331085	4.73084	3.62427	6331085	4.73084	-	-	-	LOC_Os09g11380	-	-
						#N/A	6339341	4.14805	-	-	-	LOC_Os09g11390	-	-
						#N/A	6374485	4.05724	-	-	-	LOC_Os09g11450	-	-
						#N/A	6386346	4.38099	-	-	-	-	-	-
						#N/A	6434708	4.67779	-	-	-	LOC_Os09g11510	-	-
						#N/A	6439782	4.35906	LOC_Os09g11510	-	-	LOC_Os09g11520	-	-
						#N/A	6440691	4.50613	LOC_Os09g11510	-	-	LOC_Os09g11520	-	-
10	qRT10-1	2344522	2562849	2430193	4.9504	3.81939	2344522	4.55123	-	-	-	-	-	-
						#N/A	2430193	4.9504	-	-	-	LOC_Os10g04990	-	-
						#N/A	2465377	4.17386	-	-	-	-	-	-
						#N/A	2562849	4.88759	-	-	-	LOC_Os10g05220	-	-
11	qRT11-1	9850019	10074187	10046476	4.82806	3.71057	9850019	4.12062	-	-	-	-	-	-
						#N/A	9859621	4.10557	-	-	-	-	-	-
						#N/A	9933500	4.00838	-	-	-	-	-	-
						#N/A	10046476	4.82806	LOC_Os11g17900	-	-	-	-	-
						#N/A	10046482	4.32587	LOC_Os11g17900	-	-	-	-	-
						#N/A	10051409	4.42854	LOC_Os11g17910	-	-	-	-	-
						#N/A	10052807	4.42329	-	-	-	-	-	-
						#N/A	10054569	4.59196	-	-	-	-	-	-
						#N/A	10060264	4.33372	-	-	-	-	-	-
						#N/A	10062040	4.1209	-	-	-	-	-	-
						#N/A	10062059	4.50472	-	-	-	-	-	-
						#N/A	10064203	4.10968	-	-	-	-	-	-
						#N/A	10072867	4.22759	-	-	-	-	-	-
						#N/A	10074187	4.36689	LOC_Os11g17940	-	-	-	-	-
	qRT11-2	10374006	12294403	10984809	7.32975	5.98449	10374006	4.15921	-	-	-	LOC_Os11g18366	-	-
						#N/A	10378412	4.15508	LOC_Os11g18366	LOC_Os11g18366	-	-	-	-
						#N/A	10388627	4.12014	LOC_Os11g18410	-	-	-	-	-
						#N/A	10407126	4.63172	LOC_Os11g18450	-	-	-	-	-
						#N/A	10414828	4.0757	-	-	-	-	-	-
						#N/A	10419619	4.1283	LOC_Os11g18470	-	-	-	-	-
						#N/A	10428840	4.34205	-	-	-	LOC_Os11g18500	-	-
						#N/A	10470157	4.11947	-	-	-	-	-	-
						#N/A	10583605	5.25296	LOC_Os11g18690	-	-	-	-	-
						#N/A	10613283	4.02517	-	-	-	LOC_Os11g18730	-	-
						#N/A	10618475	4.48139	-	-	-	LOC_Os11g18740	-	-
						#N/A	10620047	4.14492	-	-	-	-	-	-
						#N/A	10625950	5.12493	-	-	-	-	-	-
						#N/A	10632392	4.34335	-	-	-	-	-	-
						#N/A	10634121	4.78817	-	-	-	-	-	-
						#N/A	10635970	4.77128	LOC_Os11g18750	-	-	-	-	-
						#N/A	10636039	6.17449	LOC_Os11g18750	-	-	-	-	-
						#N/A	10636646	4.66299	LOC_Os11g18750	-	-	-	-	-
						#N/A	10639015	4.12468	-	-	-	-	-	-
						#N/A	10639047	4.41385	-	-	-	-	-	-
						#N/A	10639995	5.37928	-	-	-	-	-	-
						#N/A	10640011	5.01581	-	-	-	-	-	-
						#N/A	10640090	5.26294	-	-	-	-	-	-
						#N/A	10640324	4.56513	-	-	-	-	-	-
						#N/A	10640380	4.42071	-	-	-	-	-	-
						#N/A	10640443	4.82774	-	-	-	-	-	-
						#N/A	10640570	4.48269	-	-	-	-	-	-
						#N/A	10641664	5.49578	-	-	-	-	-	-
						#N/A	10642284	4.09095	-	-	-	-	-	-
						#N/A	10642427	4.01956	-	-	-	-	-	-
						#N/A	10644166	4.52645	LOC_Os11g18760	-	-	-	-	-
						#N/A	10644290	5.5115	LOC_Os11g18760	-	-	-	-	-
						#N/A	10644312	4.54209	LOC_Os11g18760	-	-	-	-	-
						#N/A	10649026	4.47447	-	-	-	LOC_Os11g18770	-	-
						#N/A	10650635	4.44837	-	-	-	LOC_Os11g18770	-	-
						#N/A	10652669	5.30745	-	-	-	LOC_Os11g18770	-	-
						#N/A	10653326	4.4918	-	-	-	LOC_Os11g18770	-	-
						#N/A	10654055	4.77278	-	-	-	LOC_Os11g18770	-	-
						#N/A	10654308	5.48124	-	-	-	LOC_Os11g18770	-	-
						#N/A	10655202	4.8218	-	-	-	LOC_Os11g18770	-	-
						#N/A	10658289	4.74733	LOC_Os11g18770	LOC_Os11g18780	-	-	-	-
						#N/A	10660805	4.9134	-	-	-	LOC_Os11g18780	-	-
						#N/A	10661055	4.0856	-	-	-	LOC_Os11g18780	-	-
						#N/A	10663090	4.05196	-	-	-	-	-	-
						#N/A	10663404	5.5444	-	-	-	-	-	-
						#N/A	10663662	5.03626	-	-	-	LOC_Os11g18790	-	-
						#N/A	10663832	4.12853	-	-	-	LOC_Os11g18790	-	-
						#N/A	10664375	5.23175	-	-	-	LOC_Os11g18790	-	-
						#N/A	10666049	4.51118	-	-	-	LOC_Os11g18790	-	-
						#N/A	10666102	4.5852	-	-	-	LOC_Os11g18790	-	-
						#N/A	10666791	4.67596	-	-	-	LOC_Os11g18790	-	-
						#N/A	10666962	4.73412	-	-	-	LOC_Os11g18790	-	-
						#N/A	10667114	4.8694	-	-	-	LOC_Os11g18790	-	-
						#N/A	10667718	4.86422	-	-	-	LOC_Os11g18790	-	-
						#N/A	10668016	5.3306	-	-	-	LOC_Os11g18790	-	-
						#N/A	10668621	4.9604	-	-	-	LOC_Os11g18790	-	-
						#N/A	10669737	5.1636	LOC_Os11g18790	-	-	-	-	-
						#N/A	10670465	5.02348	LOC_Os11g18790	LOC_Os11g18810	-	LOC_Os11g18800	-	-
						#N/A	10671517	4.72436	LOC_Os11g18810	LOC_Os11g18800	-	-	-	-
						#N/A	10672334	4.74174	LOC_Os11g18800	-	-	LOC_Os11g18810	-	-
						#N/A	10673572	4.31031	-	-	-	LOC_Os11g18810	-	-
						#N/A	10675378	5.64767	-	-	-	LOC_Os11g18810	-	-
						#N/A	10675414	4.47903	-	-	-	LOC_Os11g18810	-	-
						#N/A	10678112	5.00832	-	-	-	LOC_Os11g18810	-	-
						#N/A	10678484	5.38765	-	-	-	LOC_Os11g18810	-	-
						#N/A	10679731	4.17704	-	-	-	LOC_Os11g18820	-	-
						#N/A	10680848	4.154	-	-	-	LOC_Os11g18820	-	-
						#N/A	10681670	4.72127	-	-	-	LOC_Os11g18820	-	-
						#N/A	10681701	4.44266	-	-	-	LOC_Os11g18820	-	-
						#N/A	10682188	4.87146	-	-	-	LOC_Os11g18820	-	-
						#N/A	10682732	5.17002	LOC_Os11g18820	-	-	-	-	-
						#N/A	10684495	4.01396	-	-	-	-	-	-
						#N/A	10687592	4.83356	-	-	-	-	-	-
						#N/A	10687645	4.27593	-	-	-	-	-	-
						#N/A	10688676	4.57851	-	-	-	-	-	-
						#N/A	10688765	4.18893	-	-	-	-	-	-
						#N/A	10689905	4.23949	-	-	-	-	-	-
						#N/A	10690062	4.92651	LOC_Os11g18830	-	-	-	-	-
						#N/A	10691175	4.34197	LOC_Os11g18830	-	-	-	-	-
						#N/A	10691508	4.2643	LOC_Os11g18830	-	-	-	-	-
						#N/A	10691648	4.72122	LOC_Os11g18830	-	-	-	-	-
						#N/A	10694186	4.59006	-	-	-	LOC_Os11g18830	-	-
						#N/A	10695217	4.28159	-	-	-	LOC_Os11g18830	-	-
						#N/A	10698142	4.75354	-	-	-	LOC_Os11g18830	-	-
						#N/A	10698314	4.51909	-	-	-	LOC_Os11g18830	-	-
						#N/A	10698468	4.98191	-	-	-	-	-	-
						#N/A	10698500	4.14848	-	-	-	-	-	-
						#N/A	10699825	5.21275	-	-	-	-	-	-
						#N/A	10700482	4.53759	-	-	-	-	-	-
						#N/A	10705173	4.62832	-	-	-	LOC_Os11g18850	-	-
						#N/A	10706304	4.22991	LOC_Os11g18850	-	-	-	-	-
						#N/A	10707651	4.85142	-	-	-	-	-	-
						#N/A	10707793	4.25335	-	-	-	-	-	-
						#N/A	10710422	4.9984	-	-	-	-	-	-
						#N/A	10716450	4.17205	-	-	-	-	-	-
						#N/A	10717656	4.35592	-	-	-	-	-	-
						#N/A	10717665	4.45548	-	-	-	-	-	-
						#N/A	10717809	5.0227	-	-	-	-	-	-
						#N/A	10719169	4.67799	LOC_Os11g18860	-	-	-	-	-
						#N/A	10719177	4.35043	LOC_Os11g18860	-	-	-	-	-
						#N/A	10719963	4.45258	LOC_Os11g18860	-	-	-	-	-
						#N/A	10720130	4.41214	LOC_Os11g18860	-	-	-	-	-
						#N/A	10720314	5.84491	LOC_Os11g18860	-	-	-	-	-
						#N/A	10720317	5.15814	LOC_Os11g18860	-	-	-	-	-
						#N/A	10720426	4.34435	LOC_Os11g18860	-	-	-	-	-
						#N/A	10720866	5.11789	-	-	-	-	-	-
						#N/A	10720876	4.87621	-	-	-	-	-	-
						#N/A	10721060	4.24636	-	-	-	-	-	-
						#N/A	10722139	4.10305	-	-	-	-	-	-
						#N/A	10722454	4.01558	-	-	-	-	-	-
						#N/A	10722673	4.31064	-	-	-	-	-	-
						#N/A	10723324	4.2616	-	-	-	-	-	-
						#N/A	10723404	4.70914	-	-	-	-	-	-
						#N/A	10723708	4.37452	-	-	-	-	-	-
						#N/A	10723769	4.49155	-	-	-	-	-	-
						#N/A	10724052	4.40031	-	-	-	-	-	-
						#N/A	10724097	4.78049	-	-	-	-	-	-
						#N/A	10724180	5.37977	-	-	-	-	-	-
						#N/A	10724318	5.35272	-	-	-	-	-	-
						#N/A	10725129	4.28847	-	-	-	-	-	-
						#N/A	10725324	4.34989	-	-	-	-	-	-
						#N/A	10725837	4.94629	-	-	-	-	-	-
						#N/A	10726984	4.59012	-	-	-	-	-	-
						#N/A	10727277	4.06194	-	-	-	-	-	-
						#N/A	10727804	4.03802	-	-	-	-	-	-
						#N/A	10738063	4.20555	-	-	-	-	-	-
						#N/A	10746602	4.25404	LOC_Os11g18880	LOC_Os11g18890	-	LOC_Os11g18880	-	-
						#N/A	10748537	5.34401	LOC_Os11g18880	-	-	LOC_Os11g18890	-	-
						#N/A	10748767	5.64905	LOC_Os11g18880	-	-	LOC_Os11g18890	-	-
						#N/A	10749766	4.15528	LOC_Os11g18900	-	-	LOC_Os11g18890	-	-
						#N/A	10749881	4.82786	LOC_Os11g18900	-	-	LOC_Os11g18890	-	-
						#N/A	10749882	4.46366	LOC_Os11g18900	-	-	LOC_Os11g18890	-	-
						#N/A	10751259	4.01976	LOC_Os11g18900	-	-	-	-	-
						#N/A	10753745	4.41573	-	-	-	LOC_Os11g18900	-	-
						#N/A	10760601	4.65411	-	-	-	-	-	-
						#N/A	10762883	4.8588	-	-	-	-	-	-
						#N/A	10765475	4.55301	-	-	-	LOC_Os11g18930	-	-
						#N/A	10769781	5.09298	-	-	-	-	-	-
						#N/A	10772961	4.38464	-	-	-	-	-	-
						#N/A	10773534	5.08536	-	-	-	-	-	-
						#N/A	10774016	4.095	-	-	-	-	-	-
						#N/A	10774489	4.02144	-	-	-	-	-	-
						#N/A	10775022	4.81333	LOC_Os11g18940	-	-	-	-	-
						#N/A	10776097	4.93578	LOC_Os11g18940	-	-	-	-	-
						#N/A	10776101	4.89202	LOC_Os11g18940	-	-	-	-	-
						#N/A	10776139	4.71972	LOC_Os11g18940	-	-	-	-	-
						#N/A	10776146	4.45863	LOC_Os11g18940	-	-	-	-	-
						#N/A	10778546	4.70719	-	-	-	-	-	-
						#N/A	10778693	4.73422	-	-	-	-	-	-
						#N/A	10781257	4.61346	-	-	-	-	-	-
						#N/A	10781307	4.38433	-	-	-	-	-	-
						#N/A	10782118	4.58866	-	-	-	-	-	-
						#N/A	10782239	4.25255	-	-	-	-	-	-
						#N/A	10782709	4.33422	-	-	-	-	-	-
						#N/A	10783245	4.0738	-	-	-	-	-	-
						#N/A	10783666	4.57743	-	-	-	-	-	-
						#N/A	10783715	5.17129	-	-	-	-	-	-
						#N/A	10783999	4.04063	-	-	-	-	-	-
						#N/A	10784027	5.05842	-	-	-	-	-	-
						#N/A	10784059	4.73007	-	-	-	-	-	-
						#N/A	10788373	4.44958	-	-	-	LOC_Os11g18947	-	-
						#N/A	10788439	4.26822	-	-	-	LOC_Os11g18947	-	-
						#N/A	10792429	4.40514	LOC_Os11g18947	LOC_Os11g18947	-	-	-	-
						#N/A	10796803	5.30387	-	-	-	-	-	-
						#N/A	10797115	4.22635	-	-	-	-	-	-
						#N/A	10797160	5.45106	-	-	-	-	-	-
						#N/A	10797630	4.66099	-	-	-	-	-	-
						#N/A	10798069	4.5107	-	-	-	-	-	-
						#N/A	10798260	4.61613	-	-	-	-	-	-
						#N/A	10798715	4.00773	-	-	-	-	-	-
						#N/A	10810875	5.07877	LOC_Os11g18961	-	-	-	-	-
						#N/A	10810991	4.26948	LOC_Os11g18961	LOC_Os11g18970	-	-	-	-
						#N/A	10811200	5.30829	LOC_Os11g18961	LOC_Os11g18970	-	-	-	-
						#N/A	10811309	4.33827	LOC_Os11g18961	LOC_Os11g18970	-	-	-	-
						#N/A	10811325	4.25268	LOC_Os11g18961	LOC_Os11g18970	-	-	-	-
						#N/A	10811475	4.00331	LOC_Os11g18970	-	-	-	-	-
						#N/A	10811496	4.17854	LOC_Os11g18970	-	-	-	-	-
						#N/A	10811803	4.55871	LOC_Os11g18970	-	-	-	-	-
						#N/A	10811898	4.66448	LOC_Os11g18970	-	-	-	-	-
						#N/A	10811964	4.70329	LOC_Os11g18970	-	-	-	-	-
						#N/A	10811973	5.18103	LOC_Os11g18970	-	-	-	-	-
						#N/A	10812097	4.06595	LOC_Os11g18970	-	-	-	-	-
						#N/A	10812324	4.38939	LOC_Os11g18970	-	-	-	-	-
						#N/A	10812350	4.94684	LOC_Os11g18970	-	-	-	-	-
						#N/A	10813054	5.84349	-	-	-	LOC_Os11g18970	-	-
						#N/A	10813441	4.63212	LOC_Os11g18980	-	-	LOC_Os11g18970	-	-
						#N/A	10813552	4.57894	LOC_Os11g18980	-	-	LOC_Os11g18970	-	-
						#N/A	10813767	4.17553	LOC_Os11g18980	-	-	-	-	-
						#N/A	10814554	4.55022	LOC_Os11g18980	-	-	-	-	-
						#N/A	10814559	4.42027	LOC_Os11g18980	-	-	-	-	-
						#N/A	10814619	5.43359	LOC_Os11g18980	-	-	-	-	-
						#N/A	10814646	4.13023	LOC_Os11g18980	-	-	-	-	-
						#N/A	10816741	4.41333	-	-	-	LOC_Os11g18980	-	-
						#N/A	10818049	4.60578	-	-	-	LOC_Os11g18980	-	-
						#N/A	10818222	4.41518	-	-	-	LOC_Os11g18980	-	-
						#N/A	10818298	4.62549	-	-	-	LOC_Os11g18980	-	-
						#N/A	10818540	4.73889	-	-	-	LOC_Os11g18980	-	-
						#N/A	10819028	4.62324	-	-	-	-	-	-
						#N/A	10819129	4.8919	-	-	-	-	-	-
						#N/A	10819141	4.53467	-	-	-	-	-	-
						#N/A	10819223	4.48998	-	-	-	-	-	-
						#N/A	10819311	4.05361	-	-	-	-	-	-
						#N/A	10819445	4.27041	-	-	-	-	-	-
						#N/A	10819471	5.10982	-	-	-	-	-	-
						#N/A	10822797	4.62397	-	-	-	-	-	-
						#N/A	10822812	4.54785	-	-	-	-	-	-
						#N/A	10823106	4.32156	-	-	-	-	-	-
						#N/A	10824029	4.2382	LOC_Os11g18990	-	-	-	-	-
						#N/A	10824142	4.04034	LOC_Os11g18990	-	-	-	-	-
						#N/A	10824435	4.62988	LOC_Os11g18990	-	-	-	-	-
						#N/A	10830163	4.54716	-	-	-	LOC_Os11g18990	-	-
						#N/A	10830919	5.65727	-	-	-	LOC_Os11g18990	-	-
						#N/A	10834482	4.6075	-	-	-	-	-	-
						#N/A	10835660	4.28559	LOC_Os11g19000	-	-	-	-	-
						#N/A	10835685	4.38315	LOC_Os11g19000	-	-	-	-	-
						#N/A	10835708	4.20489	LOC_Os11g19000	-	-	-	-	-
						#N/A	10836320	4.37579	LOC_Os11g19000	-	-	-	-	-
						#N/A	10836456	4.52215	LOC_Os11g19000	-	-	-	-	-
						#N/A	10836845	5.14887	LOC_Os11g19010	-	-	LOC_Os11g19000	-	-
						#N/A	10838196	4.14667	LOC_Os11g19010	LOC_Os11g19020	-	-	-	-
						#N/A	10838238	5.83093	LOC_Os11g19010	LOC_Os11g19020	-	-	-	-
						#N/A	10838421	5.02809	LOC_Os11g19010	LOC_Os11g19020	-	-	-	-
						#N/A	10838738	4.70668	LOC_Os11g19010	LOC_Os11g19020	-	-	-	-
						#N/A	10838748	4.30245	LOC_Os11g19020	-	-	LOC_Os11g19010	-	-
						#N/A	10838766	5.37832	LOC_Os11g19020	-	-	LOC_Os11g19010	-	-
						#N/A	10839548	4.30447	LOC_Os11g19020	-	-	-	-	-
						#N/A	10839945	4.1889	LOC_Os11g19020	-	-	-	-	-
						#N/A	10840063	4.31942	-	-	-	LOC_Os11g19020	-	-
						#N/A	10840121	4.87949	-	-	-	LOC_Os11g19020	-	-
						#N/A	10840510	4.8974	-	-	-	LOC_Os11g19020	-	-
						#N/A	10840523	4.57078	-	-	-	LOC_Os11g19020	-	-
						#N/A	10840612	4.87736	-	-	-	LOC_Os11g19020	-	-
						#N/A	10840954	4.84132	-	-	-	LOC_Os11g19020	-	-
						#N/A	10840988	5.03859	-	-	-	LOC_Os11g19020	-	-
						#N/A	10841349	4.8904	-	-	-	-	-	-
						#N/A	10841718	4.70178	-	-	-	-	-	-
						#N/A	10841826	4.98748	-	-	-	-	-	-
						#N/A	10842101	4.15632	-	-	-	-	-	-
						#N/A	10842385	5.26403	-	-	-	-	-	-
						#N/A	10842668	4.80686	-	-	-	-	-	-
						#N/A	10842681	4.75164	-	-	-	-	-	-
						#N/A	10845979	5.32237	-	-	-	LOC_Os11g19030	-	-
						#N/A	10845981	5.60255	-	-	-	LOC_Os11g19030	-	-
						#N/A	10845985	5.3677	-	-	-	LOC_Os11g19030	-	-
						#N/A	10846221	4.35608	-	-	-	LOC_Os11g19030	-	-
						#N/A	10846279	4.65257	-	-	-	LOC_Os11g19030	-	-
						#N/A	10846398	5.56855	-	-	-	LOC_Os11g19030	-	-
						#N/A	10846458	6.00078	-	-	-	LOC_Os11g19030	-	-
						#N/A	10846647	4.94934	-	-	-	LOC_Os11g19030	-	-
						#N/A	10846700	4.0096	-	-	-	LOC_Os11g19030	-	-
						#N/A	10847055	4.79141	-	-	-	LOC_Os11g19030	-	-
						#N/A	10847563	5.63913	-	-	-	LOC_Os11g19030	-	-
						#N/A	10847665	4.76668	-	-	-	LOC_Os11g19030	-	-
						#N/A	10847758	4.39311	-	-	-	LOC_Os11g19030	-	-
						#N/A	10848562	4.64836	-	-	-	LOC_Os11g19030	-	-
						#N/A	10848854	5.2775	-	-	-	LOC_Os11g19030	-	-
						#N/A	10849002	4.60286	-	-	-	LOC_Os11g19030	-	-
						#N/A	10849030	4.96901	-	-	-	LOC_Os11g19030	-	-
						#N/A	10849304	5.85581	-	-	-	LOC_Os11g19030	-	-
						#N/A	10849345	5.39527	-	-	-	LOC_Os11g19030	-	-
						#N/A	10849468	4.40446	-	-	-	LOC_Os11g19030	-	-
						#N/A	10849971	4.58734	-	-	-	LOC_Os11g19030	-	-
						#N/A	10851947	5.08316	-	-	-	LOC_Os11g19030	-	-
						#N/A	10852193	4.84164	-	-	-	LOC_Os11g19030	-	-
						#N/A	10852196	4.37392	-	-	-	LOC_Os11g19030	-	-
						#N/A	10852641	4.15195	-	-	-	LOC_Os11g19030	-	-
						#N/A	10852929	4.72079	-	-	-	LOC_Os11g19030	-	-
						#N/A	10854039	4.25736	-	-	-	LOC_Os11g19030	-	-
						#N/A	10854094	4.67734	-	-	-	LOC_Os11g19030	-	-
						#N/A	10854616	4.18651	-	-	-	LOC_Os11g19030	-	-
						#N/A	10854663	4.57315	-	-	-	LOC_Os11g19030	-	-
						#N/A	10854704	4.63294	-	-	-	LOC_Os11g19030	-	-
						#N/A	10854990	5.05461	-	-	-	LOC_Os11g19030	-	-
						#N/A	10857741	5.63846	LOC_Os11g19040	-	-	-	-	-
						#N/A	10858481	4.80863	LOC_Os11g19040	-	-	-	-	-
						#N/A	10858526	4.24738	LOC_Os11g19040	-	-	-	-	-
						#N/A	10859799	4.40875	-	-	-	-	-	-
						#N/A	10859916	4.82902	-	-	-	-	-	-
						#N/A	10859919	4.83554	-	-	-	-	-	-
						#N/A	10860190	5.05608	-	-	-	LOC_Os11g19050	-	-
						#N/A	10860448	4.18145	-	-	-	LOC_Os11g19050	-	-
						#N/A	10860625	4.76239	-	-	-	LOC_Os11g19050	-	-
						#N/A	10860812	4.5954	-	-	-	LOC_Os11g19050	-	-
						#N/A	10861260	4.64036	LOC_Os11g19050	-	-	-	-	-
						#N/A	10861528	4.43189	LOC_Os11g19050	LOC_Os11g19060	-	-	-	-
						#N/A	10862972	4.10341	LOC_Os11g19060	-	-	-	-	-
						#N/A	10862979	4.58793	LOC_Os11g19060	-	-	-	-	-
						#N/A	10862987	4.74685	LOC_Os11g19060	-	-	-	-	-
						#N/A	10865673	4.22952	-	-	-	LOC_Os11g19060	-	-
						#N/A	10865720	5.47072	-	-	-	LOC_Os11g19060	-	-
						#N/A	10867285	4.58086	-	-	-	LOC_Os11g19060	-	-
						#N/A	10867898	4.55112	-	-	-	LOC_Os11g19060	-	-
						#N/A	10868199	5.1816	-	-	-	LOC_Os11g19060	-	-
						#N/A	10868271	4.62479	-	-	-	LOC_Os11g19060	-	-
						#N/A	10869679	4.01546	-	-	-	-	-	-
						#N/A	10870157	4.59206	-	-	-	-	-	-
						#N/A	10870158	4.50415	-	-	-	-	-	-
						#N/A	10870333	4.38658	-	-	-	-	-	-
						#N/A	10870466	4.73474	-	-	-	-	-	-
						#N/A	10870623	6.03852	-	-	-	-	-	-
						#N/A	10870644	4.86397	-	-	-	-	-	-
						#N/A	10870856	5.21883	-	-	-	-	-	-
						#N/A	10870859	5.22352	-	-	-	-	-	-
						#N/A	10870879	5.4944	-	-	-	-	-	-
						#N/A	10871303	4.61091	-	-	-	-	-	-
						#N/A	10871325	4.89159	-	-	-	-	-	-
						#N/A	10871351	4.57209	-	-	-	-	-	-
						#N/A	10871357	5.17122	-	-	-	-	-	-
						#N/A	10871621	4.49146	-	-	-	LOC_Os11g19070	-	-
						#N/A	10871637	5.05814	-	-	-	LOC_Os11g19070	-	-
						#N/A	10871683	4.29205	-	-	-	LOC_Os11g19070	-	-
						#N/A	10871943	4.77807	-	-	-	LOC_Os11g19070	-	-
						#N/A	10871974	4.71676	-	-	-	LOC_Os11g19070	-	-
						#N/A	10872095	4.21585	-	-	-	LOC_Os11g19070	-	-
						#N/A	10872175	5.64536	-	-	-	LOC_Os11g19070	-	-
						#N/A	10872622	5.12933	LOC_Os11g19070	-	-	-	-	-
						#N/A	10872644	5.22417	LOC_Os11g19070	-	-	-	-	-
						#N/A	10872812	4.70605	LOC_Os11g19070	-	-	-	-	-
						#N/A	10872858	4.35854	LOC_Os11g19070	-	-	-	-	-
						#N/A	10873158	4.04829	LOC_Os11g19070	-	-	-	-	-
						#N/A	10874153	4.14626	LOC_Os11g19070	-	-	-	-	-
						#N/A	10874558	5.0519	-	-	-	-	-	-
						#N/A	10874717	4.20459	-	-	-	-	-	-
						#N/A	10874779	4.16729	-	-	-	-	-	-
						#N/A	10874886	4.12988	-	-	-	-	-	-
						#N/A	10875200	4.42682	-	-	-	-	-	-
						#N/A	10875223	4.59034	-	-	-	-	-	-
						#N/A	10875230	5.14981	-	-	-	-	-	-
						#N/A	10875335	5.55641	-	-	-	-	-	-
						#N/A	10876031	4.22341	-	-	-	-	-	-
						#N/A	10876048	4.01899	-	-	-	-	-	-
						#N/A	10876295	4.50754	-	-	-	-	-	-
						#N/A	10876611	5.0998	-	-	-	-	-	-
						#N/A	10877006	5.79304	-	-	-	-	-	-
						#N/A	10877651	4.52871	-	-	-	-	-	-
						#N/A	10877876	4.82863	-	-	-	-	-	-
						#N/A	10879102	4.79835	-	-	-	-	-	-
						#N/A	10879511	4.64475	-	-	-	-	-	-
						#N/A	10880374	5.34259	-	-	-	-	-	-
						#N/A	10880581	5.01399	-	-	-	-	-	-
						#N/A	10880741	4.2723	-	-	-	-	-	-
						#N/A	10882502	4.82843	-	-	-	-	-	-
						#N/A	10882534	4.1073	-	-	-	-	-	-
						#N/A	10882580	5.39063	-	-	-	-	-	-
						#N/A	10886039	4.50504	LOC_Os11g19100	LOC_Os11g19100	-	-	-	-
						#N/A	10887117	4.13437	-	-	-	LOC_Os11g19100	-	-
						#N/A	10888083	4.28064	-	-	-	LOC_Os11g19100	-	-
						#N/A	10888568	4.28801	-	-	-	LOC_Os11g19100	-	-
						#N/A	10889116	4.04885	-	-	-	LOC_Os11g19100	-	-
						#N/A	10889604	5.08324	-	-	-	LOC_Os11g19100	-	-
						#N/A	10890982	4.84087	-	-	-	LOC_Os11g19100	-	-
						#N/A	10891537	4.89576	-	-	-	LOC_Os11g19100	-	-
						#N/A	10891951	4.54281	-	-	-	LOC_Os11g19100	-	-
						#N/A	10893235	4.04899	-	-	-	-	-	-
						#N/A	10893266	4.445	-	-	-	-	-	-
						#N/A	10893273	4.38017	-	-	-	-	-	-
						#N/A	10893320	5.01902	-	-	-	-	-	-
						#N/A	10893361	4.01447	-	-	-	-	-	-
						#N/A	10893525	4.5852	-	-	-	-	-	-
						#N/A	10893708	4.52163	-	-	-	-	-	-
						#N/A	10894291	4.01804	-	-	-	-	-	-
						#N/A	10895241	4.59249	LOC_Os11g19110	-	-	-	-	-
						#N/A	10895548	5.69284	LOC_Os11g19110	-	-	-	-	-
						#N/A	10895626	4.30477	LOC_Os11g19110	-	-	-	-	-
						#N/A	10896569	4.0306	LOC_Os11g19110	-	-	-	-	-
						#N/A	10897294	4.22317	-	-	-	LOC_Os11g19110	-	-
						#N/A	10898461	4.95263	-	-	-	LOC_Os11g19110	-	-
						#N/A	10898546	4.50948	-	-	-	LOC_Os11g19110	-	-
						#N/A	10898565	5.09213	-	-	-	LOC_Os11g19110	-	-
						#N/A	10898648	4.38836	-	-	-	LOC_Os11g19110	-	-
						#N/A	10898815	5.15425	-	-	-	LOC_Os11g19110	-	-
						#N/A	10899143	5.53073	-	-	-	LOC_Os11g19110	-	-
						#N/A	10899190	4.77341	-	-	-	LOC_Os11g19110	-	-
						#N/A	10899383	5.15544	-	-	-	LOC_Os11g19110	-	-
						#N/A	10899536	4.43633	-	-	-	LOC_Os11g19110	-	-
						#N/A	10899805	4.58699	-	-	-	LOC_Os11g19110	-	-
						#N/A	10900184	4.87857	-	-	-	LOC_Os11g19110	-	-
						#N/A	10901183	5.04065	-	-	-	LOC_Os11g19110	-	-
						#N/A	10901775	4.16651	-	-	-	LOC_Os11g19110	-	-
						#N/A	10902357	4.46826	-	-	-	LOC_Os11g19110	-	-
						#N/A	10902744	4.22865	-	-	-	LOC_Os11g19110	-	-
						#N/A	10903089	4.42317	-	-	-	LOC_Os11g19110	-	-
						#N/A	10904317	4.26016	-	-	-	-	-	-
						#N/A	10904397	5.26142	-	-	-	-	-	-
						#N/A	10905068	5.30978	-	-	-	-	-	-
						#N/A	10909515	4.16014	LOC_Os11g19130	-	-	-	-	-
						#N/A	10909601	4.79059	LOC_Os11g19130	-	-	-	-	-
						#N/A	10913500	4.4887	-	-	-	LOC_Os11g19130	-	-
						#N/A	10927206	4.50475	-	-	-	-	-	-
						#N/A	10927587	4.37661	-	-	-	-	-	-
						#N/A	10929303	4.71274	-	-	-	-	-	-
						#N/A	10933158	4.07167	-	-	-	-	-	-
						#N/A	10940034	4.74375	-	-	-	-	-	-
						#N/A	10943132	4.01954	-	-	-	-	-	-
						#N/A	10943497	4.75567	-	-	-	-	-	-
						#N/A	10943975	4.50759	-	-	-	-	-	-
						#N/A	10945559	4.32734	-	-	-	-	-	-
						#N/A	10947545	4.68623	-	-	-	-	-	-
						#N/A	10947673	5.9923	-	-	-	-	-	-
						#N/A	10948175	4.44111	-	-	-	-	-	-
						#N/A	10948232	4.28786	-	-	-	-	-	-
						#N/A	10948937	4.76912	LOC_Os11g19170	-	-	-	-	-
						#N/A	10949008	6.65023	LOC_Os11g19170	-	-	-	-	-
						#N/A	10949291	5.59591	LOC_Os11g19170	-	-	-	-	-
						#N/A	10949322	6.38062	LOC_Os11g19170	-	-	-	-	-
						#N/A	10949977	5.05382	LOC_Os11g19170	-	-	-	-	-
						#N/A	10950473	4.40828	LOC_Os11g19170	-	-	-	-	-
						#N/A	10951400	5.31283	-	-	-	-	-	-
						#N/A	10951482	5.53833	-	-	-	-	-	-
						#N/A	10951890	5.6344	-	-	-	-	-	-
						#N/A	10952319	5.90137	-	-	-	-	-	-
						#N/A	10952523	4.8236	-	-	-	-	-	-
						#N/A	10953709	5.23806	-	-	-	-	-	-
						#N/A	10953763	4.22541	-	-	-	-	-	-
						#N/A	10953764	4.16565	-	-	-	-	-	-
						#N/A	10954109	5.15869	LOC_Os11g19180	-	-	-	-	-
						#N/A	10954313	5.41255	LOC_Os11g19180	-	-	-	-	-
						#N/A	10956290	4.09801	-	-	-	-	-	-
						#N/A	10956418	5.4423	-	-	-	-	-	-
						#N/A	10957137	5.19282	-	-	-	-	-	-
						#N/A	10957528	4.88401	-	-	-	-	-	-
						#N/A	10957535	4.37211	-	-	-	-	-	-
						#N/A	10957585	4.36845	-	-	-	-	-	-
						#N/A	10969261	4.68023	-	-	-	LOC_Os11g19200	-	-
						#N/A	10972143	4.74992	LOC_Os11g19210	-	-	-	-	-
						#N/A	10972350	4.15368	LOC_Os11g19210	-	-	-	-	-
						#N/A	10974499	5.18645	-	-	-	LOC_Os11g19210	-	-
						#N/A	10976326	5.5165	-	-	-	LOC_Os11g19210	-	-
						#N/A	10980743	4.98179	-	-	-	LOC_Os11g19220	-	-
						#N/A	10981660	5.38806	-	-	-	LOC_Os11g19220	-	-
						#N/A	10982561	4.59048	LOC_Os11g19220	-	-	-	-	-
						#N/A	10982758	5.17542	LOC_Os11g19220	-	-	-	-	-
						#N/A	10982769	5.25498	LOC_Os11g19220	-	-	-	-	-
						#N/A	10983143	5.00138	LOC_Os11g19220	-	-	-	-	-
						#N/A	10983400	6.30567	LOC_Os11g19220	-	-	-	-	-
						#N/A	10983495	6.60364	LOC_Os11g19220	-	-	-	-	-
						#N/A	10983582	4.75074	LOC_Os11g19220	-	-	-	-	-
						#N/A	10983707	5.28335	LOC_Os11g19220	-	-	-	-	-
						#N/A	10984376	5.44684	-	-	-	-	-	-
						#N/A	10984537	4.38099	-	-	-	-	-	-
						#N/A	10984805	6.72985	-	-	-	-	-	-
						#N/A	10984809	7.32975	-	-	-	-	-	-
						#N/A	10986767	5.38669	-	-	-	-	-	-
						#N/A	10987197	5.84095	-	-	-	-	-	-
						#N/A	10988800	5.45969	-	-	-	-	-	-
						#N/A	10988943	5.02664	-	-	-	-	-	-
						#N/A	10989625	5.35787	-	-	-	-	-	-
						#N/A	10989661	4.06499	-	-	-	-	-	-
						#N/A	10990227	5.25042	-	-	-	-	-	-
						#N/A	10990336	5.03061	-	-	-	-	-	-
						#N/A	10990353	5.55854	-	-	-	-	-	-
						#N/A	10990672	4.40075	LOC_Os11g19230	-	-	-	-	-
						#N/A	10991161	4.0167	LOC_Os11g19230	-	-	-	-	-
						#N/A	10991174	4.48532	LOC_Os11g19230	-	-	-	-	-
						#N/A	10991276	4.37225	LOC_Os11g19230	-	-	-	-	-
						#N/A	10991912	4.03247	LOC_Os11g19230	-	-	-	-	-
						#N/A	10992288	4.12897	LOC_Os11g19230	-	-	-	-	-
						#N/A	10997857	4.25218	LOC_Os11g19240	-	-	-	-	-
						#N/A	10997895	4.19729	LOC_Os11g19240	-	-	-	-	-
						#N/A	11002602	4.12715	-	-	-	-	-	-
						#N/A	11018898	4.10813	-	-	-	LOC_Os11g19250	-	-
						#N/A	11031095	4.26018	-	-	-	-	-	-
						#N/A	11032927	4.35289	-	-	-	-	-	-
						#N/A	11036231	4.60704	-	-	-	-	-	-
						#N/A	11036508	6.56184	-	-	-	-	-	-
						#N/A	11040704	4.14621	-	-	-	-	-	-
						#N/A	11060612	4.20508	-	-	-	LOC_Os11g19300	-	-
						#N/A	11063232	4.0996	-	-	-	LOC_Os11g19300	-	-
						#N/A	11063233	4.48018	-	-	-	LOC_Os11g19300	-	-
						#N/A	11063254	4.17215	-	-	-	LOC_Os11g19300	-	-
						#N/A	11066892	4.18055	LOC_Os11g19310	-	-	-	-	-
						#N/A	11073291	4.55781	LOC_Os11g19320	LOC_Os11g19330	-	-	-	-
						#N/A	11080619	4.3653	-	-	-	-	-	-
						#N/A	11080626	4.35661	-	-	-	-	-	-
						#N/A	11088462	4.14711	-	-	-	-	-	-
						#N/A	11093115	4.09921	-	-	-	-	-	-
						#N/A	11100297	4.00149	-	-	-	-	-	-
						#N/A	11101489	4.1714	-	-	-	-	-	-
						#N/A	11101575	4.33827	-	-	-	-	-	-
						#N/A	11106487	4.01558	-	-	-	-	-	-
						#N/A	11112069	4.52098	-	-	-	LOC_Os11g19340	-	-
						#N/A	11112371	4.44598	LOC_Os11g19340	-	-	-	-	-
						#N/A	11112575	4.35055	LOC_Os11g19340	-	-	-	-	-
						#N/A	11113383	4.04701	LOC_Os11g19340	-	-	-	-	-
						#N/A	11117441	4.10602	-	-	-	-	-	-
						#N/A	11117742	4.03003	-	-	-	-	-	-
						#N/A	11118290	4.33775	-	-	-	-	-	-
						#N/A	11118365	4.00842	-	-	-	-	-	-
						#N/A	11121335	5.36807	-	-	-	LOC_Os11g19350	-	-
						#N/A	11121627	4.9771	-	-	-	LOC_Os11g19350	-	-
						#N/A	11122108	4.04449	-	-	-	LOC_Os11g19350	-	-
						#N/A	11122170	4.2893	-	-	-	LOC_Os11g19350	-	-
						#N/A	11122565	4.66962	-	-	-	LOC_Os11g19350	-	-
						#N/A	11125436	4.11603	-	-	-	LOC_Os11g19350	-	-
						#N/A	11125723	4.81826	-	-	-	LOC_Os11g19350	-	-
						#N/A	11125724	4.68054	-	-	-	LOC_Os11g19350	-	-
						#N/A	11126250	4.29804	LOC_Os11g19350	-	-	-	-	-
						#N/A	11129814	4.33637	-	-	-	LOC_Os11g19360	-	-
						#N/A	11131708	4.18077	-	-	-	LOC_Os11g19360	-	-
						#N/A	11132731	4.23183	-	-	-	LOC_Os11g19360	-	-
						#N/A	11132847	4.39442	-	-	-	LOC_Os11g19360	-	-
						#N/A	11133000	4.07423	-	-	-	LOC_Os11g19360	-	-
						#N/A	11133072	4.57241	-	-	-	LOC_Os11g19360	-	-
						#N/A	11133107	4.29338	-	-	-	LOC_Os11g19360	-	-
						#N/A	11133709	4.66547	-	-	-	LOC_Os11g19360	-	-
						#N/A	11134449	4.36382	-	-	-	LOC_Os11g19360	-	-
						#N/A	11134456	4.66584	-	-	-	LOC_Os11g19360	-	-
						#N/A	11134514	4.42815	-	-	-	LOC_Os11g19360	-	-
						#N/A	11134621	4.05649	-	-	-	LOC_Os11g19360	-	-
						#N/A	11135408	4.19148	-	-	-	-	-	-
						#N/A	11137908	4.32107	-	-	-	-	-	-
						#N/A	11139588	4.06394	-	-	-	-	-	-
						#N/A	11139630	4.76402	-	-	-	-	-	-
						#N/A	11140014	4.1651	-	-	-	-	-	-
						#N/A	11140037	5.16413	-	-	-	-	-	-
						#N/A	11140061	4.23971	-	-	-	-	-	-
						#N/A	11140573	5.14074	-	-	-	-	-	-
						#N/A	11142607	4.06885	-	-	-	-	-	-
						#N/A	11143295	4.58391	-	-	-	-	-	-
						#N/A	11144184	4.37204	-	-	-	-	-	-
						#N/A	11144403	4.14278	-	-	-	-	-	-
						#N/A	11144449	4.721	-	-	-	-	-	-
						#N/A	11145017	4.30424	-	-	-	-	-	-
						#N/A	11145256	4.86772	-	-	-	-	-	-
						#N/A	11145398	4.5587	-	-	-	-	-	-
						#N/A	11150330	4.56116	LOC_Os11g19380	-	-	-	-	-
						#N/A	11153865	4.52527	LOC_Os11g19390	-	-	LOC_Os11g19380	-	-
						#N/A	11156880	4.09452	-	-	-	-	-	-
						#N/A	11184051	4.431	-	-	-	LOC_Os11g19440	-	-
						#N/A	11184814	4.00033	-	-	-	-	-	-
						#N/A	11186796	4.50203	-	-	-	-	-	-
						#N/A	11190075	4.92311	-	-	-	-	-	-
						#N/A	11190527	6.10395	-	-	-	-	-	-
						#N/A	11194719	4.08263	-	-	-	LOC_Os11g19450	-	-
						#N/A	11194754	4.81424	-	-	-	LOC_Os11g19450	-	-
						#N/A	11194761	4.09894	-	-	-	LOC_Os11g19450	-	-
						#N/A	11195199	4.46144	-	-	-	LOC_Os11g19450	-	-
						#N/A	11198565	4.01223	LOC_Os11g19450	-	-	-	-	-
						#N/A	11199008	4.25041	LOC_Os11g19450	-	-	-	-	-
						#N/A	11204733	4.72923	-	-	-	LOC_Os11g19460	-	-
						#N/A	11207192	4.35748	-	-	-	LOC_Os11g19460	-	-
						#N/A	11214162	4.42243	-	-	-	LOC_Os11g19480	-	-
						#N/A	11214709	4.30013	-	-	-	-	-	-
						#N/A	11216612	4.24503	-	-	-	-	-	-
						#N/A	11218290	5.60096	-	-	-	-	-	-
						#N/A	11218974	4.26282	-	-	-	-	-	-
						#N/A	11219848	4.72937	LOC_Os11g19490	-	-	-	-	-
						#N/A	11224507	4.53647	-	-	-	-	-	-
						#N/A	11225132	4.30467	-	-	-	-	-	-
						#N/A	11239029	4.99924	-	-	-	-	-	-
						#N/A	11239504	5.03381	-	-	-	-	-	-
						#N/A	11239865	4.65007	-	-	-	-	-	-
						#N/A	11240264	4.76841	-	-	-	-	-	-
						#N/A	11240864	4.53117	-	-	-	-	-	-
						#N/A	11263485	4.61137	LOC_Os11g19540	-	-	-	-	-
						#N/A	11263537	4.37319	LOC_Os11g19540	-	-	-	-	-
						#N/A	11263717	4.00776	LOC_Os11g19540	-	-	-	-	-
						#N/A	11266282	4.27433	-	-	-	LOC_Os11g19550	-	-
						#N/A	11266735	4.22849	-	-	-	LOC_Os11g19550	-	-
						#N/A	11308025	5.41185	LOC_Os11g19620	-	-	-	-	-
						#N/A	11308533	4.094	-	-	-	LOC_Os11g19620	-	-
						#N/A	11321364	4.24814	-	-	-	LOC_Os11g19650	-	-
						#N/A	11321375	4.43325	-	-	-	LOC_Os11g19650	-	-
						#N/A	11321710	5.09104	-	-	-	LOC_Os11g19650	-	-
						#N/A	11323035	4.25542	-	-	-	LOC_Os11g19650	-	-
						#N/A	11326174	4.98578	-	-	-	LOC_Os11g19660	-	-
						#N/A	11326199	4.16635	-	-	-	LOC_Os11g19660	-	-
						#N/A	11326944	4.11519	-	-	-	LOC_Os11g19660	-	-
						#N/A	11327563	5.24252	-	-	-	LOC_Os11g19660	-	-
						#N/A	11327572	4.54928	-	-	-	LOC_Os11g19660	-	-
						#N/A	11327750	4.07465	-	-	-	LOC_Os11g19660	-	-
						#N/A	11328203	4.57179	LOC_Os11g19670	-	-	LOC_Os11g19660	-	-
						#N/A	11328270	4.01912	LOC_Os11g19660	LOC_Os11g19670	-	-	-	-
						#N/A	11328315	4.52521	LOC_Os11g19660	LOC_Os11g19670	-	-	-	-
						#N/A	11338700	4.0111	LOC_Os11g19690	-	-	-	-	-
						#N/A	11340186	4.78137	LOC_Os11g19690	-	-	-	-	-
						#N/A	11340335	4.57394	LOC_Os11g19690	LOC_Os11g19700	-	-	-	-
						#N/A	11340522	4.97515	LOC_Os11g19700	-	-	-	-	-
						#N/A	11340722	4.93761	LOC_Os11g19700	-	-	-	-	-
						#N/A	11340747	4.95651	LOC_Os11g19700	-	-	-	-	-
						#N/A	11341695	4.00392	LOC_Os11g19700	-	-	-	-	-
						#N/A	11342000	5.0568	LOC_Os11g19700	-	-	-	-	-
						#N/A	11345121	4.32964	-	-	-	LOC_Os11g19700	-	-
						#N/A	11345618	4.13135	-	-	-	LOC_Os11g19700	-	-
						#N/A	11346120	4.78882	-	-	-	LOC_Os11g19700	-	-
						#N/A	11346879	4.16761	-	-	-	LOC_Os11g19700	-	-
						#N/A	11348543	4.42044	-	-	-	LOC_Os11g19700	-	-
						#N/A	11349565	4.69343	-	-	-	-	-	-
						#N/A	11350041	4.29825	-	-	-	-	-	-
						#N/A	11350208	4.55275	-	-	-	-	-	-
						#N/A	11350325	4.05422	-	-	-	-	-	-
						#N/A	11350557	4.30307	-	-	-	-	-	-
						#N/A	11351783	4.73291	-	-	-	LOC_Os11g19710	-	-
						#N/A	11361116	4.31168	-	-	-	-	-	-
						#N/A	11364598	5.02723	-	-	-	LOC_Os11g19720	-	-
						#N/A	11369580	5.19828	LOC_Os11g19720	-	-	-	-	-
						#N/A	11369604	4.66899	LOC_Os11g19720	-	-	-	-	-
						#N/A	11369831	4.20524	LOC_Os11g19720	-	-	-	-	-
						#N/A	11369977	4.60292	LOC_Os11g19720	-	-	-	-	-
						#N/A	11370571	4.30463	LOC_Os11g19720	-	-	-	-	-
						#N/A	11375240	4.02124	-	-	-	LOC_Os11g19730	-	-
						#N/A	11377462	4.12931	-	-	-	-	-	-
						#N/A	11378974	4.01597	-	-	-	-	-	-
						#N/A	11382151	5.2108	LOC_Os11g19760	-	-	-	-	-
						#N/A	11382550	5.02558	LOC_Os11g19760	-	-	-	-	-
						#N/A	11383796	4.04718	-	-	-	LOC_Os11g19760	-	-
						#N/A	11386814	4.73356	-	-	-	LOC_Os11g19764	-	-
						#N/A	11386845	4.44071	-	-	-	LOC_Os11g19764	-	-
						#N/A	11387424	4.24163	-	-	-	LOC_Os11g19764	-	-
						#N/A	11387525	4.07598	-	-	-	LOC_Os11g19764	-	-
						#N/A	11387560	5.32154	-	-	-	LOC_Os11g19764	-	-
						#N/A	11391958	5.38967	LOC_Os11g19764	LOC_Os11g19764	-	LOC_Os11g19770	-	-
						#N/A	11391970	4.81985	LOC_Os11g19764	LOC_Os11g19764	-	LOC_Os11g19770	-	-
						#N/A	11392754	4.07567	LOC_Os11g19764	LOC_Os11g19764	-	-	-	-
						#N/A	11399793	5.6492	-	-	-	-	-	-
						#N/A	11403796	4.58121	-	-	-	LOC_Os11g19790	-	-
						#N/A	11406462	4.56229	-	-	-	-	-	-
						#N/A	11406477	4.31585	-	-	-	-	-	-
						#N/A	11406593	4.25628	LOC_Os11g19800	-	-	-	-	-
						#N/A	11406608	4.43513	LOC_Os11g19800	-	-	-	-	-
						#N/A	11411280	4.29458	-	-	-	LOC_Os11g19800	-	-
						#N/A	11412477	4.1071	-	-	-	LOC_Os11g19810	-	-
						#N/A	11414755	4.08967	-	-	-	LOC_Os11g19810	-	-
						#N/A	11423729	4.47989	-	-	-	LOC_Os11g19830	-	-
						#N/A	11423755	4.43569	-	-	-	LOC_Os11g19830	-	-
						#N/A	11429094	4.51213	LOC_Os11g19830	-	-	-	-	-
						#N/A	11429245	5.48695	LOC_Os11g19830	-	-	-	-	-
						#N/A	11430250	4.4785	LOC_Os11g19830	-	-	-	-	-
						#N/A	11430842	4.03148	-	-	-	LOC_Os11g19840	-	-
						#N/A	11431973	4.24731	-	-	-	LOC_Os11g19840	-	-
						#N/A	11433813	4.50769	LOC_Os11g19840	LOC_Os11g19850	-	-	-	-
						#N/A	11434799	4.84298	LOC_Os11g19840	-	-	LOC_Os11g19850	-	-
						#N/A	11435057	4.35372	-	-	-	-	-	-
						#N/A	11435082	4.29136	-	-	-	-	-	-
						#N/A	11436504	4.72633	-	-	-	-	-	-
						#N/A	11445047	4.18816	-	-	-	LOC_Os11g19864	-	-
						#N/A	11452309	4.04417	-	-	-	LOC_Os11g19880	-	-
						#N/A	11454834	4.7625	-	-	-	LOC_Os11g19880	-	-
						#N/A	11454841	4.80619	-	-	-	LOC_Os11g19880	-	-
						#N/A	11473012	4.68465	-	-	-	LOC_Os11g19930	-	-
						#N/A	11473626	4.58353	-	-	-	LOC_Os11g19930	-	-
						#N/A	11473915	5.47874	-	-	-	LOC_Os11g19930	-	-
						#N/A	11475962	4.24734	-	-	-	LOC_Os11g19940	-	-
						#N/A	11476408	4.88677	-	-	-	LOC_Os11g19940	-	-
						#N/A	11476419	4.25496	-	-	-	LOC_Os11g19940	-	-
						#N/A	11476679	4.01229	-	-	-	LOC_Os11g19940	-	-
						#N/A	11476827	5.09725	-	-	-	LOC_Os11g19940	-	-
						#N/A	11476901	5.11509	-	-	-	LOC_Os11g19940	-	-
						#N/A	11478484	4.59322	LOC_Os11g19940	-	-	LOC_Os11g19950	-	-
						#N/A	11478925	6.07526	LOC_Os11g19940	-	-	LOC_Os11g19950	-	-
						#N/A	11481279	4.60352	-	-	-	LOC_Os11g19950	-	-
						#N/A	11481743	4.47958	-	-	-	LOC_Os11g19950	-	-
						#N/A	11482085	4.12637	-	-	-	LOC_Os11g19950	-	-
						#N/A	11482235	5.23618	-	-	-	LOC_Os11g19950	-	-
						#N/A	11484798	5.2562	-	-	-	-	-	-
						#N/A	11485493	4.8653	-	-	-	-	-	-
						#N/A	11487236	4.35631	LOC_Os11g19960	-	-	-	-	-
						#N/A	11487449	4.11347	LOC_Os11g19960	-	-	-	-	-
						#N/A	11487523	5.08751	LOC_Os11g19960	-	-	-	-	-
						#N/A	11487616	4.62971	LOC_Os11g19960	-	-	-	-	-
						#N/A	11487914	4.33493	-	-	-	LOC_Os11g19960	-	-
						#N/A	11493894	4.54973	LOC_Os11g19970	-	-	-	-	-
						#N/A	11493921	4.49759	LOC_Os11g19970	-	-	-	-	-
						#N/A	11495847	5.19179	-	-	-	LOC_Os11g19970	-	-
						#N/A	11495975	4.0753	-	-	-	LOC_Os11g19970	-	-
						#N/A	11500415	4.06064	LOC_Os11g19990	-	-	-	-	-
						#N/A	11502899	4.36379	-	-	-	LOC_Os11g19990	-	-
						#N/A	11502960	4.01037	-	-	-	LOC_Os11g19990	-	-
						#N/A	11503215	4.11413	-	-	-	LOC_Os11g19990	-	-
						#N/A	11512576	4.5855	-	-	-	-	-	-
						#N/A	11513557	4.50933	-	-	-	LOC_Os11g20010	-	-
						#N/A	11513799	4.45945	-	-	-	LOC_Os11g20010	-	-
						#N/A	11514769	4.24999	-	-	-	LOC_Os11g20010	-	-
						#N/A	11514773	4.24999	-	-	-	LOC_Os11g20010	-	-
						#N/A	11517679	5.30515	LOC_Os11g20010	-	-	-	-	-
						#N/A	11520352	4.39383	-	-	-	LOC_Os11g20020	-	-
						#N/A	11534728	4.38182	-	-	-	-	-	-
						#N/A	11534810	4.3674	-	-	-	-	-	-
						#N/A	11534817	4.49081	-	-	-	-	-	-
						#N/A	11535010	4.30025	-	-	-	-	-	-
						#N/A	11539112	5.70861	-	-	-	LOC_Os11g20040	-	-
						#N/A	11539128	4.2329	-	-	-	LOC_Os11g20040	-	-
						#N/A	11539160	4.25813	-	-	-	LOC_Os11g20040	-	-
						#N/A	11539598	4.93951	LOC_Os11g20050	-	-	LOC_Os11g20040	-	-
						#N/A	11539654	5.10343	LOC_Os11g20050	-	-	LOC_Os11g20040	-	-
						#N/A	11545425	4.42429	-	-	-	-	-	-
						#N/A	11545548	4.75429	-	-	-	-	-	-
						#N/A	11547272	4.01201	-	-	-	-	-	-
						#N/A	11547348	4.25312	-	-	-	-	-	-
						#N/A	11548370	4.04817	-	-	-	-	-	-
						#N/A	11549034	4.62783	-	-	-	-	-	-
						#N/A	11550988	5.51733	-	-	-	-	-	-
						#N/A	11551519	4.13385	-	-	-	-	-	-
						#N/A	11554489	4.03581	-	-	-	LOC_Os11g20060	-	-
						#N/A	11556338	4.59155	-	-	-	LOC_Os11g20060	-	-
						#N/A	11557042	4.02831	-	-	-	LOC_Os11g20060	-	-
						#N/A	11561442	4.18908	-	-	-	-	-	-
						#N/A	11562193	4.01528	-	-	-	-	-	-
						#N/A	11562196	4.01787	-	-	-	-	-	-
						#N/A	11570218	4.05849	-	-	-	LOC_Os11g20070	-	-
						#N/A	11570454	4.25348	LOC_Os11g20070	-	-	-	-	-
						#N/A	11571189	4.24375	LOC_Os11g20070	-	-	-	-	-
						#N/A	11584580	4.45303	-	-	-	LOC_Os11g20080	-	-
						#N/A	11598711	4.01334	-	-	-	-	-	-
						#N/A	11606577	4.55351	-	-	-	-	-	-
						#N/A	11612004	4.19875	-	-	-	-	-	-
						#N/A	11631189	5.42979	LOC_Os11g20130	-	-	-	-	-
						#N/A	11631389	6.54072	-	-	-	-	-	-
						#N/A	11635729	4.12399	-	-	-	-	-	-
						#N/A	11651230	4.58845	-	-	-	LOC_Os11g20160	-	-
						#N/A	11656436	5.23493	-	-	-	-	-	-
						#N/A	11675082	4.19574	LOC_Os11g20210	LOC_Os11g20220	-	LOC_Os11g20200	-	-
						#N/A	11681682	4.02863	-	-	-	-	-	-
						#N/A	11682773	4.70529	-	-	-	-	-	-
						#N/A	11686214	4.49064	-	-	-	LOC_Os11g20239	-	-
						#N/A	11695337	4.63811	-	-	-	LOC_Os11g20239	-	-
						#N/A	11695615	4.84264	-	-	-	LOC_Os11g20239	-	-
						#N/A	11696598	4.2137	-	-	-	LOC_Os11g20239	-	-
						#N/A	11699111	4.35241	-	-	-	LOC_Os11g20239	-	-
						#N/A	11702341	4.3264	-	-	-	LOC_Os11g20239	-	-
						#N/A	11703776	4.12374	LOC_Os11g20260	-	-	LOC_Os11g20239	-	-
						#N/A	11706006	4.72778	LOC_Os11g20239	-	-	LOC_Os11g20260	-	-
						#N/A	11716154	4.25346	-	-	-	-	-	-
						#N/A	11716427	4.85683	-	-	-	-	-	-
						#N/A	11716443	4.82555	-	-	-	-	-	-
						#N/A	11717030	5.75733	LOC_Os11g20280	-	-	-	-	-
						#N/A	11718211	4.41823	LOC_Os11g20280	-	-	-	-	-
						#N/A	11719791	4.09836	-	-	-	-	-	-
						#N/A	11751374	5.82835	-	-	-	LOC_Os11g20330	-	-
						#N/A	11752028	4.01673	-	-	-	LOC_Os11g20330	-	-
						#N/A	11753825	5.87362	-	-	-	LOC_Os11g20330	-	-
						#N/A	11754552	4.2726	-	-	-	LOC_Os11g20330	-	-
						#N/A	11755137	4.77746	-	-	-	LOC_Os11g20330	-	-
						#N/A	11755200	6.40335	-	-	-	LOC_Os11g20330	-	-
						#N/A	11763355	4.26404	-	-	-	-	-	-
						#N/A	11765034	4.78479	-	-	-	-	-	-
						#N/A	11765096	4.07455	-	-	-	-	-	-
						#N/A	11766717	5.02711	-	-	-	-	-	-
						#N/A	11766719	4.7346	-	-	-	-	-	-
						#N/A	11769676	4.04812	-	-	-	-	-	-
						#N/A	11770124	4.52107	LOC_Os11g20350	-	-	-	-	-
						#N/A	11772448	4.14143	-	-	-	LOC_Os11g20350	-	-
						#N/A	11782961	5.37989	LOC_Os11g20370	-	-	-	-	-
						#N/A	11783699	4.67322	LOC_Os11g20370	-	-	-	-	-
						#N/A	11783728	4.5774	LOC_Os11g20370	-	-	-	-	-
						#N/A	11788559	5.0379	-	-	-	LOC_Os11g20384	-	-
						#N/A	11792052	4.74041	-	-	-	LOC_Os11g20384	-	-
						#N/A	11804978	4.17501	-	-	-	-	-	-
						#N/A	11812651	4.70013	LOC_Os11g20410	LOC_Os11g20420	-	LOC_Os11g20400	-	-
						#N/A	11814060	4.55967	LOC_Os11g20420	-	-	-	-	-
						#N/A	11814114	4.09095	LOC_Os11g20420	-	-	-	-	-
						#N/A	11814847	4.49704	-	-	-	LOC_Os11g20420	-	-
						#N/A	11815198	4.75298	-	-	-	LOC_Os11g20420	-	-
						#N/A	11815809	4.28372	-	-	-	LOC_Os11g20420	-	-
						#N/A	11817179	4.00486	-	-	-	-	-	-
						#N/A	11818066	4.25687	-	-	-	LOC_Os11g20430	-	-
						#N/A	11818103	4.16361	-	-	-	LOC_Os11g20430	-	-
						#N/A	11819668	4.74911	-	-	-	LOC_Os11g20430	-	-
						#N/A	11819776	4.21446	-	-	-	LOC_Os11g20430	-	-
						#N/A	11819808	4.77122	-	-	-	LOC_Os11g20430	-	-
						#N/A	11825811	5.24146	-	-	-	-	-	-
						#N/A	11827601	4.19704	LOC_Os11g20440	-	-	-	-	-
						#N/A	11828040	5.3701	LOC_Os11g20440	-	-	-	-	-
						#N/A	11828067	4.91782	LOC_Os11g20440	-	-	-	-	-
						#N/A	11844876	4.66256	-	-	-	LOC_Os11g20460	-	-
						#N/A	11845125	4.66139	-	-	-	LOC_Os11g20460	-	-
						#N/A	11845990	6.31379	-	-	-	LOC_Os11g20460	-	-
						#N/A	11846825	4.45689	-	-	-	LOC_Os11g20460	-	-
						#N/A	11847281	5.29399	-	-	-	LOC_Os11g20460	-	-
						#N/A	11852771	4.14787	-	-	-	-	-	-
						#N/A	11853560	4.18562	-	-	-	LOC_Os11g20470	-	-
						#N/A	11858223	4.16199	-	-	-	LOC_Os11g20470	-	-
						#N/A	11864052	5.2397	-	-	-	LOC_Os11g20480	-	-
						#N/A	11865331	4.09864	-	-	-	LOC_Os11g20480	-	-
						#N/A	11866439	4.84271	-	-	-	LOC_Os11g20480	-	-
						#N/A	11872393	4.44813	-	-	-	LOC_Os11g20490	-	-
						#N/A	11872478	4.24397	-	-	-	LOC_Os11g20490	-	-
						#N/A	11872676	4.00845	-	-	-	LOC_Os11g20490	-	-
						#N/A	11881771	4.10218	-	-	-	LOC_Os11g20510	-	-
						#N/A	11883397	4.07632	-	-	-	LOC_Os11g20510	-	-
						#N/A	11883790	5.3457	-	-	-	LOC_Os11g20510	-	-
						#N/A	11885445	5.62393	-	-	-	LOC_Os11g20510	-	-
						#N/A	11885593	4.6586	-	-	-	LOC_Os11g20510	-	-
						#N/A	11885763	4.30534	-	-	-	LOC_Os11g20510	-	-
						#N/A	11887107	4.01613	-	-	-	LOC_Os11g20510	-	-
						#N/A	11896250	4.11734	LOC_Os11g20520	-	-	-	-	-
						#N/A	11896899	4.19293	-	-	-	-	-	-
						#N/A	11898509	4.33575	-	-	-	-	-	-
						#N/A	11899359	4.84546	-	-	-	-	-	-
						#N/A	11903917	4.00372	-	-	-	-	-	-
						#N/A	11905706	4.51341	LOC_Os11g20530	-	-	-	-	-
						#N/A	11905737	4.1595	LOC_Os11g20530	-	-	-	-	-
						#N/A	11910354	4.34857	-	-	-	LOC_Os11g20554	-	-
						#N/A	11911598	4.41705	-	-	-	LOC_Os11g20554	-	-
						#N/A	11911805	4.188	-	-	-	LOC_Os11g20554	-	-
						#N/A	11911879	5.01367	-	-	-	LOC_Os11g20554	-	-
						#N/A	11912019	5.33017	-	-	-	LOC_Os11g20554	-	-
						#N/A	11914234	5.6364	-	-	-	LOC_Os11g20554	-	-
						#N/A	11921694	4.41243	-	-	-	LOC_Os11g20554	-	-
						#N/A	11922613	4.08192	-	-	-	LOC_Os11g20554	-	-
						#N/A	11923071	4.49568	-	-	-	LOC_Os11g20554	-	-
						#N/A	11924187	4.26126	-	-	-	LOC_Os11g20554	-	-
						#N/A	11925264	4.92467	-	-	-	-	-	-
						#N/A	11926881	6.49296	-	-	-	-	-	-
						#N/A	11947571	4.68441	-	-	-	LOC_Os11g20610	-	-
						#N/A	11948249	5.28764	-	-	-	LOC_Os11g20610	-	-
						#N/A	11970932	4.02188	-	-	-	-	-	-
						#N/A	11972244	4.13404	-	-	-	-	-	-
						#N/A	11972980	4.45468	-	-	-	-	-	-
						#N/A	11973564	4.03421	-	-	-	LOC_Os11g20660	-	-
						#N/A	11973779	4.05113	-	-	-	LOC_Os11g20660	-	-
						#N/A	11974066	4.23514	LOC_Os11g20670	-	-	LOC_Os11g20660	-	-
						#N/A	11974386	4.36768	LOC_Os11g20670	-	-	LOC_Os11g20660	-	-
						#N/A	11976719	4.49938	-	-	-	LOC_Os11g20670	-	-
						#N/A	11981946	4.47718	-	-	-	LOC_Os11g20689	-	-
						#N/A	11987552	4.11455	-	-	-	LOC_Os11g20689	-	-
						#N/A	11992560	4.05606	-	-	-	-	-	-
						#N/A	11994077	4.08858	-	-	-	-	-	-
						#N/A	11996510	4.05473	LOC_Os11g20710	-	-	-	-	-
						#N/A	12002550	5.02344	-	-	-	LOC_Os11g20730	-	-
						#N/A	12004515	4.16059	LOC_Os11g20730	-	-	-	-	-
						#N/A	12004590	4.05012	LOC_Os11g20730	-	-	-	-	-
						#N/A	12010912	5.82336	-	-	-	LOC_Os11g20750	-	-
						#N/A	12011083	4.99825	LOC_Os11g20750	-	-	-	-	-
						#N/A	12013711	4.1881	-	-	-	LOC_Os11g20760	-	-
						#N/A	12017131	4.76701	-	-	-	LOC_Os11g20760	-	-
						#N/A	12017552	4.39094	-	-	-	LOC_Os11g20760	-	-
						#N/A	12019031	4.24894	-	-	-	LOC_Os11g20760	-	-
						#N/A	12019033	4.69478	-	-	-	LOC_Os11g20760	-	-
						#N/A	12019114	4.16084	-	-	-	LOC_Os11g20760	-	-
						#N/A	12066056	4.26182	-	-	-	-	-	-
						#N/A	12066199	4.07448	-	-	-	-	-	-
						#N/A	12066480	5.35019	-	-	-	-	-	-
						#N/A	12067205	4.86557	-	-	-	-	-	-
						#N/A	12073514	4.86945	-	-	-	-	-	-
						#N/A	12073516	4.86945	-	-	-	-	-	-
						#N/A	12074064	4.82495	-	-	-	-	-	-
						#N/A	12075220	4.30392	-	-	-	-	-	-
						#N/A	12075661	4.0729	-	-	-	-	-	-
						#N/A	12077469	4.63064	-	-	-	-	-	-
						#N/A	12077923	4.57702	-	-	-	-	-	-
						#N/A	12115586	4.1544	-	-	-	-	-	-
						#N/A	12148922	5.23672	-	-	-	-	-	-
						#N/A	12148929	4.32099	-	-	-	-	-	-
						#N/A	12192683	4.6025	-	-	-	-	-	-
						#N/A	12193582	4.0216	-	-	-	-	-	-
						#N/A	12198071	5.22323	-	-	-	-	-	-
						#N/A	12198208	5.10799	-	-	-	-	-	-
						#N/A	12198209	5.10799	-	-	-	-	-	-
						#N/A	12294403	4.32154	-	-	-	-	-	-
	qRT11-3	12594747	12881790	12776075	6.57257	5.28613	12594747	4.32965	-	-	-	-	-	-
						#N/A	12594783	4.62498	-	-	-	-	-	-
						#N/A	12594835	4.79828	-	-	-	-	-	-
						#N/A	12596877	4.02278	-	-	-	-	-	-
						#N/A	12617297	4.22775	-	-	-	LOC_Os11g21970	-	-
						#N/A	12617563	4.1959	-	-	-	LOC_Os11g21970	-	-
						#N/A	12625019	4.38483	-	-	-	LOC_Os11g21980	-	-
						#N/A	12629009	5.47552	-	-	-	-	-	-
						#N/A	12630134	4.29283	-	-	-	-	-	-
						#N/A	12632422	4.38937	-	-	-	-	-	-
[truncated: 2,127 more rows]
