# Supplementary material for: Loci and natural alleles underlying robust roots and adaptive domestication of upland ecotype rice in aerobic conditions
Source: PLoS Genet. 2018 Aug 10;14(8):e1007521. doi: 10.1371/journal.pgen.1007521 (PMC6086435; doi:10.1371/journal.pgen.1007521)
Supplement: S5 Table — (XLSX) [file pgen.1007521.s022.xlsx]

## Sheet: Sheet1
Supplementary Table 5 Distribution of different allele types at 857 SNP sites in pools of long and short roots and corresponding subpopulations.
Chr.	GWAS-QTL	Positon	-log(P)	Allele types	Number of different allele types in different populations
					Long-root pool in typcial japonica	Short-root pool in typical japonica	Long-root pool in typcial indica	Short-root pool in typical indica	Typical japonica	Typical indica
	qRL1-1	6201903	4.31724	T/C	17/13	6/32	40/0	30/0	52/280	606/2
		6227427	4.17836	T/A	21/19	35/5	0/36	4/26	332/50	14/598
		6232813	5.13808	C/T	22/18	35/5	2/38	17/21	335/49	111/559
		6238440	4.66098	T/C	19/19	5/35	38/2	21/17	49/333	557/113
		6243431	4.62718	C/A	23/17	35/5	2/38	16/22	336/48	157/515
		6264897	4.46794	A/T	22/18	35/5	2/38	16/22	334/50	111/561
		6469401	5.05113	G/A	25/11	38/2	4/34	17/19	348/24	151/507
		6469403	4.93544	T/C	24/12	38/2	4/34	17/19	347/25	154/504
		6469456	4.66323	G/A	26/12	38/2	4/36	17/21	349/29	159/509
		6471446	5.14406	T/C	26/12	38/2	4/36	16/22	348/26	155/507
		6489473	4.0049	A/G	27/13	38/2	4/36	16/22	357/27	154/518
		6538679	4.42502	G/C	26/6	38/0	38/0	38/0	264/104	670/0
	qRL1-2	31345508	4.72082	T/C	32/8	40/0	6/34	0/38	374/10	32/640
		31345525	4.67891	G/A	32/8	40/0	6/34	0/38	374/10	30/642
		31349153	4.00539	G/A	31/9	40/0	6/34	0/38	374/10	31/641
		31355379	4.1519	T/C	32/8	40/0	6/34	0/38	375/9	31/641
		31370499	4.66188	C/G	27/9	38/0	5/35	0/34	347/13	30/624
		31382350	4.20093	C/T	30/10	40/0	6/32	0/36	368/12	40/616
		31383523	4.32596	G/C	26/10	32/0	6/30	0/36	340/14	40/600
		31674616	4.1513	G/T	33/7	40/0	6/34	0/38	374/10	37/633
		31729841	4.01539	A/C	30/8	40/0	6/34	2/36	372/10	37/635
		31737259	4.25771	T/C	28/8	40/0	6/32	2/36	365/15	43/619
	qRL1-3	33279789	4.12046	T/C	22/18	36/2	36/0	36/0	335/45	639/1
		33283383	4.03059	C/G	22/18	38/2	40/0	38/0	338/46	672/0
		33305629	4.2223	G/A	22/18	38/2	40/0	38/0	341/43	672/0
		33308257	4.39514	G/A	20/18	38/2	39/1	38/0	336/46	669/1
	qRL2-1	19780944	4.43791	C/T	40/0	40/0	30/8	31/9	382/0	574/96
		19794353	4.42189	C/A	40/0	40/0	32/8	31/9	384/0	571/103
		19795747	4.32378	T/A	38/0	40/0	30/8	31/7	374/0	563/101
		19796303	4.36989	C/T	40/0	40/0	32/8	31/9	384/0	571/103
		19796965	5.18194	G/C	40/0	40/0	32/8	32/8	380/2	571/103
		19806002	5.35462	A/G	38/0	40/0	30/8	32/8	371/1	553/105
		19808130	4.23211	A/T	40/0	40/0	32/8	33/7	384/0	581/93
		19808392	4.39032	C/T	40/0	40/0	33/7	33/7	384/0	589/83
		19814242	4.45116	C/T	38/0	40/0	32/8	32/6	382/0	575/97
		19820293	4.27666	C/T	38/0	40/0	32/8	31/9	382/0	573/101
		19820559	4.70406	A/T	40/0	40/0	32/8	31/9	384/0	573/101
		19820566	4.41701	C/T	40/0	40/0	32/8	32/8	384/0	575/99
		19820571	4.41701	C/T	40/0	40/0	32/8	32/8	384/0	575/99
		19820650	4.66016	C/T	38/0	40/0	32/8	31/9	382/0	574/100
		19820678	4.20122	A/C	38/0	40/0	32/8	32/8	382/0	573/101
		19822850	4.19937	C/T	40/0	40/0	32/8	32/8	384/0	571/103
		19825566	4.29377	C/T	40/0	40/0	32/8	32/8	384/0	580/94
		19825634	4.51747	A/T	40/0	40/0	30/8	32/8	384/0	575/97
		19829565	4.15616	G/A	40/0	40/0	32/8	32/8	384/0	571/101
		19830731	4.88941	T/C	40/0	40/0	32/8	32/8	384/0	575/99
		19831338	5.69177	T/C	39/1	40/0	30/8	33/7	376/2	571/95
		19839374	4.46176	A/G	38/0	40/0	32/8	31/9	382/0	571/103
		19850648	4.23064	C/T	38/0	40/0	32/8	31/9	382/0	566/106
		19855887	5.24863	T/C	40/0	40/0	32/8	31/9	380/2	567/101
		19861880	4.61818	C/T	38/0	40/0	32/8	30/10	381/1	573/101
		19863143	4.72574	G/T	38/0	40/0	32/8	31/9	382/0	573/101
		19866848	4.47369	G/T	38/0	40/0	32/8	32/8	382/0	572/102
		19874218	4.87659	A/G	38/0	40/0	32/8	32/6	382/0	563/97
		19886262	4.785	G/A	40/0	40/0	32/8	32/8	384/0	572/102
		19886669	4.29911	C/G	40/0	40/0	30/8	31/9	382/0	561/105
		19903490	4.11451	G/A	40/0	40/0	32/8	32/8	384/0	574/100
		19903961	4.65827	A/G	40/0	40/0	33/7	32/8	384/0	575/99
		19911859	4.19469	T/G	40/0	40/0	32/8	31/9	383/1	573/101
		19913570	4.12465	G/A	40/0	40/0	32/8	32/8	384/0	574/100
		19915876	4.93234	C/A	40/0	40/0	32/8	31/9	384/0	571/101
		19917379	4.57173	T/C	39/1	40/0	32/8	32/8	383/1	575/99
		19918697	4.95776	C/T	40/0	40/0	32/8	31/9	384/0	574/100
		19925367	4.93768	G/A	40/0	40/0	32/8	31/9	384/0	573/101
		19929635	4.2061	G/A	38/0	40/0	32/8	31/9	382/0	574/100
		19929977	4.12588	G/A	38/0	40/0	32/8	32/8	382/0	574/100
		19929989	4.45294	G/A	38/0	40/0	32/8	32/8	382/0	574/100
		19937775	4.49192	G/A	40/0	40/0	32/8	30/10	384/0	570/104
		19938873	4.30176	G/T	40/0	40/0	32/8	31/9	383/1	572/102
		19941408	4.04813	C/T	40/0	40/0	32/8	31/9	384/0	571/103
		19943176	4.19469	A/T	40/0	40/0	32/8	31/9	384/0	573/101
		19945950	4.18618	T/A	38/0	40/0	32/8	32/8	382/0	574/100
		19946213	4.22323	C/A	39/1	40/0	32/8	31/9	383/1	574/100
		19948080	4.10059	G/T	40/0	40/0	32/8	31/9	384/0	574/100
		19953303	4.6617	T/C	36/0	40/0	32/8	29/11	380/0	558/116
		19953454	4.40548	G/A	34/0	40/0	26/8	27/11	356/0	526/112
		19961759	4.49244	A/T	39/1	40/0	32/8	31/9	375/1	566/98
		19971939	4.78374	C/A	40/0	40/0	32/8	31/9	382/0	576/94
		19974374	4.4075	G/T	40/0	40/0	32/8	31/9	384/0	574/100
		19977985	4.36218	G/A	40/0	40/0	32/8	31/5	384/0	568/88
		19984417	4.28002	G/A	40/0	40/0	32/8	31/9	383/1	576/98
		19988106	4.17927	G/A	36/0	40/0	32/8	32/8	371/1	558/100
		19997031	4.8994	T/C	40/0	40/0	32/8	31/9	384/0	575/99
		19998123	4.13101	A/T	36/0	40/0	30/8	31/9	366/0	553/97
		19998415	4.14889	A/G	40/0	40/0	32/8	31/7	378/0	569/97
		19998445	5.0866	C/T	40/0	40/0	32/8	31/9	380/0	570/100
		19998467	4.45151	T/C	40/0	40/0	32/8	31/9	384/0	572/100
		19998516	5.70431	C/T	38/0	40/0	32/8	31/9	382/0	574/100
		19998524	5.00523	C/T	38/0	40/0	32/8	31/9	382/0	576/98
		19998613	4.47152	T/C	40/0	40/0	32/8	32/8	382/0	575/99
		19998793	4.01422	A/G	38/0	40/0	32/8	31/9	382/0	574/100
		19998866	4.08587	C/A	38/0	40/0	32/8	31/9	382/0	573/101
		19999154	4.41333	A/G	38/2	40/0	32/8	32/8	382/2	574/98
		19999184	4.91049	G/A	40/0	40/0	32/8	31/9	384/0	572/100
		19999484	4.48233	G/A	40/0	40/0	32/8	31/9	384/0	573/101
		19999526	4.48233	C/T	40/0	40/0	32/8	31/9	384/0	575/99
		19999555	4.48233	C/T	40/0	40/0	32/8	31/9	384/0	573/101
		19999687	4.65341	C/T	40/0	40/0	32/8	31/9	384/0	572/102
		20000056	4.09943	G/T	38/0	40/0	32/8	32/8	380/0	576/96
		20008978	4.18779	C/T	40/0	40/0	32/8	32/8	384/0	575/99
		20016755	4.13516	C/A	40/0	40/0	32/8	31/9	384/0	574/100
		20018659	4.48657	G/A	40/0	40/0	32/8	30/10	384/0	575/99
		20022237	4.3576	G/A	40/0	40/0	32/8	31/9	384/0	576/98
		20023196	4.73913	C/T	40/0	40/0	32/8	31/9	384/0	576/98
		20023215	4.44789	C/T	40/0	40/0	32/8	31/9	384/0	575/99
		20023362	4.22752	C/T	38/0	38/0	32/8	30/8	375/1	568/100
		20025832	4.74787	C/T	40/0	40/0	32/8	31/9	384/0	572/100
		20026036	4.10506	G/A	36/0	40/0	32/8	32/8	377/1	572/100
		20026075	4.87518	A/G	38/0	40/0	32/8	32/8	379/1	569/99
		20026825	4.92767	C/A	40/0	40/0	32/8	32/8	378/0	574/100
		20027414	4.88901	C/T	34/0	38/0	30/8	30/8	364/0	543/97
		20029204	4.20158	G/A	40/0	40/0	32/8	31/9	383/1	574/100
		20031563	4.01851	A/G	38/0	40/0	32/8	31/9	381/1	577/97
		20037090	4.18067	G/A	40/0	40/0	32/8	32/8	384/0	576/98
		20041549	4.65038	G/A	40/0	40/0	32/8	32/8	384/0	573/101
		20050772	4.4048	C/T	35/1	40/0	32/6	31/9	373/1	564/94
		20052073	5.55064	C/T	38/0	40/0	32/8	31/9	382/0	574/100
		20052335	4.3462	G/A	40/0	40/0	32/8	32/8	380/0	574/100
		20052373	4.01031	G/T	40/0	40/0	30/8	31/9	382/0	566/104
		20055840	5.07108	C/T	40/0	40/0	32/8	31/9	384/0	575/99
		20250589	4.2398	G/T	38/0	39/1	32/8	31/9	381/1	579/95
		20280398	4.22546	G/T	40/0	39/1	32/8	31/9	383/1	582/92
		20280399	4.22546	T/A	40/0	39/1	32/8	31/9	383/1	582/90
		20365528	4.56915	C/T	40/0	39/1	32/8	31/9	383/1	571/99
		20369938	4.5729	C/G	40/0	39/1	32/8	31/9	383/1	575/99
		20383940	4.2792	G/A	40/0	39/1	32/8	31/9	383/1	574/100
		20383945	4.21087	T/C	40/0	39/1	32/8	31/9	383/1	583/91
		20389546	4.00604	C/T	40/0	39/1	32/8	31/7	383/1	574/98
		20396058	4.30479	T/A	40/0	39/1	32/8	32/8	383/1	579/95
		20396487	4.55792	C/T	40/0	39/1	32/8	32/8	383/1	578/96
		20398393	4.15121	C/T	36/0	39/1	32/8	31/9	377/1	572/98
		20400656	4.42227	G/A	38/0	39/1	32/8	31/9	379/1	570/96
		20401246	4.00379	G/C	40/0	39/1	32/8	32/8	383/1	577/97
		20402076	4.67835	G/A	40/0	37/1	30/8	32/8	377/1	565/97
		20402077	4.41699	T/C	40/0	37/1	30/8	32/8	376/2	568/96
		20402925	5.00645	G/A	40/0	39/1	32/8	31/9	383/1	577/97
		20408041	4.55259	G/A	38/0	39/1	32/8	32/8	381/1	578/94
		20418310	4.52347	C/A	40/0	39/1	32/8	30/10	383/1	562/112
		20489381	4.43979	C/T	34/0	39/1	28/8	32/8	370/2	555/93
		20501436	4.78381	G/T	36/0	39/1	32/8	31/9	371/1	566/100
		20516655	4.00071	G/A	38/0	38/2	32/8	31/9	374/2	571/97
		20529221	4.01439	C/T	38/0	37/1	22/8	32/8	376/2	507/103
		20536781	4.64274	G/A	40/0	39/1	32/8	32/8	383/1	587/87
		20563808	4.51343	T/C	40/0	39/1	32/8	31/9	381/1	573/99
		20596202	4.63352	A/G	40/0	39/1	30/8	31/9	379/1	571/91
		20600822	4.62422	C/A	40/0	39/1	32/8	31/9	383/1	585/89
		20648286	4.57514	C/T	40/0	39/1	32/8	32/8	383/1	580/94
		20662706	4.55547	G/A	27/13	17/23	26/12	32/8	181/201	540/128
		20663134	4.4509	G/A	37/1	37/1	28/12	32/8	372/2	540/126
		20665304	4.12605	G/A	39/1	37/1	28/12	31/9	380/2	542/132
		20677417	4.07431	G/A	40/0	37/1	32/8	31/9	381/1	577/97
		20698925	4.40393	G/A	40/0	39/1	32/8	31/9	380/4	574/92
		20722305	4.32501	T/A	38/0	39/1	28/12	32/6	381/1	559/99
		20731844	4.24488	A/G	40/0	39/1	32/8	32/8	383/1	585/89
		20732234	4.67133	G/A	38/0	39/1	30/10	31/9	381/1	566/108
		20737112	4.10506	C/T	40/0	39/1	32/8	31/9	383/1	578/96
		20746016	4.22256	G/A	40/0	39/1	32/8	32/8	383/1	587/87
		20746523	4.14039	G/A	40/0	39/1	32/8	31/9	383/1	584/88
		20746695	4.11889	C/G	40/0	39/1	33/7	33/7	383/1	583/91
		20748745	5.68884	A/G	38/0	39/1	32/8	32/8	381/1	580/94
		20748780	4.97424	G/T	40/0	39/1	32/8	31/9	381/1	579/95
		20748991	4.39675	G/A	40/0	39/1	32/6	31/9	381/1	577/91
		20750423	5.29321	A/T	40/0	39/1	32/8	32/8	379/3	576/94
		20752417	4.0518	G/A	40/0	39/1	32/8	31/9	383/1	577/95
		20752434	4.74294	C/G	40/0	39/1	32/8	31/9	383/1	579/95
		20753398	4.02714	A/G	40/0	39/1	32/8	31/9	383/1	575/97
		20754943	4.37451	A/G	38/0	39/1	32/8	31/7	369/1	568/96
		20755219	4.55213	G/A	40/0	39/1	32/8	32/8	383/1	578/96
		20755280	4.27255	T/G	40/0	39/1	32/8	31/9	383/1	577/97
		20755354	4.22715	C/T	40/0	39/1	32/8	31/9	383/1	579/95
		20755416	4.55213	C/G	40/0	39/1	32/8	31/9	383/1	578/96
		20755480	4.55213	G/A	40/0	39/1	32/8	32/8	383/1	580/94
		20755895	4.8715	C/T	40/0	39/1	32/8	31/9	383/1	579/95
		20756094	4.23193	C/A	38/0	39/1	32/6	32/8	371/1	573/91
		20758719	4.10114	C/T	40/0	39/1	32/8	31/9	383/1	579/95
		20758791	4.16594	C/T	40/0	39/1	33/7	33/7	383/1	581/93
		20758840	4.34244	C/T	40/0	39/1	33/7	32/8	383/1	580/94
		20758859	4.40984	T/C	40/0	39/1	32/8	31/9	383/1	578/96
		20758946	4.56874	C/T	40/0	39/1	32/8	32/8	383/1	578/96
		20759973	5.84228	G/A	38/0	39/1	32/8	31/9	381/1	576/98
		20759979	6.32881	G/A	38/0	39/1	32/8	31/9	381/1	578/96
		20762056	4.09093	G/A	40/0	37/1	30/8	31/9	377/1	574/94
		20762269	4.6152	G/A	38/0	39/1	32/8	31/9	379/1	563/99
		20762434	4.75474	C/G	38/0	39/1	32/8	31/9	379/1	577/97
		20762491	4.20454	G/T	40/0	39/1	32/8	32/8	381/1	579/95
		20763392	4.4436	C/G	40/0	39/1	32/8	31/9	383/1	577/97
		20766757	4.23467	C/A	40/0	39/1	32/8	31/9	383/1	579/95
		20768131	4.09091	G/T	40/0	39/1	32/8	31/9	383/1	577/97
		20768340	4.32016	C/A	40/0	39/1	32/8	32/8	381/3	580/94
		20769410	4.30275	G/T	40/0	39/1	32/8	32/8	383/1	578/96
		20769568	4.19976	T/A	40/0	39/1	32/8	31/9	383/1	576/98
		20769593	4.5242	G/T	40/0	39/1	32/8	31/9	383/1	577/97
		20769731	4.45186	A/C	40/0	39/1	32/8	31/9	383/1	578/96
		20769902	4.11847	C/T	40/0	39/1	32/8	31/9	383/1	575/99
		20771386	4.4436	G/T	40/0	39/1	32/8	31/9	383/1	578/94
		20771708	4.92802	G/T	40/0	38/2	32/8	31/9	382/2	578/96
		20773339	5.00828	T/A	40/0	39/1	32/8	32/8	383/1	579/95
		20773403	4.56563	G/T	40/0	39/1	32/8	32/8	383/1	577/97
		20774208	4.58585	A/G	40/0	39/1	32/8	32/8	383/1	579/95
		20774272	4.15174	C/G	38/0	39/1	32/8	32/8	380/2	579/95
		20774529	4.30815	A/C	40/0	39/1	32/8	31/9	383/1	577/97
		20779060	5.68997	T/C	38/0	39/1	32/8	31/9	381/1	577/97
		20779410	4.08142	G/A	38/0	39/1	30/8	31/9	381/1	574/96
		20779414	5.23238	C/T	38/0	39/1	30/8	31/9	381/1	572/98
		20781266	4.40838	G/A	40/0	37/1	32/8	31/9	378/2	573/95
		20787229	4.27695	C/T	40/0	39/1	32/8	31/9	381/1	574/96
		20788286	4.3525	A/G	40/0	39/1	32/8	31/9	375/3	570/102
		20789181	5.14919	A/G	40/0	39/1	32/8	31/9	383/1	577/97
		20789334	4.22325	A/C	40/0	39/1	32/8	31/9	383/1	578/96
		20794328	4.44661	G/A	40/0	39/1	32/8	31/9	383/1	574/100
		20794699	4.08242	T/G	40/0	39/1	30/8	27/9	379/1	497/101
		20794714	4.4529	C/T	40/0	39/1	32/8	29/9	381/1	549/101
		20799407	4.47624	C/T	40/0	39/1	32/8	31/9	383/1	576/98
		20799543	4.69722	G/A	40/0	39/1	32/8	32/8	383/1	578/96
		20799587	4.11889	G/A	40/0	39/1	32/8	31/9	383/1	578/96
		20800644	4.55106	G/A	30/0	39/1	24/4	24/8	309/1	481/87
		20802742	4.87474	G/A	40/0	39/1	32/8	31/9	383/1	575/99
		20803767	4.11889	A/G	40/0	39/1	32/8	31/9	383/1	576/98
		20803778	4.11889	G/A	40/0	39/1	32/8	31/9	383/1	576/98
		20804732	4.32953	G/A	40/0	39/1	32/8	31/9	383/1	575/97
		20805074	4.07114	C/T	40/0	39/1	32/8	32/8	383/1	574/98
		20805751	4.93418	G/A	40/0	39/1	32/8	31/9	383/1	575/99
		20805817	4.73487	G/A	40/0	39/1	32/8	31/9	383/1	574/98
		20806774	4.28986	C/T	40/0	39/1	28/10	30/10	383/1	562/108
		20806835	4.12647	C/T	40/0	39/1	32/8	31/9	383/1	575/99
		20806852	4.15068	G/A	40/0	39/1	32/8	31/9	383/1	575/99
		20807264	4.46792	G/A	40/0	39/1	30/8	32/8	382/2	573/97
		20810788	4.03174	C/G	36/0	37/1	30/6	30/8	367/1	537/95
		20812122	4.04477	G/A	40/0	39/1	32/8	31/9	383/1	578/96
		20815685	4.85576	T/C	40/0	39/1	32/8	31/9	383/1	578/96
		20815915	4.0103	C/T	40/0	39/1	32/8	32/8	379/1	571/93
		20816511	4.38576	C/T	38/0	39/1	32/8	31/9	379/1	581/93
		20818364	5.411	T/C	38/0	39/1	32/8	31/9	380/2	580/94
		20820164	4.55213	T/C	40/0	39/1	32/8	31/9	383/1	580/94
		20822270	5.10581	G/A	38/0	39/1	32/8	31/9	381/1	580/94
		20822856	4.14697	A/G	40/0	39/1	30/8	30/8	381/1	571/93
		20823582	4.76449	C/A	38/0	39/1	32/8	32/8	377/1	571/91
		20825279	4.2307	T/A	40/0	39/1	32/8	32/8	383/1	579/93
		20826313	4.44756	G/A	38/0	39/1	32/8	31/9	381/1	580/94
		20827102	4.30717	A/G	40/0	39/1	32/8	32/8	382/2	580/94
		20827988	4.78622	G/C	40/0	39/1	32/8	31/9	382/2	581/93
		20828008	4.2587	G/A	40/0	38/2	32/8	31/9	382/2	580/94
		20828569	4.67523	C/T	40/0	39/1	32/8	31/9	380/2	582/92
		20828637	5.63367	C/T	40/0	39/1	32/8	32/8	383/1	582/92
		20828682	4.1007	A/T	40/0	39/1	32/8	32/8	382/2	580/94
		20828689	4.35123	C/T	40/0	39/1	32/8	32/8	383/1	582/92
		20829572	5.41327	G/A	34/0	39/1	30/8	31/7	369/1	567/89
		20832453	4.23573	C/T	40/0	39/1	32/8	31/9	383/1	580/94
		20834494	4.25092	G/A	40/0	39/1	32/8	31/9	383/1	579/93
		20839954	4.02548	G/A	38/0	39/1	27/11	31/9	370/2	536/118
		20840066	4.60581	A/G	38/0	38/2	28/10	31/9	368/2	547/105
		20845524	4.23713	A/G	40/0	39/1	29/11	31/9	382/2	570/104
		20846274	4.38008	C/T	40/0	39/1	27/11	31/9	383/1	560/106
		20848752	4.59581	G/A	38/0	38/2	26/12	31/9	380/2	560/106
		20852327	4.6276	G/A	40/0	39/1	27/11	32/8	382/2	560/102
		20855509	5.14081	G/A	40/0	39/1	27/11	31/9	383/1	564/104
3	qRL3-1	891180	4.10232	G/C	36/0	40/0	31/5	24/14	372/0	526/108
		954637	4.04158	T/C	40/0	40/0	35/5	22/14	384/0	541/121
		996542	4.06565	T/A	40/0	40/0	35/5	26/14	384/0	566/108
		1012593	5.17137	C/T	38/0	40/0	34/4	26/14	380/0	566/98
		1144421	4.06862	T/G	40/0	40/0	36/4	27/13	383/1	575/99
		1256287	4.0407	C/T	36/0	40/0	32/4	24/8	374/0	536/88
	qRL3-2	27388981	4.0754	T/C	33/1	38/0	0/40	1/31	349/7	4/610
		27453544	4.43547	T/C	40/0	38/2	38/2	20/20	378/4	476/198
		27481845	4.02905	C/T	40/0	30/10	38/0	28/0	316/66	526/0
		27489955	4.13029	T/C	40/0	27/13	26/14	18/22	306/78	367/307
		27491861	4.09637	C/T	39/1	27/13	26/14	19/21	309/75	365/309
		27492954	4.35382	A/T	39/1	28/12	26/14	18/22	306/78	369/305
		27493410	4.14064	A/G	39/1	28/12	26/14	18/22	310/74	365/309
		27497153	4.08167	A/T	40/0	27/13	26/14	18/22	308/76	369/305
		27507885	4.03069	A/C	38/0	27/13	27/13	20/20	302/76	370/304
		27509211	4.33731	T/C	39/1	27/13	27/13	18/22	303/79	368/306
		27511080	4.26484	A/G	40/0	28/12	26/14	18/22	308/76	367/307
		27519808	4.01905	C/T	40/0	27/13	26/14	18/22	304/80	366/308
		27526195	4.52246	T/C	39/1	27/13	26/14	17/23	307/77	335/339
		27526494	4.41062	T/G	40/0	28/12	33/7	23/17	309/73	459/213
		27527348	4.00327	A/G	37/3	26/14	17/23	11/29	287/97	255/419
		27527825	4.35471	G/C	40/0	27/13	27/13	15/25	308/76	340/334
		27528046	4.2528	A/C	40/0	27/13	26/14	18/22	307/77	371/303
		27528790	4.21567	G/A	40/0	27/13	17/23	16/24	306/78	260/412
		27532788	4.11995	A/G	40/0	27/13	25/15	18/22	305/79	363/311
		27537393	4.18919	T/G	40/0	27/13	26/14	19/21	307/77	367/307
	qRL3-3	28526812	4.15297	A/G	40/0	40/0	40/0	16/24	381/3	457/217
		28526872	4.18813	T/C	40/0	40/0	40/0	16/24	381/3	459/215
		28527544	4.35784	T/G	40/0	40/0	40/0	16/24	382/2	460/214
		28527574	4.10403	T/G	40/0	40/0	40/0	16/24	382/2	460/214
		28530684	4.13727	A/G	40/0	40/0	40/0	17/23	382/2	461/213
		28530698	4.45107	A/G	40/0	40/0	40/0	16/24	382/2	459/215
		28530714	4.45107	G/A	40/0	40/0	40/0	16/24	382/2	460/214
		28530724	4.44856	A/G	40/0	40/0	40/0	16/24	382/2	460/214
		28530737	4.14134	A/C	40/0	40/0	40/0	16/24	382/2	461/213
		28530746	4.23305	C/T	40/0	40/0	40/0	16/24	382/2	460/214
		28533059	4.12707	G/C	40/0	40/0	40/0	16/24	382/2	458/216
		28536064	4.24439	G/A	40/0	40/0	40/0	16/24	382/2	457/217
		28540564	4.36659	T/G	40/0	40/0	40/0	17/23	382/2	461/213
		28542692	4.26627	T/C	40/0	40/0	40/0	16/24	382/2	460/214
		28545552	4.42151	T/C	40/0	40/0	40/0	16/24	381/3	459/215
		28545654	4.7122	G/A	40/0	40/0	39/1	16/24	381/3	462/212
		28545981	4.19823	G/A	40/0	40/0	40/0	16/24	382/2	459/215
		28545992	4.57832	A/T	40/0	40/0	40/0	16/24	382/2	460/214
		28550253	4.11065	A/G	40/0	40/0	40/0	16/24	380/4	463/211
		28553562	4.01387	C/T	40/0	40/0	39/1	16/24	381/3	459/215
		28558484	4.0106	T/C	40/0	40/0	40/0	16/24	380/2	460/214
		28558806	4.04194	A/G	30/8	40/0	0/40	26/14	350/28	214/454
		28560657	4.43077	T/C	40/0	40/0	40/0	16/24	382/2	460/214
		28561866	4.02147	T/C	40/0	40/0	40/0	16/24	382/2	459/215
		28582913	4.30775	G/A	40/0	38/0	40/0	16/24	378/2	460/214
		28583025	4.36367	T/C	40/0	38/0	40/0	16/24	378/2	459/215
		28583059	4.15329	A/G	40/0	40/0	40/0	16/24	382/2	456/218
		28585297	4.14221	A/C	40/0	40/0	40/0	16/24	381/3	456/218
		28737716	4.04803	A/G	40/0	40/0	40/0	16/24	379/3	461/209
		28743213	4.03748	C/T	40/0	40/0	34/0	24/14	365/3	476/160
		28773046	4.57012	T/C	40/0	40/0	40/0	16/24	382/2	470/204
		28773112	4.31894	T/C	38/0	40/0	40/0	16/24	380/2	466/208
		28773164	4.62465	A/G	40/0	40/0	40/0	24/16	381/3	498/176
		28773312	4.53246	T/C	40/0	40/0	40/0	16/24	382/2	465/209
		28773383	4.81933	A/G	40/0	40/0	40/0	16/24	381/3	469/205
		28773391	4.33891	T/C	40/0	40/0	40/0	24/16	380/4	503/171
		28773506	4.01443	C/T	40/0	40/0	40/0	24/16	382/2	500/174
		28780219	4.369	A/T	40/0	40/0	40/0	16/24	377/3	465/207
		28781204	4.01479	T/C	40/0	40/0	40/0	17/23	380/2	469/205
		28786535	4.26194	T/C	40/0	40/0	40/0	24/16	382/2	502/172
		28790966	4.5079	C/A	40/0	40/0	40/0	24/16	382/2	502/172
		28796351	4.42329	G/A	40/0	40/0	40/0	24/16	382/2	502/172
		28796796	4.25942	G/A	40/0	40/0	40/0	16/24	381/3	472/202
		28797485	5.00776	C/A	40/0	40/0	40/0	16/24	382/2	473/201
		28797492	4.18765	G/T	40/0	40/0	40/0	24/16	382/2	501/173
		28799537	4.23353	A/C	40/0	40/0	40/0	16/24	375/3	466/206
		28799599	4.02252	G/A	40/0	40/0	40/0	16/24	379/3	467/205
		28799710	4.03253	A/G	40/0	40/0	40/0	16/24	381/3	465/205
		28799735	5.11442	G/A	40/0	40/0	40/0	16/24	380/2	472/200
		28799737	4.04945	C/T	40/0	40/0	40/0	24/16	382/2	500/172
		28799978	4.23961	C/A	40/0	40/0	40/0	24/16	382/2	501/159
		28800958	4.07977	T/C	40/0	40/0	40/0	16/24	382/2	472/200
		28804190	4.17422	C/T	40/0	40/0	40/0	16/24	382/2	468/206
		28804239	4.20987	G/A	40/0	40/0	40/0	24/16	382/2	501/173
		28804361	4.0059	C/G	40/0	40/0	39/1	24/16	381/3	498/176
		28805519	4.48411	C/T	40/0	40/0	38/0	17/23	381/3	472/200
		28805600	4.09401	A/T	40/0	40/0	40/0	16/24	381/3	469/203
		28805611	4.05986	G/A	40/0	40/0	40/0	24/16	381/3	501/167
		28806399	4.05296	G/A	40/0	40/0	40/0	16/24	381/3	461/213
		28810676	4.25741	G/A	38/0	40/0	40/0	16/24	367/3	455/209
		28810755	4.63101	G/A	26/12	36/2	0/38	26/12	337/33	219/447
		28815109	5.13882	A/T	40/0	40/0	40/0	16/24	381/3	469/205
		28815178	4.40368	G/A	40/0	40/0	40/0	16/24	381/3	470/204
		28817372	4.24265	A/G	40/0	40/0	40/0	16/24	381/3	467/205
		28819706	4.49415	T/C	40/0	40/0	40/0	16/24	382/2	471/203
		28820248	4.75242	T/C	40/0	40/0	40/0	24/16	382/2	502/172
		28895597	4.44507	A/G	40/0	40/0	40/0	23/15	382/2	501/157
		28908338	4.82559	G/A	40/0	40/0	40/0	14/18	382/2	464/182
		28988266	4.1124	C/T	31/9	40/0	3/37	28/12	365/19	233/439
		28988486	4.16862	T/C	40/0	40/0	39/1	22/18	382/2	496/178
		29133091	4.06257	C/T	40/0	40/0	37/3	14/26	382/2	458/216
		29179181	4.53348	C/T	37/3	40/0	3/37	23/13	366/14	262/388
		29338284	4.23773	C/A	40/0	40/0	37/3	24/16	382/2	508/166
		29597082	5.02529	C/A	40/0	40/0	39/1	23/15	382/2	515/157
		29722542	4.79042	T/A	40/0	40/0	37/3	25/15	384/0	513/159
4	qRL4-1	16198865	4.08784	C/G	25/11	28/6	35/5	28/12	301/43	502/148
		16199175	4.68984	C/T	26/10	28/6	34/4	30/8	298/42	478/168
		16199181	4.90909	G/A	25/11	28/6	36/2	29/11	298/42	478/170
		16199220	4.1176	C/T	24/12	28/6	30/8	22/12	299/43	424/196
		16199517	4.11686	C/A	23/11	27/7	38/2	31/9	304/38	532/120
	qRL4-2	29945252	4.13662	T/A	18/16	37/3	26/12	18/20	297/51	366/272
		29997788	4.26977	T/G	29/11	37/3	25/15	18/22	346/38	393/281
		29999087	4.50544	G/A	19/17	37/3	25/15	16/24	310/58	362/290
		30000514	4.50599	A/G	20/16	37/3	24/12	12/24	313/53	344/284
		30000556	4.29845	A/G	19/17	37/3	24/14	12/22	316/54	354/280
		30022022	4.34371	T/C	23/17	37/3	25/15	16/24	326/58	370/302
		30022461	4.51115	A/G	23/17	37/3	26/14	16/24	328/56	370/304
		30024449	4.3939	A/C	23/17	37/3	25/15	16/24	326/58	371/303
		30032150	4.61322	T/G	22/18	37/3	23/17	16/24	324/60	368/306
		30040665	4.55977	A/T	30/0	36/0	9/27	12/24	362/2	245/361
5	qRL5-1	2106397	4.57486	C/T	35/5	37/3	4/36	11/29	374/10	97/575
		2118536	4.42769	T/A	35/5	37/3	6/30	12/26	362/16	106/522
		2120321	4.26309	C/G	32/4	37/3	5/33	12/24	359/11	103/529
		2121790	4.53241	A/C	29/5	35/3	5/35	11/29	350/16	99/569
		2121831	4.56615	G/A	29/5	32/4	4/36	10/28	322/18	94/574
		2122140	4.2124	T/C	28/4	33/3	3/35	10/28	303/15	88/560
		2128993	4.08908	A/G	33/5	37/3	5/33	12/28	368/14	99/551
		2130492	4.1661	G/A	36/4	37/3	5/33	12/16	372/10	101/487
		2136711	4.34724	G/A	34/4	35/3	3/33	12/28	365/11	99/531
	qRL5-2	25158081	4.7449	T/C	32/0	38/0	0/36	8/32	328/2	62/572
		25355154	4.19543	T/A	36/0	34/0	0/38	8/26	333/1	68/538
		25356927	4.24188	C/T	39/1	40/0	0/38	8/32	379/3	68/596
		25474267	4.01067	A/G	37/1	38/0	0/40	8/32	373/3	68/602
		25531771	4.16337	T/A	37/1	40/0	0/40	8/32	374/4	65/589
6	qRL6-1	20372616	5.46417	G/C	25/11	39/1	0/38	1/33	330/32	6/586
		20416072	4.95826	T/C	28/8	39/1	0/36	11/29	348/30	126/538
		20458361	4.26839	T/G	23/9	37/1	0/40	1/33	301/45	7/633
		20782537	4.35535	G/T	29/7	39/1	1/37	0/32	343/27	10/606
7	qRL7-1	1126194	4.13608	T/C	34/6	29/11	11/29	1/39	309/75	171/503
		1134408	4.26164	T/A	34/0	30/2	11/29	0/40	314/4	169/505
		1134515	4.26307	A/G	34/0	30/0	11/29	1/39	309/5	170/504
		1134529	4.40228	C/T	34/0	30/0	11/29	1/39	309/3	171/503
		1197226	4.64606	G/A	40/0	40/0	15/25	3/37	382/2	218/456
		1198180	4.29316	A/G	30/10	27/13	13/27	1/39	281/103	172/502
		1198201	5.25358	A/T	30/10	27/13	14/26	0/40	280/104	173/501
		1198212	5.11425	G/A	40/0	40/0	14/26	0/40	381/1	173/501
		1198259	4.25366	A/G	40/0	40/0	14/26	1/39	382/2	176/496
		1198261	4.18855	G/A	40/0	40/0	14/26	1/39	384/0	176/496
		1209404	4.09906	G/A	40/0	40/0	13/27	0/40	380/4	175/497
		1236146	4.01389	C/T	30/10	26/14	13/27	0/40	279/105	172/502
		1246946	4.04746	T/A	38/0	40/0	13/27	0/40	378/2	173/491
		1247616	4.14529	T/C	40/0	40/0	13/27	0/40	384/0	173/501
		1253702	4.27458	A/C	40/0	39/1	13/27	0/40	381/3	174/500
		1256085	4.12368	A/T	38/2	35/5	13/27	0/40	351/33	172/502
		1261615	4.15731	A/G	30/10	28/12	13/27	0/40	289/95	164/510
		1270855	4.97922	A/G	30/0	28/0	13/27	0/40	290/4	172/500
		1277211	4.26788	A/T	40/0	40/0	13/27	1/39	382/2	176/498
	qRL7-2	28948488	4.10169	C/T	34/4	38/0	6/34	1/37	352/22	45/623
		29007766	4.28299	C/T	36/4	40/0	6/30	0/40	366/18	45/617
		29069603	4.24145	C/T	28/8	40/0	6/34	0/38	350/26	43/613
		29069620	4.15501	A/T	26/8	40/0	6/34	0/40	351/25	44/618
		29073968	4.28365	A/G	31/9	40/0	6/34	1/39	358/26	44/630
8	qRL8-1	14504830	4.31687	T/C	29/11	18/22	0/40	0/40	181/203	0/674
		14534845	4.78401	A/G	30/6	18/18	0/40	0/40	186/152	1/673
		14541837	4.01887	T/A	29/9	18/22	0/40	0/40	180/202	1/671
		14543145	4.00121	T/G	29/9	18/22	0/40	0/40	181/201	0/674
		14545257	4.29787	G/C	29/9	18/22	0/40	0/40	182/200	0/674
		14584633	4.0499	A/G	28/10	18/20	0/32	0/32	180/186	1/567
	qRL8-2	26865466	4.23818	A/G	38/0	40/0	34/6	34/6	380/2	533/141
		26988767	4.07537	A/G	36/0	40/0	34/6	34/6	370/2	560/110
		27164232	5.37317	T/G	38/0	40/0	36/4	37/3	376/4	604/70
		27190913	4.18989	C/A	26/12	34/4	0/40	0/40	318/50	0/666
		27191805	4.21431	T/C	27/13	37/3	0/40	0/40	343/41	3/653
		27191827	4.0948	A/G	27/13	37/3	0/38	0/40	343/41	2/664
		27194349	4.03838	T/C	30/10	40/0	36/4	37/3	367/17	606/68
		27194479	5.13922	C/A	29/11	40/0	36/4	36/4	362/20	597/71
		27196033	4.69985	C/T	28/10	40/0	36/4	37/3	358/18	601/67
		27203407	4.22813	A/T	31/9	40/0	36/4	35/3	368/16	605/63
		27203410	4.22813	G/A	31/9	40/0	36/4	35/3	368/16	603/65
		27204645	4.1619	T/C	32/8	40/0	36/4	35/3	368/16	593/77
	qRL9-1	17740465	4.22677	C/T	35/1	40/0	0/40	0/40	368/4	1/667
		17914670	4.99355	A/G	33/1	39/1	0/38	0/38	358/4	1/657
		17914691	5.25904	T/C	31/1	39/1	0/38	0/38	347/5	0/652
		17995873	4.05761	T/C	36/0	40/0	0/40	0/40	365/3	7/657
	qRL10-1	20218670	4.40444	C/T	38/0	40/0	35/3	34/6	366/0	577/85
		20806942	4.38898	T/C	38/0	40/0	36/4	35/5	382/0	580/94
		20807905	4.01911	G/A	38/0	40/0	32/4	32/6	382/0	532/94
		20810787	4.27019	C/T	38/0	40/0	36/4	35/5	382/0	582/92
		20815343	4.39452	G/T	38/0	40/0	36/4	34/4	380/0	578/92
		20815345	4.00028	C/T	38/0	40/0	36/4	36/4	380/0	578/94
		20815635	4.03192	C/T	40/0	40/0	36/4	35/5	384/0	579/95
		20817992	4.02536	C/A	40/0	40/0	36/4	34/6	382/0	571/95
		20818001	4.02493	T/A	40/0	40/0	36/4	34/6	384/0	573/95
		20819385	4.16807	G/A	40/0	40/0	36/4	34/6	384/0	579/95
		20821234	4.23967	C/T	38/0	40/0	36/4	34/6	378/0	579/95
		20821496	4.12938	T/C	32/0	34/0	30/4	30/6	337/1	520/92
		20821855	5.21006	C/G	36/0	40/0	36/4	33/5	374/0	574/90
		20821974	4.20506	A/C	40/0	40/0	36/4	35/5	384/0	577/91
		20822418	4.11517	G/A	40/0	40/0	36/4	34/6	382/0	579/93
		20822444	4.26795	C/T	38/0	40/0	36/4	34/6	382/0	576/94
		20822497	4.03403	G/A	38/0	40/0	36/4	34/6	382/0	578/92
		20822525	4.74901	G/A	38/0	40/0	36/4	34/6	382/0	580/94
		20822581	4.0884	A/C	38/0	40/0	37/3	35/5	382/0	580/92
		20822766	4.34877	T/C	36/0	40/0	36/4	34/6	378/0	567/93
		20823706	4.13272	G/A	40/0	40/0	36/4	34/6	384/0	578/96
		20828010	4.06411	G/A	40/0	40/0	36/4	35/5	384/0	579/95
		20828362	4.19675	G/A	38/0	40/0	36/4	35/5	379/1	581/93
		20832309	4.1242	T/C	40/0	40/0	36/4	34/6	382/0	581/93
		20832353	4.4704	G/A	40/0	40/0	36/4	35/5	384/0	581/93
		20840003	4.17189	C/T	38/0	40/0	36/4	33/7	381/1	577/93
		20846524	5.64666	T/C	36/0	40/0	34/4	34/6	378/0	574/96
		20857710	5.51377	T/G	38/0	40/0	36/4	34/6	380/0	578/94
		20857757	4.51853	C/T	36/0	40/0	36/4	36/4	378/0	576/90
		20857988	5.43599	C/T	40/0	40/0	36/4	34/6	384/0	578/96
		20862098	4.08688	C/T	40/0	40/0	36/4	34/6	383/1	580/94
		20866396	4.4704	A/G	40/0	40/0	36/4	34/6	383/1	580/94
		20872585	4.82455	C/T	40/0	40/0	36/4	33/7	384/0	579/95
		20877075	5.76659	G/T	38/0	40/0	34/4	35/5	370/0	555/95
		20877751	4.40313	C/T	36/0	40/0	34/4	35/5	356/0	555/95
		20881077	4.03177	G/C	40/0	40/0	36/4	35/5	384/0	577/95
		20996968	4.31186	G/A	40/0	40/0	36/4	33/7	382/0	576/96
		21187455	4.16307	C/A	38/0	40/0	36/4	32/6	376/0	569/91
		21192275	4.00568	C/T	40/0	40/0	36/4	34/6	384/0	579/95
	qRL11-1	26074285	4.42531	T/C	29/9	40/0	9/23	20/20	354/22	238/348
		26074298	4.31789	A/G	31/9	40/0	9/21	20/18	356/22	240/338
		26074306	4.00426	A/C	31/9	40/0	9/17	20/16	356/22	243/307
		26074627	4.20636	C/T	31/9	40/0	11/29	20/16	349/27	236/400
		26088867	4.11719	T/C	32/8	40/0	11/23	20/18	360/24	252/352
		26088869	4.30597	A/T	32/8	40/0	11/23	20/14	360/24	256/312
		26088870	4.06464	C/G	32/8	40/0	11/23	20/12	360/16	256/298
		26089068	4.09726	T/C	32/8	40/0	10/16	21/15	358/22	273/237
		26089069	4.11796	G/A	32/8	40/0	10/16	21/15	358/22	274/236
		26090401	4.20644	T/G	31/9	40/0	11/29	20/20	357/27	233/433
		26090689	4.55717	G/A	31/9	40/0	11/15	20/14	358/20	252/256
		26090700	4.61347	G/T	31/9	40/0	11/17	20/16	357/21	252/302
		26090701	4.47608	C/G	31/9	40/0	11/19	20/18	357/21	253/327
		26091202	4.06156	C/A	31/9	40/0	11/27	20/18	358/26	243/423
		26142352	4.51804	A/G	36/0	40/0	33/5	26/14	372/0	509/145
		26142464	4.01552	T/G	34/0	40/0	32/4	27/13	370/0	508/146
		26142531	4.75352	C/T	32/0	40/0	34/4	28/12	368/0	518/144
		26142673	4.31429	C/T	32/0	40/0	34/4	27/13	370/0	525/135
		26142706	4.76306	G/A	34/0	40/0	31/5	26/14	370/0	506/148
		26142783	4.6736	C/T	34/0	40/0	35/5	26/14	370/0	510/150
		26143183	4.0346	G/A	34/0	40/0	33/5	28/12	368/0	527/131
		26175175	4.17172	G/C	31/9	40/0	11/23	25/13	356/28	284/326
		26180719	4.28079	G/A	30/10	40/0	10/28	21/9	353/29	262/348
		26180928	4.05046	C/G	27/9	36/0	13/21	27/7	317/21	312/224
		26217926	4.23651	G/T	30/0	40/0	35/5	28/12	366/0	541/133
		26220445	4.74017	C/T	30/0	40/0	34/6	28/12	366/0	537/137
	qRL12-1	13945453	4.05528	G/A	36/4	34/6	40/0	31/9	333/51	634/40
		13948221	4.06893	C/T	37/3	33/7	40/0	33/7	328/46	636/36
		13949063	4.03997	G/A	37/3	34/6	40/0	32/8	332/50	634/40
		13949494	4.1034	T/A	37/3	34/6	40/0	31/9	330/52	634/40
		13979308	4.31765	C/A	37/3	34/6	40/0	31/9	336/48	633/41
		14005089	4.13828	T/A	37/3	32/6	40/0	32/8	321/47	629/37
		14031315	4.47424	A/T	37/3	34/6	40/0	31/9	336/48	632/40
		14129498	4.67619	T/A	35/5	38/2	23/15	31/7	312/72	435/227
		14129499	4.03101	T/G	36/4	38/2	23/15	30/8	315/69	437/225
		14167144	4.15051	A/C	37/3	34/6	40/0	30/8	337/41	619/39
	qRL12-2	22902084	5.1611	G/A	38/0	40/0	35/5	34/6	372/10	611/61
		22902090	4.51711	G/A	38/0	40/0	35/5	34/6	372/10	609/65
		22903305	4.75888	T/C	40/0	40/0	34/6	33/7	372/10	609/65
		22903530	4.32198	G/A	40/0	40/0	35/5	33/7	374/10	611/61
		22903540	4.35699	C/T	40/0	40/0	35/5	33/7	374/10	613/61
		22921431	4.35567	C/T	38/0	40/0	35/5	33/7	372/10	607/63
		22938970	6.112	G/A	40/0	40/0	35/5	31/7	374/10	609/63
		22944126	4.41751	G/A	40/0	40/0	35/5	31/9	371/11	609/65
		22945448	4.48835	C/T	36/0	40/0	35/5	31/7	362/10	600/70
		22946328	5.04186	T/C	38/0	40/0	35/5	30/10	372/10	610/64
		22964488	4.17797	T/A	38/0	40/0	32/8	30/10	368/10	573/97
		22966058	4.16999	G/A	40/0	40/0	36/4	31/9	374/10	608/64
		22966068	4.14285	G/A	40/0	40/0	32/6	27/13	374/10	560/110
		22971027	4.33067	T/A	40/0	40/0	35/5	31/9	374/10	612/62
		22972496	4.25521	G/A	36/0	40/0	32/6	26/12	359/9	557/105
		22974897	4.16339	T/C	40/0	40/0	33/7	28/12	374/10	563/111
		22975578	4.75796	T/A	40/0	40/0	34/6	27/13	376/8	571/103
		22976719	4.08269	G/A	38/0	40/0	33/7	26/14	370/10	555/119
		23009089	4.2494	C/T	40/0	40/0	35/5	31/9	372/10	609/65
		23009242	4.19152	G/T	40/0	40/0	35/5	30/10	374/10	608/66
		23010379	4.11072	G/A	40/0	40/0	35/5	32/8	374/10	611/63
		23011759	4.03814	C/T	40/0	40/0	35/5	32/8	374/10	610/64
		23013114	4.36495	C/T	40/0	40/0	35/5	32/8	374/10	610/64
		23014616	5.06521	G/A	40/0	40/0	35/5	32/8	369/11	610/62
		23023413	4.21569	G/C	38/0	40/0	36/4	31/9	372/10	615/59
		23024127	5.35915	G/T	38/0	40/0	34/4	31/9	372/10	605/63
		23024190	4.63603	C/T	38/0	40/0	35/5	31/9	366/10	607/61
		23024645	4.82459	C/A	38/0	40/0	33/5	30/10	368/10	597/67
		23032914	4.53872	C/G	40/0	40/0	33/7	25/15	374/10	552/122
		23036195	4.54841	G/A	34/0	40/0	25/7	25/9	348/8	510/88
		23043636	4.47106	T/G	37/1	40/0	34/6	25/15	371/11	557/117
		23053014	4.18392	G/A	40/0	40/0	35/5	31/9	374/10	611/63
		23054798	4.61821	C/T	40/0	40/0	33/7	25/15	372/10	556/118
		23060723	4.06747	A/T	38/0	40/0	31/7	24/16	364/10	536/120
		23070442	4.46112	A/T	40/0	40/0	33/7	25/15	374/10	555/113
		23072993	4.39449	A/G	40/0	40/0	33/7	26/14	374/10	558/116
		23076310	4.06468	T/C	38/0	40/0	33/7	25/15	368/10	556/118
		23076559	4.21524	G/C	36/0	40/0	33/7	24/16	370/8	556/116
		23076563	4.70356	C/T	34/0	40/0	34/6	24/16	368/8	557/115
		23076700	4.63843	A/C	40/0	40/0	34/6	26/14	374/10	558/116
		23078294	4.50054	C/T	38/0	38/0	32/4	25/9	356/4	526/92
		23078308	4.08991	G/A	40/0	36/0	32/4	23/9	358/4	524/86
		23080842	4.13751	G/A	38/0	40/0	34/6	31/9	372/10	606/68
		23081041	4.123	T/A	39/1	40/0	33/7	25/15	373/11	556/118
		23081078	4.2371	T/C	39/1	40/0	33/7	25/15	373/11	557/117
		23081093	4.1951	C/T	39/1	40/0	33/7	25/15	373/11	555/119
		23082132	4.15168	T/C	37/1	40/0	33/7	24/16	362/12	550/122
		23082482	4.57765	C/A	38/0	40/0	33/7	25/15	370/10	552/122
		23082487	4.42866	A/T	38/0	40/0	33/7	26/14	370/10	552/122
		23082502	4.38944	A/G	38/0	40/0	33/7	26/14	370/10	553/121
		23082652	4.1108	A/T	40/0	40/0	33/7	26/14	373/11	556/118
		23082952	4.65345	T/C	40/0	40/0	33/7	26/14	373/11	557/117
		23083826	4.07454	C/A	40/0	40/0	33/7	24/16	371/11	554/120
		23084170	4.11529	T/C	40/0	40/0	33/7	24/16	374/10	553/121
		23084690	4.03401	G/A	40/0	40/0	34/6	25/13	374/10	559/113
		23085101	4.45199	T/C	40/0	40/0	34/0	25/11	374/2	569/63
		23086064	4.29108	A/G	38/0	40/0	34/6	25/13	370/6	551/89
		23086083	4.09194	G/A	38/0	40/0	34/6	25/7	366/6	552/82
		23087945	4.16903	T/C	40/0	40/0	32/6	28/8	374/8	566/92
		23088317	4.66555	A/G	40/0	38/0	33/5	26/12	372/10	564/82
		23088334	4.38988	G/A	40/0	40/0	34/6	26/12	374/10	558/86
		23088373	4.43217	T/C	40/0	40/0	33/7	25/7	372/8	556/84
		23088510	4.14071	G/T	40/0	40/0	33/5	25/13	370/8	558/106
		23088512	4.14071	A/T	40/0	40/0	33/5	25/13	370/8	559/105
		23088523	4.56804	C/T	38/0	40/0	33/7	25/13	370/10	558/106
		23088544	4.088	A/G	40/0	40/0	33/7	25/15	374/6	558/110
		23091526	4.33271	G/A	38/0	40/0	32/6	26/10	370/10	559/101
		23091542	4.3586	G/C	38/0	40/0	32/4	25/11	368/2	556/92
		23091550	4.10162	A/G	38/0	40/0	32/6	25/11	370/2	556/98
		23091563	5.05482	T/A	38/0	40/0	32/6	26/2	368/0	563/65
		23091567	5.37922	C/A	38/0	40/0	32/6	26/2	370/0	564/64
		23091848	4.74429	C/A	36/0	40/0	31/5	25/15	358/10	534/114
		23096357	4.24562	G/C	38/0	40/0	33/7	25/15	372/10	556/118
		23096384	4.05217	A/T	38/0	40/0	33/7	25/15	367/11	553/119
		23096479	4.3303	A/G	36/0	40/0	33/7	25/13	366/8	548/116
		23097019	4.03079	A/G	40/0	40/0	33/7	24/16	374/10	555/119
		23097082	4.63158	G/C	38/0	40/0	34/6	25/15	372/10	556/118
		23098900	4.36529	A/C	40/0	40/0	33/7	27/7	374/2	559/89
		23103722	4.16659	G/A	40/0	40/0	34/6	25/9	374/8	561/89
		23105648	4.21082	G/A	38/0	40/0	34/6	25/13	369/11	554/116
		23105735	4.2939	G/A	40/0	40/0	35/5	32/8	374/10	611/63
		23106001	4.02633	T/G	40/0	38/0	34/6	25/13	372/10	558/110
		23106255	5.36124	C/A	40/0	40/0	34/4	31/9	369/11	600/64
		23106781	4.01083	A/G	39/1	40/0	34/6	25/15	373/11	557/117
		23108499	4.2383	T/A	40/0	40/0	34/6	25/15	373/11	555/119
		23113247	4.42039	C/T	40/0	40/0	34/4	27/9	374/6	561/97
		23113249	4.6296	G/A	40/0	40/0	34/4	27/9	374/8	559/99
		23113269	4.19824	G/A	40/0	40/0	34/6	25/7	374/2	559/85
		23115318	4.04006	A/G	40/0	40/0	34/6	25/7	374/2	561/83
		23115467	4.76673	T/A	40/0	40/0	33/7	26/12	374/10	557/115
		23115484	4.00525	T/C	40/0	40/0	33/7	26/14	373/11	555/117
		23115855	4.2249	G/A	40/0	40/0	33/7	26/14	374/10	553/121
		23116609	4.69388	G/A	40/0	40/0	34/6	26/14	370/10	559/115
		23116613	4.69388	T/C	40/0	40/0	33/7	26/14	372/10	558/116
		23118858	4.07666	T/C	38/0	40/0	31/7	24/12	370/6	552/114
		23119788	4.12142	T/A	38/0	40/0	33/7	25/15	368/10	551/121
		23136514	4.58964	G/C	38/0	40/0	35/5	31/9	372/10	607/63
		23136965	4.36092	T/C	40/0	40/0	35/5	31/9	374/10	609/65
		23137154	4.51367	G/A	38/0	40/0	35/5	31/9	372/10	610/64
		23137932	4.47117	T/G	38/0	40/0	34/4	30/6	366/10	598/58
		23137939	4.07662	T/C	38/0	40/0	34/4	29/7	366/10	599/61
		23138040	4.32203	G/A	38/0	40/0	35/5	30/10	372/10	607/67
		23138491	4.43067	C/A	40/0	40/0	34/6	30/10	374/10	608/66
		23138571	4.03028	A/T	40/0	40/0	36/4	32/8	374/10	611/63
		23139264	4.46964	G/A	38/0	40/0	35/5	31/9	372/10	612/62
		23139589	4.12271	G/A	38/0	40/0	35/5	31/3	372/10	610/52
		23139592	4.29667	A/C	38/0	40/0	35/5	31/3	372/10	610/52
		23139603	4.57863	C/T	38/0	40/0	35/5	31/9	371/11	608/58
		23139618	4.64269	A/G	38/0	40/0	35/5	32/8	372/10	612/54
		23142747	4.17178	G/T	40/0	40/0	36/4	32/8	374/10	612/62
		23144727	4.98829	C/T	40/0	40/0	35/5	31/9	374/10	607/67
		23144755	5.31485	C/G	40/0	40/0	35/5	31/9	374/10	608/66
		23145111	4.50949	A/G	40/0	40/0	35/5	32/8	374/10	611/63
		23145702	4.33272	A/G	40/0	40/0	36/4	31/9	373/11	609/65
		23145714	4.6689	T/A	38/0	40/0	35/5	31/9	372/10	608/66
		23147400	4.0117	T/A	40/0	36/0	33/5	29/9	368/8	599/57
		23148397	5.05235	T/C	38/0	40/0	35/5	31/7	362/10	610/56
		23165857	4.00973	A/G	38/0	40/0	33/7	25/13	364/10	556/108
		23166936	4.56196	G/T	40/0	40/0	34/6	25/13	364/10	554/110
		23167545	4.47669	C/A	39/1	40/0	33/5	32/8	369/11	610/62
		23172854	4.1042	A/G	38/0	40/0	33/7	27/3	368/4	570/56
		23172862	4.38997	T/C	38/0	40/0	33/7	27/3	366/4	565/63
		23173259	4.04457	C/A	33/1	40/0	28/6	25/9	335/7	534/78
		23174697	4.02037	T/G	40/0	40/0	35/5	31/9	374/10	611/63
		23179016	4.80491	C/T	40/0	40/0	35/5	25/11	371/9	559/77
		23181974	4.05927	G/A	38/0	40/0	33/5	27/9	368/10	564/66
		23182041	4.67033	A/T	40/0	40/0	32/4	25/11	370/10	552/72
		23182049	4.20066	T/C	40/0	40/0	32/4	25/11	369/11	553/71
		23186264	4.34352	G/A	40/0	40/0	33/5	27/9	370/10	566/66
		23189721	4.22073	C/T	34/0	39/1	30/6	26/10	349/11	535/67
		23190457	4.27321	T/C	38/0	40/0	33/5	26/10	364/10	555/67
		23202468	4.61	A/C	38/0	40/0	34/4	30/10	370/10	597/65
		23206962	4.2917	T/G	36/0	40/0	36/4	32/6	362/12	599/59
		23207915	4.48352	G/T	40/0	40/0	35/5	31/9	374/10	611/63
		23239129	4.00047	T/C	38/0	40/0	35/5	31/9	370/10	608/64
		23242403	4.10112	G/A	40/0	40/0	34/6	25/15	372/10	549/121
		23245492	4.71103	A/C	40/0	40/0	35/5	31/9	374/10	605/67
		23245503	4.05174	G/A	36/0	38/0	33/7	25/15	366/10	548/124
		23250350	4.07036	G/A	40/0	40/0	33/7	24/16	374/10	555/119
		23253729	4.82743	T/C	38/0	40/0	35/5	31/9	372/10	606/68
		23261814	4.43067	G/A	40/0	40/0	36/4	31/9	374/10	611/61
		23261923	4.5662	C/T	40/0	40/0	35/5	32/8	374/10	607/63
		23289455	4.09862	G/A	40/0	40/0	36/4	31/9	374/10	611/63
		23290201	4.01247	T/A	40/0	40/0	35/5	30/10	374/10	603/71
		23290238	4.36631	T/C	40/0	40/0	35/5	32/8	374/10	610/64
		23290528	4.95736	G/T	40/0	40/0	35/5	32/8	374/10	610/64
		23293092	4.09586	T/G	40/0	40/0	35/5	30/10	372/10	605/67
		23295138	4.96431	A/C	40/0	40/0	35/5	32/8	374/10	611/63
		23295801	4.57394	C/T	40/0	40/0	36/4	31/9	374/10	613/61
		23302068	4.33703	G/A	40/0	40/0	33/7	25/15	372/10	550/122
		23325036	4.22696	T/A	38/0	40/0	33/5	27/3	372/10	569/49
		23330011	4.09558	G/A	38/0	40/0	35/5	31/9	372/10	611/63
		23341182	4.21358	C/T	40/0	38/0	36/4	31/9	370/10	606/64
		23342805	4.8882	C/T	38/0	40/0	33/7	25/11	368/10	551/105
		23342871	4.69866	A/C	40/0	40/0	35/5	31/9	372/10	606/62
		23342886	4.52288	C/T	40/0	40/0	35/5	31/9	372/10	609/57
		23347091	4.82875	G/A	38/0	40/0	35/5	31/9	380/0	609/65
		23348503	4.42549	G/A	40/0	40/0	31/7	25/15	384/0	546/120
		23348526	5.52226	C/A	38/0	40/0	35/5	31/9	382/0	601/69
		23349168	5.25431	C/T	40/0	40/0	25/7	25/15	380/0	526/122
		23349772	4.41924	C/T	36/0	38/0	33/5	31/7	378/0	601/63
		23350547	4.18314	G/A	39/1	40/0	33/7	25/15	383/1	554/120
		23354434	4.44194	C/T	40/0	40/0	36/4	30/10	384/0	600/68
		23379538	4.5074	C/T	36/0	40/0	35/5	31/7	367/1	594/62
		23379543	4.24439	G/A	38/0	40/0	35/5	31/7	366/2	595/63
		23384651	4.92556	T/C	38/0	40/0	35/5	30/10	378/0	611/63
		23385621	4.8563	C/T	38/0	40/0	35/5	31/9	382/0	611/63
		23386382	4.12256	G/A	40/0	40/0	35/5	32/8	384/0	610/64
		23389389	4.56271	G/A	40/0	40/0	36/4	31/9	384/0	607/65
		23392544	4.12174	C/A	40/0	40/0	35/5	31/9	384/0	611/63
		23415371	4.12402	C/A	40/0	40/0	33/7	24/14	384/0	555/115
		23421731	5.6794	C/T	38/0	40/0	35/5	31/7	380/0	603/65
		23424180	4.10662	A/G	40/0	40/0	34/6	31/9	383/1	608/66
		23424864	4.6043	A/T	34/0	40/0	32/6	24/16	378/0	536/122
		23427246	4.84498	A/G	34/0	36/0	32/6	26/6	366/0	526/70
		23433403	4.21538	A/G	40/0	40/0	33/7	24/16	382/0	552/120
		23433644	4.91165	C/T	38/0	40/0	36/4	31/9	382/0	605/63
		23435593	4.50342	C/A	38/0	38/0	32/4	25/9	378/0	557/67
		23443881	4.07896	A/G	38/0	40/0	35/5	32/8	381/1	611/63
		23448076	4.02995	G/A	38/0	40/0	34/4	27/7	378/0	559/77
		23459323	5.3377	C/T	38/0	40/0	35/3	31/9	366/0	600/60
		23460052	4.69751	C/A	24/0	36/0	24/6	27/9	314/0	512/54
		23462358	4.92387	T/C	38/0	40/0	33/5	25/9	382/0	559/65
		23463282	4.06749	A/C	40/0	40/0	35/5	32/8	384/0	611/63
		23465618	4.53484	T/C	38/0	40/0	36/4	30/10	378/0	602/70
		23465924	4.27544	G/A	40/0	40/0	35/5	31/9	383/1	610/62
		23466905	4.79824	C/T	40/0	40/0	36/4	31/9	383/1	611/63
		23467390	4.87029	G/A	38/0	40/0	34/4	29/9	382/0	596/72
		23473950	4.59999	G/T	37/1	40/0	34/4	27/9	379/1	566/64
		23475195	4.09427	G/A	40/0	40/0	33/5	25/11	383/1	557/73
		23475502	5.24969	G/A	38/0	40/0	35/5	29/9	376/0	598/64
		23478056	4.09008	C/T	40/0	40/0	35/5	29/11	384/0	607/67
		23478235	4.20899	G/C	40/0	40/0	35/5	30/10	384/0	604/70
		23478254	4.44992	A/G	40/0	40/0	35/5	31/9	384/0	610/64
		23482511	4.62304	G/A	40/0	40/0	35/5	29/11	384/0	601/71
		23486762	5.38317	A/G	36/0	40/0	32/6	30/10	380/0	583/71
		23486786	5.06866	G/T	40/0	40/0	30/6	28/10	381/1	584/66
		23486804	5.00137	G/A	38/0	40/0	34/6	28/8	380/0	580/70
		23488190	4.09343	C/T	36/0	40/0	35/5	30/10	372/0	597/71
		23492952	4.40183	G/A	40/0	40/0	35/5	28/8	384/0	603/61
		23496237	4.35124	T/C	40/0	40/0	35/5	31/9	382/0	610/64
		23499178	4.40908	T/G	40/0	40/0	35/5	31/9	384/0	610/64
		23499480	4.26141	A/G	40/0	40/0	35/5	30/10	384/0	608/66
		23516336	4.0253	A/G	38/0	40/0	34/4	30/10	367/1	605/63
		23520181	4.14044	G/C	38/0	40/0	36/4	29/9	376/0	607/61
		23545697	4.14539	A/G	40/0	40/0	35/5	32/8	384/0	611/63
		23557456	4.40378	C/A	39/1	40/0	35/5	28/12	381/1	601/73
		23563696	4.25252	C/T	40/0	40/0	35/5	28/12	383/1	597/77
		23565346	6.28154	C/T	40/0	40/0	35/5	30/10	384/0	601/67
		23565358	4.24034	G/A	40/0	40/0	33/7	24/16	384/0	552/120
		23565707	4.37815	C/T	40/0	40/0	33/5	30/8	382/0	583/61
		23568431	4.03392	G/A	38/0	40/0	35/5	31/9	382/0	610/64
		23568873	4.19433	C/T	38/0	40/0	35/5	30/10	374/0	599/67
		23570549	4.42858	T/A	40/0	40/0	35/5	32/8	384/0	610/64
		23570676	4.85578	C/A	40/0	40/0	35/5	31/9	384/0	607/67
		23570686	4.87249	C/T	40/0	40/0	35/5	31/9	382/0	607/67
		23599253	4.18601	G/A	40/0	40/0	35/5	29/11	384/0	599/75
		23601282	4.27543	A/G	40/0	40/0	35/5	29/11	384/0	601/73
		23611759	4.10653	C/T	40/0	40/0	36/4	31/9	384/0	612/62
		23615124	4.92651	C/T	40/0	40/0	35/5	31/9	384/0	609/65
		23622351	4.12152	G/A	40/0	40/0	35/5	31/9	384/0	611/63
		23625009	5.18783	C/T	36/0	40/0	35/5	29/9	380/0	588/70
		23626368	4.33616	T/G	28/6	37/1	33/5	27/9	347/19	564/68
		23626695	4.36828	G/A	34/0	40/0	34/4	31/9	370/0	602/62
		23643046	4.03422	G/A	40/0	40/0	5/35	12/28	381/1	80/594
		23660325	4.11525	C/T	40/0	40/0	35/5	30/10	378/0	600/64
		23660691	4.04284	T/C	40/0	40/0	35/5	31/9	384/0	610/64
		23661270	4.45484	G/A	38/0	40/0	35/5	32/8	382/0	609/65
		23663473	4.0655	T/C	40/0	40/0	35/5	29/11	384/0	600/74
		23677198	4.06326	C/G	40/0	40/0	35/5	32/8	384/0	610/62
		23677291	4.02347	A/C	40/0	40/0	35/5	31/9	382/0	610/64
		23683692	4.59384	G/A	40/0	40/0	35/5	32/8	384/0	610/64
		23685439	4.18453	T/C	40/0	40/0	35/5	31/9	382/0	610/64
		23688482	4.58623	A/G	38/0	40/0	35/5	29/11	382/0	603/71
		23691838	4.16856	C/T	38/0	40/0	33/5	31/9	380/0	610/62
		23692092	4.19714	T/C	40/0	40/0	35/5	31/9	380/0	606/64
		23693340	4.23778	C/T	40/0	40/0	35/5	31/9	384/0	611/63
		23697220	4.8141	G/A	34/0	38/0	35/5	31/7	362/0	599/63
		23697599	4.76571	G/A	40/0	40/0	35/5	31/9	384/0	611/63
		23700530	4.6049	C/T	40/0	40/0	35/5	31/9	384/0	608/64
		23700598	4.0812	C/T	40/0	40/0	35/5	30/10	384/0	610/64
		23719514	5.30151	T/G	38/0	40/0	36/4	31/9	382/0	604/62
		23720659	5.1794	T/C	32/0	38/0	34/4	30/10	370/0	591/65
		23721493	4.13264	T/C	40/0	40/0	35/5	29/9	384/0	588/64
		23723629	4.94562	G/A	38/0	40/0	35/5	32/8	382/0	612/62
		23723812	4.76895	G/A	40/0	40/0	35/5	30/10	384/0	609/65
		23727608	4.3348	T/C	40/0	40/0	35/5	32/8	384/0	612/62
		23730702	4.04531	G/A	40/0	40/0	35/5	30/10	382/0	609/65
		23730729	4.8261	G/A	40/0	40/0	35/5	28/12	382/0	600/74
		23730761	4.49799	G/A	40/0	40/0	35/5	29/11	384/0	600/74
		23735833	4.27734	C/T	40/0	40/0	35/5	30/10	384/0	605/69
		23739079	4.16565	T/C	40/0	40/0	34/6	31/9	384/0	607/65
		23784690	4.05072	C/T	38/2	40/0	35/5	28/10	380/2	594/66
		23786781	4.19013	C/T	40/0	38/0	29/5	24/10	372/0	496/66
		23787111	4.10594	A/G	40/0	40/0	33/5	31/9	382/0	604/68
		23787177	4.69208	G/A	39/1	40/0	33/5	28/10	375/1	577/69
		23787217	4.11637	C/T	30/0	36/0	32/4	28/10	344/0	563/69
		23787472	4.66818	T/C	40/0	40/0	35/5	30/10	384/0	604/68
		23787492	4.0671	C/T	40/0	40/0	37/3	29/11	384/0	604/70
		23787509	5.32882	C/A	40/0	40/0	36/4	30/10	384/0	609/63
		23787814	4.73753	T/C	40/0	40/0	34/6	30/10	384/0	604/68
		23787823	4.52837	G/A	40/0	40/0	34/6	30/10	384/0	604/68
		23790927	4.34945	C/T	38/0	40/0	35/5	30/10	378/0	602/70
		23802634	4.2825	G/A	40/0	40/0	35/5	32/8	383/1	608/66
		23817013	5.30228	C/T	40/0	40/0	35/5	30/10	384/0	607/67
		23817040	4.63354	C/T	38/0	40/0	33/5	30/10	380/0	601/69
		23817087	4.18938	T/C	38/0	40/0	35/5	31/9	382/0	605/69
		23817088	4.15674	G/A	38/0	40/0	35/5	31/9	382/0	602/68
		23820665	4.39814	C/A	40/0	40/0	36/4	32/8	382/0	609/65
		23821647	4.30876	C/A	40/0	40/0	35/5	32/8	384/0	609/65
		23825601	4.63443	G/A	40/0	40/0	35/5	31/9	384/0	604/70
		23829979	4.91768	T/A	37/1	40/0	36/4	33/3	381/1	605/59
		23830170	4.42322	C/T	40/0	40/0	35/5	30/10	384/0	604/70
		23834529	4.07795	C/T	40/0	40/0	35/5	29/11	384/0	600/74
		23834676	4.02718	A/G	40/0	40/0	35/5	27/13	380/0	591/81
		23836054	4.7788	A/C	38/0	40/0	35/5	28/12	377/5	596/78
		23842598	4.21699	T/G	40/0	40/0	35/5	31/9	383/1	608/64
		23843120	4.00291	G/A	40/0	40/0	35/5	30/10	384/0	607/67
		23843357	4.3986	C/T	40/0	40/0	34/6	31/9	384/0	608/66
		23844502	4.35124	G/A	40/0	40/0	35/5	31/9	384/0	608/66
		23845259	4.14833	G/C	40/0	40/0	36/4	32/8	384/0	612/62
		23847756	4.13177	C/T	38/0	40/0	35/5	30/10	382/0	608/66
		23849876	4.12949	C/T	38/0	40/0	35/5	31/9	382/0	609/65
		23850801	4.50954	C/A	38/0	40/0	35/5	30/10	382/0	607/65
		23855397	5.05533	C/A	36/0	40/0	34/4	31/9	356/0	576/66
		23857272	4.83104	T/C	38/0	40/0	33/5	31/9	382/0	603/67
		23859060	4.05812	C/T	40/0	40/0	35/5	31/7	384/0	606/62
		23867793	4.35495	G/A	40/0	40/0	35/5	29/11	384/0	600/74
		23875985	4.63099	C/A	40/0	40/0	36/4	29/11	383/1	606/68
		23881998	4.42965	T/C	38/0	40/0	35/5	30/10	382/0	609/65
		23882536	4.37104	A/G	40/0	40/0	35/5	29/11	384/0	605/69
		23883741	5.26964	G/A	38/0	40/0	36/4	29/11	382/0	606/68
		23892283	5.52115	G/A	40/0	40/0	35/5	29/11	384/0	605/69
		23897473	4.92359	A/G	38/0	40/0	35/5	32/8	382/0	608/66
		23901566	4.26503	A/G	40/0	40/0	36/4	31/9	384/0	608/66
		23902661	4.35447	T/C	38/0	40/0	35/5	29/11	382/0	604/70
		23905357	4.22608	T/A	40/0	40/0	35/5	30/10	384/0	607/67
		23906394	4.10712	A/T	38/0	38/0	34/6	28/12	372/0	594/70
		23906511	4.32082	C/T	38/0	40/0	32/6	31/9	377/1	591/65
		23907709	4.27938	C/A	40/0	40/0	36/4	30/10	378/0	593/67
		23908810	5.34448	G/A	40/0	40/0	35/5	30/10	384/0	607/65
		23910451	5.2674	G/A	40/0	40/0	35/5	30/10	384/0	606/68
		23911144	4.03728	T/C	36/0	40/0	36/4	31/9	380/0	611/63
		23917080	4.4706	A/G	36/0	40/0	32/6	27/9	368/0	585/65
		23917129	4.4345	A/T	38/0	40/0	36/4	31/7	372/0	607/61
		23917717	4.47717	C/T	38/0	40/0	34/6	32/8	382/0	610/64
		23919524	4.6298	C/A	40/0	40/0	35/5	31/9	384/0	607/67
		23920112	4.33372	G/T	40/0	40/0	35/5	31/9	382/0	609/65
		23922406	4.60665	C/A	38/0	40/0	35/5	31/9	382/0	612/62
		23922418	4.18031	C/A	40/0	40/0	35/5	32/8	384/0	612/62
		23923117	5.33193	A/G	40/0	40/0	35/5	30/10	384/0	610/64
		23929089	4.41028	C/T	38/0	40/0	35/5	31/9	380/0	605/65
		23930659	4.2635	C/A	40/0	40/0	34/6	31/9	384/0	610/64
		23930700	4.51121	C/A	40/0	40/0	35/5	31/9	384/0	611/63
		23935948	4.48774	C/T	40/0	40/0	35/5	32/8	384/0	613/61
		23936322	4.99636	A/C	40/0	40/0	35/5	31/9	382/0	611/63
		23936394	4.10051	C/T	40/0	40/0	35/5	30/10	382/0	608/66
		23942162	4.08537	A/G	38/0	40/0	35/5	32/6	376/0	603/59
		23950903	4.11157	G/A	40/0	40/0	35/5	30/10	384/0	608/66
		23953345	4.33682	C/T	40/0	40/0	35/5	31/9	384/0	609/65
		23961667	4.18453	G/A	40/0	40/0	34/6	31/9	384/0	609/65
		23961671	4.18453	G/A	40/0	40/0	34/6	31/9	384/0	610/64
		23969289	4.41644	C/T	38/0	40/0	36/4	31/9	381/1	612/62
		23969421	4.55965	C/T	38/0	40/0	36/4	31/9	380/0	611/63
		24020593	4.1111	T/A	40/0	40/0	35/5	33/7	384/0	609/61
		24020594	4.10512	T/A	40/0	40/0	35/5	33/7	384/0	609/61
		24024842	4.44355	C/T	40/0	40/0	35/5	32/8	384/0	613/61
		24025913	4.12335	T/C	40/0	40/0	35/5	33/7	384/0	614/60
		24026784	4.90518	C/T	40/0	40/0	35/5	32/8	382/0	609/63
		24030159	4.35055	C/T	38/0	38/0	36/4	33/7	376/0	609/61
		24030504	5.7296	C/T	38/0	40/0	35/5	31/7	372/0	597/61
		24035191	4.44903	G/A	40/0	40/0	35/5	32/8	384/0	612/62
		24036580	4.5949	G/T	40/0	40/0	35/5	32/8	384/0	610/64
		24036847	4.2763	G/A	40/0	40/0	35/5	33/7	384/0	613/61
		24058023	5.33495	G/A	38/0	40/0	35/5	32/8	380/0	606/64
		24058389	4.54922	A/G	38/0	40/0	33/5	32/8	381/1	608/62
		24058590	4.86328	A/G	40/0	40/0	35/5	32/8	384/0	610/64
		24059023	5.29694	T/C	40/0	38/0	36/4	32/8	378/0	607/61
		24059185	4.02035	G/A	40/0	40/0	36/4	33/7	384/0	615/59
		24059433	4.84897	T/A	38/0	40/0	33/5	32/8	380/0	607/59
		24061313	5.1443	A/G	38/0	40/0	35/5	33/7	376/0	612/62
		24062594	4.73387	A/T	38/0	38/0	35/5	33/5	371/1	611/57
		24063731	4.5983	A/T	40/0	40/0	35/5	32/8	384/0	612/62
		24071208	4.87921	A/G	38/0	40/0	33/5	33/7	378/0	620/48
		24091443	4.28345	C/G	40/0	40/0	35/5	33/7	384/0	627/47
		24099682	4.36297	G/A	40/0	40/0	35/5	33/7	384/0	628/46
