# Supplementary material for: Loci and natural alleles underlying robust roots and adaptive domestication of upland ecotype rice in aerobic conditions
Source: PLoS Genet. 2018 Aug 10;14(8):e1007521. doi: 10.1371/journal.pgen.1007521 (PMC6086435; doi:10.1371/journal.pgen.1007521)
Supplement: S6 Table — (XLSX) [file pgen.1007521.s023.xlsx]

## Sheet: Sheet1
Supplementary Table 6 Long-root allele frequencies of 230 SNP sites with significant difference between pools of long and short roots.
Chr.	GWAS-QTL	Position	-log(P)	Allele types	Long-root allele	Long-root allele frequency in different populations						Gene with signal in promoter			Gene with signal in ORF
						Typical japonica	Long-root pool in typical japonica	Short-root pool in typical japonica	Typical indica	Long-root pool in typical indica	Short-root pool in typical indica
1	qRL1-1	6201903	4.31724	T/C	T	0.156627	0.566667	0.157895	0.996711	1	1	LOC_Os01g11520
		6227427	4.17836	T/A	A	0.13089	0.475	0.125	0.977124	1	0.866667
		6232813	5.13808	C/T	T	0.127604	0.45	0.125	0.834328	0.95	0.552632
		6238440	4.66098	T/C	T	0.128272	0.5	0.125	0.831343	0.95	0.552632
		6243431	4.62718	C/A	A	0.125	0.425	0.125	0.766369	0.95	0.578947				LOC_Os01g11570
		6264897	4.46794	A/T	T	0.130208	0.45	0.125	0.834821	0.95	0.578947
		6469401	5.05113	G/A	A	0.0645161	0.305556	0.05	0.770517	0.894737	0.527778
		6469403	4.93544	T/C	C	0.0672043	0.333333	0.05	0.765957	0.894737	0.527778
		6469456	4.66323	G/A	A	0.0767196	0.315789	0.05	0.761976	0.9	0.552632
		6471446	5.14406	T/C	C	0.0695187	0.315789	0.05	0.765861	0.9	0.578947	LOC_Os01g11920
		6489473	4.0049	A/G	G	0.0703125	0.325	0.05	0.770833	0.9	0.578947
		6538679	4.42502	G/C	C	0.282609	0.1875	0	0	0	0	LOC_Os01g12010
	qRL1-2	31345508	4.72082	T/C	C	0.0260417	0.2	0	0.952381	0.85	1				LOC_Os01g54490
		31345525	4.67891	G/A	A	0.0260417	0.2	0	0.955357	0.85	1
		31349153	4.00539	G/A	A	0.0260417	0.225	0	0.953869	0.85	1	LOC_Os01g54510
		31355379	4.1519	T/C	C	0.0234375	0.2	0	0.953869	0.85	1	LOC_Os01g54515
		31370499	4.66188	C/G	G	0.0361111	0.25	0	0.954128	0.875	1				LOC_Os01g54550
		31382350	4.20093	C/T	T	0.0315789	0.25	0	0.939024	0.842105	1
		31383523	4.32596	G/C	C	0.039548	0.277778	0	0.9375	0.833333	1
		31674616	4.1513	G/T	T	0.0260417	0.175	0	0.944776	0.85	1				LOC_Os01g55090
		31729841	4.01539	A/C	C	0.026178	0.210526	0	0.94494	0.85	0.947368				LOC_Os01g55150
		31737259	4.25771	T/C	C	0.0394737	0.222222	0	0.935045	0.842105	0.947368
	qRL1-3	33279789	4.12046	T/C	C	0.118421	0.45	0.0526316	0.0015625	0	0
		33283383	4.03059	C/G	G	0.119792	0.45	0.05	0	0	0
		33305629	4.2223	G/A	A	0.111979	0.45	0.05	0	0	0
		33308257	4.39514	G/A	A	0.120419	0.473684	0.05	0.00149254	0.025	0	LOC_Os01g57610
3	qRL3-1	891180	4.10232	G/C	G	1	1	1	0.829653	0.861111	0.631579	LOC_Os03g02470
		954637	4.04158	T/C	T	1	1	1	0.817221	0.875	0.611111	LOC_Os03g02580
		996542	4.06565	T/A	T	1	1	1	0.839763	0.875	0.65	LOC_Os03g02680
		1012593	5.17137	C/T	C	1	1	1	0.85241	0.894737	0.65
		1144421	4.06862	T/G	T	0.997396	1	1	0.853116	0.9	0.675
	qRL3-2	27453544	4.43547	T/C	T	0.989529	1	0.95	0.706231	0.95	0.5
		27481845	4.02905	C/T	C	0.827225	1	0.75	1	1	1
		27489955	4.13029	T/C	T	0.796875	1	0.675	0.54451	0.65	0.45				LOC_Os03g48300
		27491861	4.09637	C/T	C	0.804688	0.975	0.675	0.541543	0.65	0.475				LOC_Os03g48300
		27492954	4.35382	A/T	A	0.796875	0.975	0.7	0.547478	0.65	0.45				LOC_Os03g48300
		27493410	4.14064	A/G	A	0.807292	0.975	0.7	0.541543	0.65	0.45				LOC_Os03g48300
		27497153	4.08167	A/T	A	0.802083	1	0.675	0.547478	0.65	0.45				LOC_Os03g48300
		27507885	4.03069	A/C	A	0.798942	1	0.675	0.548961	0.675	0.5
		27509211	4.33731	T/C	T	0.793194	0.975	0.675	0.545994	0.675	0.45	LOC_Os03g48310
		27511080	4.26484	A/G	A	0.802083	1	0.7	0.54451	0.65	0.45				LOC_Os03g48310
		27519808	4.01905	C/T	C	0.791667	1	0.675	0.543027	0.65	0.45				LOC_Os03g48320
		27526195	4.52246	T/C	T	0.799479	0.975	0.675	0.497033	0.65	0.425	LOC_Os03g48340			LOC_Os03g48330
		27526494	4.41062	T/G	T	0.808901	1	0.7	0.683036	0.825	0.575	LOC_Os03g48340			LOC_Os03g48330
		27527348	4.00327	A/G	A	0.747396	0.925	0.65	0.378338	0.425	0.275	LOC_Os03g48340	LOC_Os03g48350	LOC_Os03g48350	LOC_Os03g48330
		27527825	4.35471	G/C	G	0.802083	1	0.675	0.504451	0.675	0.375	LOC_Os03g48340	LOC_Os03g48350	LOC_Os03g48350
		27528046	4.2528	A/C	A	0.799479	1	0.675	0.550445	0.65	0.45	LOC_Os03g48350			LOC_Os03g48340
		27528790	4.21567	G/A	G	0.796875	1	0.675	0.386905	0.425	0.4	LOC_Os03g48350
		27532788	4.11995	A/G	A	0.794271	1	0.675	0.538576	0.625	0.45				LOC_Os03g48360
		27537393	4.18919	T/G	T	0.799479	1	0.675	0.54451	0.65	0.475				LOC_Os03g48370
	qRL3-3	28526812	4.15297	A/G	A	0.992188	1	1	0.678042	1	0.4
		28526872	4.18813	T/C	T	0.992188	1	1	0.681009	1	0.4
		28527544	4.35784	T/G	T	0.994792	1	1	0.682493	1	0.4
		28527574	4.10403	T/G	T	0.994792	1	1	0.682493	1	0.4
		28530684	4.13727	A/G	A	0.994792	1	1	0.683976	1	0.425
		28530698	4.45107	A/G	A	0.994792	1	1	0.681009	1	0.4
		28530714	4.45107	G/A	G	0.994792	1	1	0.682493	1	0.4
		28530724	4.44856	A/G	A	0.994792	1	1	0.682493	1	0.4
		28530737	4.14134	A/C	A	0.994792	1	1	0.683976	1	0.4
		28530746	4.23305	C/T	C	0.994792	1	1	0.682493	1	0.4
		28533059	4.12707	G/C	G	0.994792	1	1	0.679525	1	0.4
		28536064	4.24439	G/A	G	0.994792	1	1	0.678042	1	0.4				LOC_Os03g50010
		28540564	4.36659	T/G	T	0.994792	1	1	0.683976	1	0.425				LOC_Os03g50010
		28542692	4.26627	T/C	T	0.994792	1	1	0.682493	1	0.4	LOC_Os03g50010
		28545552	4.42151	T/C	T	0.992188	1	1	0.681009	1	0.4				LOC_Os03g50020
		28545654	4.7122	G/A	G	0.992188	1	1	0.68546	0.975	0.4				LOC_Os03g50020
		28545981	4.19823	G/A	G	0.994792	1	1	0.681009	1	0.4
		28545992	4.57832	A/T	A	0.994792	1	1	0.682493	1	0.4
		28550253	4.11065	A/G	A	0.989583	1	1	0.686944	1	0.4
		28553562	4.01387	C/T	C	0.992188	1	1	0.681009	0.975	0.4				LOC_Os03g50040
		28558484	4.0106	T/C	T	0.994764	1	1	0.682493	1	0.4
		28558806	4.04194	A/G	G	0.0740741	0.210526	0	0.679641	1	0.35
		28560657	4.43077	T/C	T	0.994792	1	1	0.682493	1	0.4	LOC_Os03g50070
		28561866	4.02147	T/C	T	0.994792	1	1	0.681009	1	0.4				LOC_Os03g50070
		28582913	4.30775	G/A	G	0.994737	1	1	0.682493	1	0.4
		28583025	4.36367	T/C	T	0.994737	1	1	0.681009	1	0.4
		28583059	4.15329	A/G	A	0.994792	1	1	0.676558	1	0.4
		28585297	4.14221	A/C	A	0.992188	1	1	0.676558	1	0.4				LOC_Os03g50110
		28737716	4.04803	A/G	A	0.992147	1	1	0.68806	1	0.4	LOC_Os03g50350
		28743213	4.03748	C/T	C	0.991848	1	1	0.748428	1	0.631579	LOC_Os03g50355
		28773046	4.57012	T/C	T	0.994792	1	1	0.697329	1	0.4	LOC_Os03g50430
		28773112	4.31894	T/C	T	0.994764	1	1	0.691395	1	0.4	LOC_Os03g50430
		28773164	4.62465	A/G	A	0.992188	1	1	0.738872	1	0.6	LOC_Os03g50430
		28773312	4.53246	T/C	T	0.994792	1	1	0.689911	1	0.4	LOC_Os03g50430
		28773383	4.81933	A/G	A	0.992188	1	1	0.695846	1	0.4	LOC_Os03g50430
		28773391	4.33891	T/C	T	0.989583	1	1	0.746291	1	0.6	LOC_Os03g50430
		28773506	4.01443	C/T	C	0.994792	1	1	0.74184	1	0.6	LOC_Os03g50430
		28780219	4.369	A/T	A	0.992105	1	1	0.691964	1	0.4	LOC_Os03g50440
		28781204	4.01479	T/C	T	0.994764	1	1	0.695846	1	0.425	LOC_Os03g50440
		28786535	4.26194	T/C	T	0.994792	1	1	0.744807	1	0.6				LOC_Os03g50440
		28790966	4.5079	C/A	C	0.994792	1	1	0.744807	1	0.6
		28796351	4.42329	G/A	G	0.994792	1	1	0.744807	1	0.6				LOC_Os03g50450
		28796796	4.25942	G/A	G	0.992188	1	1	0.700297	1	0.4				LOC_Os03g50450
		28797485	5.00776	C/A	C	0.994792	1	1	0.70178	1	0.4				LOC_Os03g50450
		28797492	4.18765	G/T	G	0.994792	1	1	0.743323	1	0.6				LOC_Os03g50450
		28799537	4.23353	A/C	A	0.992063	1	1	0.693452	1	0.4	LOC_Os03g50450
		28799599	4.02252	G/A	G	0.992147	1	1	0.69494	1	0.4	LOC_Os03g50450
		28799710	4.03253	A/G	A	0.992188	1	1	0.69403	1	0.4	LOC_Os03g50450
		28799735	5.11442	G/A	G	0.994764	1	1	0.702381	1	0.4	LOC_Os03g50450
		28799737	4.04945	C/T	C	0.994792	1	1	0.744048	1	0.6	LOC_Os03g50450
		28799978	4.23961	C/A	C	0.994792	1	1	0.759091	1	0.6	LOC_Os03g50450
		28800958	4.07977	T/C	T	0.994792	1	1	0.702381	1	0.4	LOC_Os03g50450
		28804190	4.17422	C/T	C	0.994792	1	1	0.694362	1	0.4
		28804239	4.20987	G/A	G	0.994792	1	1	0.743323	1	0.6
		28804361	4.0059	C/G	C	0.992188	1	1	0.738872	0.975	0.6
		28805519	4.48411	C/T	C	0.992188	1	1	0.702381	1	0.425				LOC_Os03g50470
		28805600	4.09401	A/T	A	0.992188	1	1	0.697917	1	0.4				LOC_Os03g50470
		28805611	4.05986	G/A	G	0.992188	1	1	0.75	1	0.6				LOC_Os03g50470
		28806399	4.05296	G/A	G	0.992188	1	1	0.683976	1	0.4				LOC_Os03g50470
		28810676	4.25741	G/A	G	0.991892	1	1	0.685241	1	0.4	LOC_Os03g50470
		28810755	4.63101	G/A	A	0.0891892	0.315789	0.0526316	0.671171	1	0.315789	LOC_Os03g50470
		28815109	5.13882	A/T	A	0.992188	1	1	0.695846	1	0.4				LOC_Os03g50480
		28815178	4.40368	G/A	G	0.992188	1	1	0.697329	1	0.4				LOC_Os03g50480
		28817372	4.24265	A/G	A	0.992188	1	1	0.69494	1	0.4				LOC_Os03g50480
		28819706	4.49415	T/C	T	0.994792	1	1	0.698813	1	0.4				LOC_Os03g50480
		28820248	4.75242	T/C	T	0.994792	1	1	0.744807	1	0.6
		28895597	4.44507	A/G	A	0.994792	1	1	0.761398	1	0.605263	LOC_Os03g50600
		28908338	4.82559	G/A	G	0.994792	1	1	0.718266	1	0.4375
		28988266	4.1124	C/T	T	0.0494792	0.225	0	0.653274	0.925	0.3
		28988486	4.16862	T/C	T	0.994792	1	1	0.735905	0.975	0.55				LOC_Os03g50780
		29133091	4.06257	C/T	C	0.994792	1	1	0.679525	0.925	0.35				LOC_Os03g50980
		29179181	4.53348	C/T	T	0.0368421	0.075	0	0.596923	0.925	0.361111
		29338284	4.23773	C/A	C	0.994792	1	1	0.753709	0.925	0.6	LOC_Os03g51270
		29597082	5.02529	C/A	C	0.994792	1	1	0.766369	0.975	0.605263	LOC_Os03g51680			LOC_Os03g51690
		29722542	4.79042	T/A	T	1	1	1	0.763393	0.925	0.625	LOC_Os03g51790	LOC_Os03g51830	LOC_Os03g51830
4	qRL4-1	16199181	4.90909	G/A	G	0.876471	0.694444	0.823529	0.737654	0.947368	0.725
	qRL4-2	29945252	4.13662	T/A	A	0.146552	0.470588	0.075	0.426332	0.315789	0.526316	LOC_Os04g50184
		29997788	4.26977	T/G	G	0.0989583	0.275	0.075	0.416914	0.375	0.55	LOC_Os04g50680
		29999087	4.50544	G/A	A	0.157609	0.472222	0.075	0.444785	0.375	0.6	LOC_Os04g50680	LOC_Os04g50690	LOC_Os04g50690
		30000514	4.50599	A/G	G	0.144809	0.444444	0.075	0.452229	0.333333	0.666667	LOC_Os04g50690	LOC_Os04g50700	LOC_Os04g50700
		30000556	4.29845	A/G	G	0.145946	0.472222	0.075	0.44164	0.368421	0.647059	LOC_Os04g50690	LOC_Os04g50700	LOC_Os04g50700
		30022022	4.34371	T/C	C	0.151042	0.425	0.075	0.449405	0.375	0.6	LOC_Os04g50750
		30022461	4.51115	A/G	G	0.145833	0.425	0.075	0.451039	0.35	0.6	LOC_Os04g50750
		30024449	4.3939	A/C	C	0.151042	0.425	0.075	0.449555	0.375	0.6				LOC_Os04g50760
		30032150	4.61322	T/G	G	0.15625	0.45	0.075	0.454006	0.425	0.6	LOC_Os04g50770
5	qRL5-1	2130492	4.1661	G/A	A	0.026178	0.1	0.075	0.828231	0.868421	0.571429				LOC_Os05g04570
		2136711	4.34724	G/A	A	0.0292553	0.105263	0.0789474	0.842857	0.916667	0.7
	qRL5-2	25158081	4.7449	T/C	C	0.00606061	0	0	0.902208	1	0.8	LOC_Os05g43240
		25355154	4.19543	T/A	A	0.00299401	0	0	0.887789	1	0.764706	LOC_Os05g43600
		25356927	4.24188	C/T	T	0.0078534	0.025	0	0.89759	1	0.8
		25474267	4.01067	A/G	G	0.00797872	0.0263158	0	0.898507	1	0.8	LOC_Os05g43820
		25531771	4.16337	T/A	A	0.010582	0.0263158	0	0.900612	1	0.8
6	qRL6-1	20372616	5.46417	G/C	C	0.0883978	0.305556	0.025	0.989865	1	0.970588	LOC_Os06g35030
		20416072	4.95826	T/C	C	0.0793651	0.222222	0.025	0.810241	1	0.725
		20458361	4.26839	T/G	G	0.130058	0.28125	0.0263158	0.989062	1	0.970588	LOC_Os06g35140
		20782537	4.35535	G/T	T	0.072973	0.194444	0.025	0.983766	0.973684	1
7	qRL7-1	1126194	4.13608	T/C	T	0.804688	0.85	0.725	0.253709	0.275	0.025
		1134408	4.26164	T/A	T	0.987421	1	0.9375	0.250742	0.275	0				LOC_Os07g03020
		1134515	4.26307	A/G	A	0.984076	1	1	0.252226	0.275	0.025				LOC_Os07g03020
		1134529	4.40228	C/T	C	0.990385	1	1	0.253709	0.275	0.025				LOC_Os07g03020
		1197226	4.64606	G/A	G	0.994792	1	1	0.323442	0.375	0.075
		1198180	4.29316	A/G	A	0.731771	0.75	0.675	0.255193	0.325	0.025
		1198201	5.25358	A/T	A	0.729167	0.75	0.675	0.256677	0.35	0
		1198212	5.11425	G/A	G	0.997382	1	1	0.256677	0.35	0
		1198259	4.25366	A/G	A	0.994792	1	1	0.261905	0.35	0.025
		1198261	4.18855	G/A	G	1	1	1	0.261905	0.35	0.025
		1209404	4.09906	G/A	G	0.989583	1	1	0.260417	0.325	0
		1236146	4.01389	C/T	C	0.726562	0.75	0.65	0.255193	0.325	0				LOC_Os07g03160
		1246946	4.04746	T/A	T	0.994737	1	1	0.260542	0.325	0	LOC_Os07g03180	LOC_Os07g03190	LOC_Os07g03190
		1247616	4.14529	T/C	T	1	1	1	0.256677	0.325	0	LOC_Os07g03180	LOC_Os07g03190	LOC_Os07g03190
		1253702	4.27458	A/C	A	0.992188	1	0.975	0.25816	0.325	0
		1256085	4.12368	A/T	A	0.914062	0.95	0.875	0.255193	0.325	0	LOC_Os07g03200
		1261615	4.15731	A/G	A	0.752604	0.75	0.7	0.243323	0.325	0				LOC_Os07g03210
		1270855	4.97922	A/G	A	0.986395	1	1	0.255952	0.325	0
		1277211	4.26788	A/T	A	0.994792	1	1	0.261128	0.325	0.025				LOC_Os07g03230
	qRL7-2	29007766	4.28299	C/T	C	0.953125	0.9	1	0.0679758	0.166667	0	LOC_Os07g48500
		29069603	4.24145	C/T	T	0.0691489	0.222222	0	0.934451	0.85	1
		29069620	4.15501	A/T	T	0.0664894	0.235294	0	0.933535	0.85	1
		29073968	4.28365	A/G	G	0.0677083	0.225	0	0.934718	0.85	0.975				LOC_Os07g48560
8	qRL8-1	14504830	4.31687	T/C	T	0.471354	0.725	0.45	0	0	0
		14534845	4.78401	A/G	A	0.550296	0.833333	0.5	0.00148368	0	0	LOC_Os08g24040
		14541837	4.01887	T/A	T	0.471204	0.763158	0.45	0.0014881	0	0	LOC_Os08g24050
		14543145	4.00121	T/G	T	0.473822	0.763158	0.45	0	0	0	LOC_Os08g24050
		14545257	4.29787	G/C	G	0.47644	0.763158	0.45	0	0	0	LOC_Os08g24060
		14584633	4.0499	A/G	A	0.491803	0.736842	0.473684	0.00176056	0	0	LOC_Os08g24150
	qRL8-2	27190913	4.18989	C/A	A	0.13587	0.315789	0.105263	1	1	1
		27191805	4.21431	T/C	C	0.106771	0.325	0.075	0.995427	1	1
		27191827	4.0948	A/G	G	0.106771	0.325	0.075	0.996997	1	1
		27194349	4.03838	T/C	C	0.0442708	0.25	0	0.10089	0.1	0.075
		27194479	5.13922	C/A	A	0.052356	0.275	0	0.106287	0.1	0.1
		27196033	4.69985	C/T	T	0.0478723	0.263158	0	0.100299	0.1	0.075	LOC_Os08g43020
		27203407	4.22813	A/T	T	0.0416667	0.225	0	0.0943114	0.1	0.0789474				LOC_Os08g43040
		27203410	4.22813	G/A	A	0.0416667	0.225	0	0.0973054	0.1	0.0789474				LOC_Os08g43040
		27204645	4.1619	T/C	C	0.0416667	0.2	0	0.114925	0.1	0.0789474				LOC_Os08g43040
11	qRL11-1	26074285	4.42531	T/C	C	0.0585106	0.236842	0	0.593857	0.71875	0.5				LOC_Os11g43220
		26074298	4.31789	A/G	G	0.0582011	0.225	0	0.584775	0.7	0.473684				LOC_Os11g43220
		26074306	4.00426	A/C	C	0.0582011	0.225	0	0.558182	0.653846	0.444444				LOC_Os11g43220
		26074627	4.20636	C/T	T	0.0718085	0.225	0	0.628931	0.725	0.444444				LOC_Os11g43220
		26088867	4.11719	T/C	C	0.0625	0.2	0	0.582781	0.676471	0.473684				LOC_Os11g43250
		26088869	4.30597	A/T	T	0.0625	0.2	0	0.549296	0.676471	0.411765				LOC_Os11g43250
		26088870	4.06464	C/G	G	0.0425532	0.2	0	0.537906	0.676471	0.375				LOC_Os11g43250
		26089068	4.09726	T/C	C	0.0578947	0.2	0	0.464706	0.615385	0.416667				LOC_Os11g43250
		26089069	4.11796	G/A	A	0.0578947	0.2	0	0.462745	0.615385	0.416667				LOC_Os11g43250
		26090401	4.20644	T/G	G	0.0703125	0.225	0	0.65015	0.725	0.5				LOC_Os11g43250
		26090689	4.55717	G/A	A	0.0529101	0.225	0	0.503937	0.576923	0.411765				LOC_Os11g43250
		26090700	4.61347	G/T	T	0.0555556	0.225	0	0.545126	0.607143	0.444444				LOC_Os11g43250
		26090701	4.47608	C/G	G	0.0555556	0.225	0	0.563793	0.633333	0.473684				LOC_Os11g43250
		26091202	4.06156	C/A	A	0.0677083	0.225	0	0.635135	0.710526	0.473684				LOC_Os11g43250
		26142352	4.51804	A/G	A	1	1	1	0.778287	0.868421	0.65				LOC_Os11g43320
		26142673	4.31429	C/T	C	1	1	1	0.795455	0.894737	0.675				LOC_Os11g43320
		26142783	4.6736	C/T	C	1	1	1	0.772727	0.875	0.65				LOC_Os11g43320
		26175175	4.17172	G/C	C	0.0729167	0.225	0	0.534426	0.676471	0.342105
		26180719	4.28079	G/A	A	0.0759162	0.25	0	0.570492	0.736842	0.3	LOC_Os11g43370
		26180928	4.05046	C/G	G	0.0621302	0.25	0	0.41791	0.617647	0.205882	LOC_Os11g43370
12	qRL12-1	13945453	4.05528	G/A	G	0.867188	0.9	0.85	0.940653	1	0.775
		13948221	4.06893	C/T	C	0.877005	0.925	0.825	0.946429	1	0.825	LOC_Os12g24450
		13949063	4.03997	G/A	G	0.86911	0.925	0.85	0.940653	1	0.8	LOC_Os12g24450
		13949494	4.1034	T/A	T	0.863874	0.925	0.85	0.940653	1	0.775	LOC_Os12g24450
		13979308	4.31765	C/A	C	0.875	0.925	0.85	0.939169	1	0.775				LOC_Os12g24480
		14005089	4.13828	T/A	T	0.872283	0.925	0.842105	0.944444	1	0.8
		14031315	4.47424	A/T	A	0.875	0.925	0.85	0.940476	1	0.775				LOC_Os12g24550
		14167144	4.15051	A/C	A	0.891534	0.925	0.85	0.940729	1	0.789474	LOC_Os12g24710
	qRL12-2	23043636	4.47106	T/G	T	0.971204	0.973684	1	0.826409	0.85	0.625				LOC_Os12g37550
		23076559	4.21524	G/C	G	0.978836	1	1	0.827381	0.825	0.6				LOC_Os12g37580
		23076563	4.70356	C/T	C	0.978723	1	1	0.828869	0.85	0.6				LOC_Os12g37580
		23082132	4.15168	T/C	T	0.967914	0.973684	1	0.818452	0.825	0.6				LOC_Os12g37590
		23083826	4.07454	C/A	C	0.971204	1	1	0.821958	0.825	0.6				LOC_Os12g37590
		23084170	4.11529	T/C	T	0.973958	1	1	0.820475	0.825	0.6				LOC_Os12g37590
		23085101	4.45199	T/C	T	0.994681	1	1	0.900316	1	0.694444
		23091848	4.74429	C/A	C	0.972826	1	1	0.824074	0.861111	0.625				LOC_Os12g37600
		23097019	4.03079	A/G	A	0.973958	1	1	0.823442	0.825	0.6				LOC_Os12g37610
		23097082	4.63158	G/C	G	0.973822	1	1	0.824926	0.85	0.625				LOC_Os12g37610
		23106781	4.01083	A/G	A	0.971354	0.975	1	0.826409	0.85	0.625				LOC_Os12g37640
		23108499	4.2383	T/A	T	0.971354	1	1	0.823442	0.85	0.625				LOC_Os12g37640
		23242403	4.10112	G/A	G	0.973822	1	1	0.819403	0.85	0.625
		23250350	4.07036	G/A	G	0.973958	1	1	0.823442	0.825	0.6				LOC_Os12g37840
		23424864	4.6043	A/T	A	1	1	1	0.81459	0.842105	0.6
		23433403	4.21538	A/G	A	1	1	1	0.821429	0.825	0.6
		23565358	4.24034	G/A	G	1	1	1	0.821429	0.825	0.6
		23787492	4.0671	C/T	C	1	1	1	0.896142	0.925	0.725
