# Supplementary material for: Loci and natural alleles underlying robust roots and adaptive domestication of upland ecotype rice in aerobic conditions
Source: PLoS Genet. 2018 Aug 10;14(8):e1007521. doi: 10.1371/journal.pgen.1007521 (PMC6086435; doi:10.1371/journal.pgen.1007521)
Supplement: S7 Table — (XLSX) [file pgen.1007521.s024.xlsx]

## Sheet: sheet1
Supplementary Table 7 Description of common root length and root thickness QTLs from GWAS and linkage mapping in rice.
Trait	Chr.	GWAS-QTL	Flanking region	Linkage mapping parents	Cross type	Marker	Linkage mapping position	PVE (%)	LOD	Reference
Root length	1	qRL1-1	6201903 - 6538679	Akihikari/IRAT109	Japonica/japonica cross	RM243	7971836	16	3.74	Horii et al. (2006)
		qRL1-2	31345508 - 31737259	Bala/Azucena	Indica/japonica cross	G393 - R2417	31047047 - 31428228	-	> 2.5	Price et al. (2002)
				IR64/Azucena	Indica/japonica cross	RZ19 - RG690	30871603 - 32311805	8.9	> 2	Yadav et al. (1997)
		qRL1-3	33279789 - 33308257	Bala/Azucena	Indica/japonica cross	RM212	33054572	10.7	4	MacMillan et al. (2006)
	2	qRL2-1	19780944 - 20855509	Bala/Azucena	Indica/japonica cross	C602	16918028	9.4	7.2	MacMillan et al. (2006)
				IR64/Azucena	Indica/japonica cross	RG171 - RG157	17491009 - 19870951	15.4	1.62	Hemamalini et al. (2000)
				IR64/Azucena	Indica/japonica cross	RG157 - RZ318	19870951 - 24565710	8.9	> 2	Yadav et al. (1997)
	3	qRL3-3	28526812 - 29722542	IR64/Azucena	Indica/japonica cross	RZ519 - PG-1	28788986 - ~	9.6	> 2	Yadav et al. (1997)
	4	qRL4-1	16198865 - 16199517	Zhenshan97/IRAT109	Indica/japonica cross	RM307 - RM471	13151256 - 18996891	11.16	4.7	Yue et al. (2006)
	5	qRL5-1	2106397 - 2136711	IR64/Azucena	Indica/japonica cross	RZ390 - RG313	492280 - 2781932	8.2	> 2	Yadav et al. (1997)
		qRL5-2	25158081 - 25531771	Zhenshan97/IRAT109	Indica/japonica cross	RM421 - RM274	23976333 - 26848154	7.7	3	Yue et al. (2006)
	9	qRL9-1	17740465 - 17995873	Akihikari/IRAT109	Japonica/japonica cross	RM257	17720824	11	2.49	Horii et al. (2006)
				Bala/Azucena	Indica/japonica cross	RM242	18811120	13.2	8.3	MacMillan et al. (2006)
				IR64/Azucena	Indica/japonica cross	RZ228 - RZ12	18513777 - 19424468	8.6	> 2	Yadav et al. (1997)
	11	qRL11-1*	26074285 - 26220445	Yuefu/IRAT109	Japonica/japonica cross	RM206 - RM224	22480814 - 29021106	4.34	4.45
Root thickness	1	qRT1-1 (J)	5012229 - 5027534	Yuefu/IRAT109	Japonica/japonica cross	RM84 - RM259	3945582 - 7445919	1.2	4.13	Li et al. (2005)
		qRT1-2 (J)	5548212 - 5746657
		qRT1-3 (J)	6044519 - 6072882
	2	qRT2-1 (F)	24203214 - 24229443	IR64/Azucen	Indica/japonica cross	RG157 - RZ318	19865083 - 24566168	26.7	3.21	Hemamalini et al. (2000)
		qRT2-7 (J)	22005080 - 22134982
		qRT2-8 (J)	24004272 - 24225404
		qRT2-11 (J)	32404151 - 32410475	Yuefu/IRAT109	Japonica/japonica cross	RM530 - RM1092	30532198 - 33847927	7.05	5.44	liu et al. (2008)
		qRT2-12 (J)	32676227 - 32703314
	3	qRT3-1 (F)	4047832 - 4481965	Yuefu/IRAT109	Japonica/japonica cross	RM175 - RM1278	3865706 - 4561606	-	14.74	qu et al. (2008)
		qRT3-1 (J)	4451622 - 4510701
	4	qRT4-4 (F)	29330643 - 29333412	Yuefu/IRAT109	Japonica/japonica cross	RM1136 - RM349	25042484 - 32499619	-	9.15	qu et al. (2008)
		qRT4-3 (J)	21300545 - 21462257	Yuefu/IRAT109	Japonica/japonica cross	RM1155 - RM177	20344188 - 22413771	-	10.75	qu et al. (2008)
		qRT4-4 (J)	21749831 - 21814692
		qRT4-5 (J)	32748870 - 33046740	Yuefu/IRAT109	Japonica/japonica cross	RM348 - RM1153	32650358 - 32846917	-	10.39	qu et al. (2008)
	6	qRT6-1 (F)	2377467 - 2761806	Yuefu/IRAT109	Japonica/japonica cross	RM587 - RM584	2291804 - 3417744	7.05	5.44	liu et al. (2008)
	7	qRT7-2 (F)	21444003 - 21581821	Yuefu/IRAT109	Japonica/japonica cross	RM346 - RM336	~ - 21871356		7.24	qu et al. (2008)
	9	qRT9-1 (J)	4217295 - 4367382	Yuefu/IRAT109	Japonica/japonica cross	RM316 - RM219	1072099 - 7888419	5.42	3.4	liu et al. (2008)
		qRT9-2 (J)	16863893 - 17138132	Yuefu/IRAT109	Japoncica/japonica cross	RM7048	16935205	4	3.3	li et al. (2011)
		qRT9-2 (F)	19033371 - 19083985	Yuefu/IRAT109	Japonica/japonica cross	RM410 - RM215	17642699 - 21189283	-	7.27	qu et al. (2008)
		qRT9-3 (J)	19804668 - 19913063
	10	qRT10-2 (J)	18011648 - 18066906	Yuefu/IRAT109	Japonica/japonica cross	RM1125 - RM1108	17771625 - 19161913	-	4.28	qu et al. (2008)
		qRT10-1 (F)	21251260 - 21553731
	11	qRT11-2 (F)*	3883458 - 4075397	Yuefu/IRAT109	Japonica/japonica cross	RM1124 - RM552	3851092 - 4843207	-	9.05
PVE is the percentage of the phenotypic variations explained by the QTL.
- in PVE showed that the data were not noted in published paper.
* in GWAS-QTL showed that the unpublished QTL was re-identified by our previous linkage mapping using ILs.
~ represented unclear position.
"F", "J" and "I" in bracket showed that the GWAS QTL was detected in whole population, japonica and indica, respectively.
