# Supplementary material for: Loci and natural alleles underlying robust roots and adaptive domestication of upland ecotype rice in aerobic conditions
Source: PLoS Genet. 2018 Aug 10;14(8):e1007521. doi: 10.1371/journal.pgen.1007521 (PMC6086435; doi:10.1371/journal.pgen.1007521)
Supplement: S8 Table — (XLSX) [file pgen.1007521.s025.xlsx]

## Sheet: Sheet1
Supplementary Table 8 Summary of 119 SNPs from 7 root length common QTL identified by GWAS and linkage mapping.
Chromosome	GWAS-QTL	SNP	Alleles in bi-parents	-log(P)	Gene with signal in promoter		Gene with signal in ORF
1	qRL1-1	6201903	T/C	4.31724	LOC_Os01g11520
		6227427	A/T	4.17836
		6232813	T/C	5.13808
		6238440	T/C	4.66098
		6243431	A/C	4.62718			LOC_Os01g11570
		6264897	T/A	4.46794
	qRL1-2	31345508	T/C	4.72082			LOC_Os01g54490
		31345525	G/A	4.67891
		31349153	G/A	4.00539	LOC_Os01g54510
		31355379	T/C	4.1519	LOC_Os01g54515
		31370499	C/G	4.66188			LOC_Os01g54550
		31382350	C/T	4.20093
		31383523	G/C	4.32596
	qRL1-3	33279789	C/T	4.12046
		33283383	G/C	4.03059
		33305629	A/G	4.2223
		33308257	A/G	4.39514	LOC_Os01g57610
3	qRL3-3	28526812	A/G	4.15297
		28526872	T/C	4.18813
		28527544	T/G	4.35784
		28527574	T/G	4.10403
		28530684	A/G	4.13727
		28530698	A/G	4.45107
		28530714	G/A	4.45107
		28530724	A/G	4.44856
		28530737	A/C	4.14134
		28530746	C/T	4.23305
		28533059	G/C	4.12707
		28536064	G/A	4.24439			LOC_Os03g50010
		28540564	T/G	4.36659			LOC_Os03g50010
		28542692	T/C	4.26627	LOC_Os03g50010
		28545552	T/C	4.42151			LOC_Os03g50020
		28545654	G/A	4.7122			LOC_Os03g50020
		28545981	G/A	4.19823
		28545992	A/T	4.57832
		28550253	A/G	4.11065
		28553562	C/T	4.01387			LOC_Os03g50040
		28558484	T/C	4.0106
		28560657	T/C	4.43077	LOC_Os03g50070
		28561866	T/C	4.02147			LOC_Os03g50070
		28582913	G/A	4.30775
		28583025	T/C	4.36367
		28583059	A/G	4.15329
		28585297	A/C	4.14221			LOC_Os03g50110
		28737716	A/G	4.04803	LOC_Os03g50350
		28743213	C/T	4.03748	LOC_Os03g50355
		28773046	T/C	4.57012	LOC_Os03g50430
		28773112	T/C	4.31894	LOC_Os03g50430
		28773164	A/G	4.62465	LOC_Os03g50430
		28773312	T/C	4.53246	LOC_Os03g50430
		28773383	A/G	4.81933	LOC_Os03g50430
		28773391	T/C	4.33891	LOC_Os03g50430
		28773506	C/T	4.01443	LOC_Os03g50430
		28780219	A/T	4.369	LOC_Os03g50440
		28781204	T/C	4.01479	LOC_Os03g50440
		28786535	T/C	4.26194			LOC_Os03g50440
		28790966	C/A	4.5079
		28796351	G/A	4.42329			LOC_Os03g50450
		28796796	G/A	4.25942			LOC_Os03g50450
		28797485	C/A	5.00776			LOC_Os03g50450
		28797492	G/T	4.18765			LOC_Os03g50450
		28799537	A/C	4.23353	LOC_Os03g50450
		28799599	G/A	4.02252	LOC_Os03g50450
		28799710	A/G	4.03253	LOC_Os03g50450
		28799735	G/A	5.11442	LOC_Os03g50450
		28799737	C/T	4.04945	LOC_Os03g50450
		28799978	C/A	4.23961	LOC_Os03g50450
		28800958	T/C	4.07977	LOC_Os03g50450
		28804190	C/T	4.17422
		28804239	G/A	4.20987
		28804361	C/G	4.0059
		28805519	C/T	4.48411			LOC_Os03g50470
		28805600	A/T	4.09401			LOC_Os03g50470
		28805611	G/A	4.05986			LOC_Os03g50470
		28806399	G/A	4.05296			LOC_Os03g50470
		28810676	G/A	4.25741	LOC_Os03g50470
		28810755	A/G	4.63101	LOC_Os03g50470
		28815109	A/T	5.13882			LOC_Os03g50480
		28815178	G/A	4.40368			LOC_Os03g50480
		28817372	A/G	4.24265			LOC_Os03g50480
		28819706	T/C	4.49415			LOC_Os03g50480
		28820248	T/C	4.75242
		28895597	A/G	4.44507	LOC_Os03g50600
		28908338	G/A	4.82559
		28988486	T/C	4.16862			LOC_Os03g50780
		29133091	C/T	4.06257			LOC_Os03g50980
		29338284	C/A	4.23773	LOC_Os03g51270
		29597082	C/A	5.02529	LOC_Os03g51680		LOC_Os03g51690
		29722542	T/A	4.79042	LOC_Os03g51790	LOC_Os03g51830
5	qRL5-1	2106397	C/T	4.57486	LOC_Os05g04530
		2118536	T/A	4.42769	LOC_Os05g04550
		2120321	C/G	4.26309
		2121790	A/C	4.53241
		2121831	G/A	4.56615
		2122140	T/C	4.2124
		2128993	A/G	4.08908
		2130492	G/A	4.1661			LOC_Os05g04570
		2136711	G/A	4.34724
	qRL5-2	25158081	T/C	4.7449	LOC_Os05g43240
		25356927	C/T	4.24188
		25474267	A/G	4.01067	LOC_Os05g43820
		25531771	T/A	4.16337
11	qRL11-1	26074285	T/C	4.42531			LOC_Os11g43220
		26074298	A/G	4.31789			LOC_Os11g43220
		26074306	A/C	4.00426			LOC_Os11g43220
		26074627	C/T	4.20636			LOC_Os11g43220
		26088867	T/C	4.11719			LOC_Os11g43250
		26088869	A/T	4.30597			LOC_Os11g43250
		26088870	C/G	4.06464			LOC_Os11g43250
		26089068	T/C	4.09726			LOC_Os11g43250
		26089069	G/A	4.11796			LOC_Os11g43250
		26090401	T/G	4.20644			LOC_Os11g43250
		26090689	G/A	4.55717			LOC_Os11g43250
		26090700	G/T	4.61347			LOC_Os11g43250
		26090701	C/G	4.47608			LOC_Os11g43250
		26091202	C/A	4.06156			LOC_Os11g43250
		26175175	G/C	4.17172
		26180719	G/A	4.28079	LOC_Os11g43370
		26180928	C/G	4.05046	LOC_Os11g43370
