# Supplementary material for: Loci and natural alleles underlying robust roots and adaptive domestication of upland ecotype rice in aerobic conditions
Source: PLoS Genet. 2018 Aug 10;14(8):e1007521. doi: 10.1371/journal.pgen.1007521 (PMC6086435; doi:10.1371/journal.pgen.1007521)
Supplement: S9 Table — (XLSX) [file pgen.1007521.s026.xlsx]

## Sheet: sheet1
Supplementary Table 9 Summary of 146 SNPs in 81 genes identified by GWAS, linkage mapping and pooled-χ2-tests.
Chr.	QTL	SNP	P.value	-log(P)	Genes with signal in promoter		Gene with signal in ORF
1	qRL1-1	6201903	4.81681e-05	4.31724	LOC_Os01g11520
		6243431	2.3595e-05	4.62718			LOC_Os01g11570
	qRL1-2	31345508	1.90187e-05	4.72082			LOC_Os01g54490
		31349153	9.87661e-05	4.00539	LOC_Os01g54510
		31355379	7.04857e-05	4.1519	LOC_Os01g54515
		31370499	2.17829e-05	4.66188			LOC_Os01g54550
	qRL1-3	33308257	4.02583e-05	4.39514	OsGH3.1
3	qRL3-1	891180	7.90098e-05	4.10232	LOC_Os03g02470
		954637	9.08696e-05	4.04158	LOC_Os03g02580
		996542	8.59698e-05	4.06565	LOC_Os03g02680
	qRL3-2	27489955	7.40811e-05	4.13029			LOC_Os03g48300
		27491861	8.00986e-05	4.09637			LOC_Os03g48300
		27492954	4.42771e-05	4.35382			LOC_Os03g48300
		27493410	7.23367e-05	4.14064			LOC_Os03g48300
		27497153	8.28573e-05	4.08167			LOC_Os03g48300
		27509211	4.59925e-05	4.33731	LOC_Os03g48310
		27511080	5.43448e-05	4.26484			LOC_Os03g48310
		27519808	9.5708e-05	4.01905			LOC_Os03g48320
		27526195	3.00289e-05	4.52246	LOC_Os03g48340		LOC_Os03g48330
		27526494	3.88494e-05	4.41062	LOC_Os03g48340		LOC_Os03g48330
		27527348	9.92492e-05	4.00327	LOC_Os03g48340	LOC_Os03g48350	LOC_Os03g48330
		27527825	4.41866e-05	4.35471	LOC_Os03g48340	LOC_Os03g48350
		27528046	5.58726e-05	4.2528	LOC_Os03g48350		LOC_Os03g48340
		27528790	6.08591e-05	4.21567	LOC_Os03g48350
		27532788	7.58672e-05	4.11995			LOC_Os03g48360
		27537393	6.46862e-05	4.18919			LOC_Os03g48370
	qRL3-3	28536064	5.6965e-05	4.24439			LOC_Os03g50010
		28540564	4.29941e-05	4.36659			LOC_Os03g50010
		28542692	5.41662e-05	4.26627	LOC_Os03g50010
		28545552	3.78872e-05	4.42151			LOC_Os03g50020
		28545654	1.94001e-05	4.7122			LOC_Os03g50020
		28553562	9.68576e-05	4.01387			LOC_Os03g50040
		28560657	3.70875e-05	4.43077	LOC_Os03g50070
		28561866	9.51768e-05	4.02147			LOC_Os03g50070
		28585297	7.20753e-05	4.14221			LOC_Os03g50110
		28737716	8.95299e-05	4.04803	LOC_Os03g50350
		28743213	9.17323e-05	4.03748	LOC_Os03g50355
		28773046	2.69079e-05	4.57012	LOC_Os03g50430
		28773112	4.79797e-05	4.31894	LOC_Os03g50430
		28773164	2.37329e-05	4.62465	LOC_Os03g50430
		28773312	2.93456e-05	4.53246	LOC_Os03g50430
		28773383	1.5159e-05	4.81933	LOC_Os03g50430
		28773391	4.58236e-05	4.33891	LOC_Os03g50430
		28773506	9.67327e-05	4.01443	LOC_Os03g50430
		28780219	4.27559e-05	4.369	LOC_Os03g50440
		28781204	9.66508e-05	4.01479	LOC_Os03g50440
		28786535	5.47097e-05	4.26194			LOC_Os03g50440
		28796351	3.77322e-05	4.42329			LOC_Os03g50450
		28796796	5.50278e-05	4.25942			LOC_Os03g50450
		28797485	9.82281e-06	5.00776			LOC_Os03g50450
		28797492	6.49164e-05	4.18765			LOC_Os03g50450
		28799537	5.84073e-05	4.23353	LOC_Os03g50450
		28799599	9.49474e-05	4.02252	LOC_Os03g50450
		28799710	9.27828e-05	4.03253	LOC_Os03g50450
		28799735	7.68393e-06	5.11442	LOC_Os03g50450
		28799737	8.92375e-05	4.04945	LOC_Os03g50450
		28799978	5.75953e-05	4.23961	LOC_Os03g50450
		28800958	8.32204e-05	4.07977	LOC_Os03g50450
		28805519	3.28015e-05	4.48411			LOC_Os03g50470
		28805600	8.05368e-05	4.09401			LOC_Os03g50470
		28805611	8.71254e-05	4.05986			LOC_Os03g50470
		28806399	8.85196e-05	4.05296			LOC_Os03g50470
		28810676	5.52826e-05	4.25741	LOC_Os03g50470
		28810755	2.33877e-05	4.63101	LOC_Os03g50470
		28815109	7.26414e-06	5.13882			LOC_Os03g50480
		28815178	3.94751e-05	4.40368			LOC_Os03g50480
		28817372	5.71935e-05	4.24265			LOC_Os03g50480
		28819706	3.20519e-05	4.49415			LOC_Os03g50480
		28895597	3.58866e-05	4.44507	LOC_Os03g50600
		28988486	6.78239e-05	4.16862			LOC_Os03g50780
		29133091	8.65824e-05	4.06257			OsSIZ2
		29338284	5.78452e-05	4.23773	LOC_Os03g51270
		29597082	9.43429e-06	5.02529	LOC_Os03g51680		LOC_Os03g51690
		29722542	1.62024e-05	4.79042	LOC_Os03g51790	LOC_Os03g51830
4	qRL4-2	29945252	7.30097e-05	4.13662	LOC_Os04g50184
		29997788	5.37313e-05	4.26977	LOC_Os04g50680
		29999087	3.12291e-05	4.50544	LOC_Os04g50680	LOC_Os04g50690
		30000514	3.11894e-05	4.50599	LOC_Os04g50690	LOC_Os04g50700
		30000556	5.02984e-05	4.29845	LOC_Os04g50690	LOC_Os04g50700
		30022022	4.53197e-05	4.34371	LOC_Os04g50750
		30022461	3.0821e-05	4.51115	LOC_Os04g50750
		30024449	4.03742e-05	4.3939			LOC_Os04g50760
		30032150	2.4366e-05	4.61322	LOC_Os04g50770
5	qRL5-1	2130492	6.8218e-05	4.1661			LOC_Os05g04570
	qRL5-2	25158081	1.79929e-05	4.7449	LOC_Os05g43240
		25355154	6.37635e-05	4.19543	LOC_Os05g43600
		25474267	9.75734e-05	4.01067	LOC_Os05g43820
6	qRL6-1	20372616	3.43422e-06	5.46417	LOC_Os06g35030
		20458361	5.3903e-05	4.26839	LOC_Os06g35140
7	qRL7-1	1134408	5.47464e-05	4.26164			LOC_Os07g03020
		1134515	5.45665e-05	4.26307			LOC_Os07g03020
		1134529	3.96024e-05	4.40228			LOC_Os07g03020
		1236146	9.68514e-05	4.01389			LOC_Os07g03160
		1246946	8.96472e-05	4.04746	LOC_Os07g03180	LOC_Os07g03190
		1247616	7.15664e-05	4.14529	LOC_Os07g03180	LOC_Os07g03190
		1256085	7.5218e-05	4.12368	LOC_Os07g03200
		1261615	6.96137e-05	4.15731			LOC_Os07g03210
		1277211	5.39657e-05	4.26788			LOC_Os07g03230
	qRL7-2	29007766	5.21211e-05	4.28299	LOC_Os07g48500
		29073968	5.20415e-05	4.28365			WOX11
8	qRL8-1	14534845	1.64432e-05	4.78401	LOC_Os08g24040
		14541837	9.57473e-05	4.01887	LOC_Os08g24050
		14543145	9.97229e-05	4.00121	LOC_Os08g24050
		14545257	5.03655e-05	4.29787	LOC_Os08g24060
		14584633	8.91447e-05	4.0499	LOC_Os08g24150
	qRL8-2	27196033	1.99597e-05	4.69985	LOC_Os08g43020
		27203407	5.91383e-05	4.22813			LOC_Os08g43040
		27203410	5.91383e-05	4.22813			LOC_Os08g43040
		27204645	6.88813e-05	4.1619			LOC_Os08g43040
11	qRL11-1	26074285	3.75569e-05	4.42531			LOC_Os11g43220
		26074298	4.8096e-05	4.31789			LOC_Os11g43220
		26074306	9.90241e-05	4.00426			LOC_Os11g43220
		26074627	6.21789e-05	4.20636			LOC_Os11g43220
		26088867	7.6351e-05	4.11719			LOC_Os11g43250
		26088869	4.94344e-05	4.30597			LOC_Os11g43250
		26088870	8.61712e-05	4.06464			LOC_Os11g43250
		26089068	7.99359e-05	4.09726			LOC_Os11g43250
		26089069	7.62155e-05	4.11796			LOC_Os11g43250
		26090401	6.21673e-05	4.20644			LOC_Os11g43250
		26090689	2.77222e-05	4.55717			LOC_Os11g43250
		26090700	2.43518e-05	4.61347			LOC_Os11g43250
		26090701	3.34135e-05	4.47608			LOC_Os11g43250
		26091202	8.67837e-05	4.06156			LOC_Os11g43250
		26142352	3.03362e-05	4.51804			LOC_Os11g43320
		26142673	4.84962e-05	4.31429			LOC_Os11g43320
		26142783	2.12033e-05	4.6736			LOC_Os11g43320
		26180719	5.23858e-05	4.28079	LOC_Os11g43370
		26180928	8.90307e-05	4.05046	LOC_Os11g43370
12	qRL12-1	13948221	8.53236e-05	4.06893	LOC_Os12g24450
		13949063	9.12069e-05	4.03997	LOC_Os12g24450
		13949494	7.88134e-05	4.1034	LOC_Os12g24450
		13979308	4.81224e-05	4.31765			LOC_Os12g24480
		14031315	3.3555e-05	4.47424			LOC_Os12g24550
		14167144	7.07116e-05	4.15051	LOC_Os12g24710
	qRL12-2	23043636	3.38016e-05	4.47106			LOC_Os12g37550
		23076559	6.09202e-05	4.21524			LOC_Os12g37580
		23076563	1.97899e-05	4.70356			LOC_Os12g37580
		23082132	7.05219e-05	4.15168			LOC_Os12g37590
		23083826	8.42293e-05	4.07454			LOC_Os12g37590
		23084170	7.66847e-05	4.11529			LOC_Os12g37590
		23091848	1.80181e-05	4.74429			LOC_Os12g37600
		23097019	9.31569e-05	4.03079			LOC_Os12g37610
		23097082	2.33572e-05	4.63158			LOC_Os12g37610
		23106781	9.75374e-05	4.01083			LOC_Os12g37640
		23108499	5.77692e-05	4.2383			LOC_Os12g37640
		23250350	8.50424e-05	4.07036			OsBOR1
