# Supplementary material for: Loci and natural alleles underlying robust roots and adaptive domestication of upland ecotype rice in aerobic conditions
Source: PLoS Genet. 2018 Aug 10;14(8):e1007521. doi: 10.1371/journal.pgen.1007521 (PMC6086435; doi:10.1371/journal.pgen.1007521)
Supplement: S11 Table — (XLSX) [file pgen.1007521.s028.xlsx]

## Sheet: Sheet1
Supplementary Table 11 RPKM of 44 root length candidate genes in long-root varieties and controls.
Gene	Pot condition				Field condition
	Control (RPKM)		Long-root variety (RPKM)		Control (RPKM)				Long-root variety (RPKM)
	Nipponbare 12.22 (cm)	Yuefu 13.16 (cm)	HGL 17.01 (cm)	IRAT109 15.72 (cm)	CH1179 10.28 (cm)	CH1008 11.08 (cm)	CH1283 11.25 (cm)	CH1122 11.88 (cm)	CH1052 13.48 (cm)	CH1086 14.5 (cm)	CH1198 15.01 (cm)	CH1183 15.05 (cm)
LOC_Os07g03200	-	-	3.87	3.56	5.35	7.21	12.19	10.53	9.01	23.26	12.28	12.33
LOC_Os07g48500	10.66	5.52	35.16	28.6	5.61	3.86	3.19	5.54	23.65	11.29	3.84	4.6
LOC_Os03g50480	35.25	38.78	58.55	59.95	60.79	65.26	110.66	126.02	112.03	205.51	95.88	105.84
LOC_Os08g43040	4.52	4.2	5.94	7.4	14.08	5.68	10.78	9.35	14.89	-	16.81	15.09
LOC_Os05g04570	0.07	0.24	0.44	0.22	3.63	2.23	2.34	4.59	-	-	4.17	1.98
LOC_Os04g50700	8.65	9.22	22.51	22.86	3.12	3.94	2.91	3.25	2.26	2.24	2.35	2.08
LOC_Os01g57610	-	0.14	0.16	0.27	-	-	-	-	-	-	-	-
LOC_Os12g24550	2.07	1.5	2.61	2.6	10.64	8.81	8.55	12.99	14.99	6.94	9.41	7.35
LOC_Os12g37580	0.09	0.06	0.13	0.13	-	-	1.82	-	-	-	1.82	-
LOC_Os03g50470	0.11	0.17	0.32	0.19	-	-	-	-	-	-	-	-
LOC_Os04g50680	0.26	0.06	0.54	0.06	-	-	-	-	-	-	-	-
LOC_Os11g43320	1.02	1.2	-	0.03	41.87	23.46	19.8	32.47	7.23	-	21.57	26.7
LOC_Os07g48560	30.56	61.29	16.9	50.19	40.85	62.76	53.05	70.26	95.44	53.37	96.74	49.58
LOC_Os07g03020	0.37	0.23	0.07	0.08	0.57	1.66	0.85	-	2.09	3.03	0.81	0.63
LOC_Os03g48310	3.83	2.83	2.53	2.25	3.7	2.27	2.12	1.43	1.45	1.24	5.72	3.92
LOC_Os01g54550	3.75	2.88	2.16	2.69	21.41	17.47	19.96	21.86	18.82	29.89	15.74	26.07
LOC_Os01g54515	1.46	0.81	0.45	0.93	1.59	10.52	6.69	6.73	3.63	4.63	1.27	4.21
LOC_Os01g11520	43.74	40.88	24.19	23.26	43.27	29.64	22.83	21.46	14.94	22.48	17.34	30.18
LOC_Os03g48320	1.72	1.59	1.63	1.92	5.99	5.62	3.94	6.18	4.8	52.66	8.79	4.26
LOC_Os03g48370	3.07	3.37	3.37	3.41	13.13	23.11	14.51	9.98	4.84	58.83	21.61	12
LOC_Os03g51830	4.39	5.82	5.76	6.34	21.48	21.93	20.55	24.24	15.45	-	19.21	-
LOC_Os05g43240	20.27	15.56	15.86	15.28	11.28	7.6	33.19	11.8	51.25	17.43	13.46	29.99
LOC_Os03g50355	13.59	11.67	12.02	13.11	16.76	14.59	12.95	21.62	15.15	10.56	8.94	14.9
LOC_Os01g11570	18.19	17.62	21.71	19.74	14.4	20.22	24.16	21.46	47.15	12.38	13.98	25.93
LOC_Os03g02580	1.82	2.1	1.8	2.23	6.31	2.49	5.97	4.75	2.82	2.32	4.5	6.68
LOC_Os03g50040	15.27	14.63	16.46	13.81	57.99	40.01	47.57	51.4	48.32	49.89	77.38	71.64
LOC_Os03g50110	6.3	5.09	6.79	6.31	10.77	9.36	9.76	14.49	11.33	10.2	10.78	11.08
LOC_Os03g50350	10.24	10.13	11.41	12.37	48.69	62.26	56.66	69.38	76.34	83.76	70.39	63.8
LOC_Os03g50430	1	0.81	0.71	0.84	2.93	2.81	3.22	2.53	5.38	2.45	1.43	4.06
LOC_Os03g50450	10.82	10.02	9.16	10.93	56.01	29.91	33.93	33.82	38.96	29.31	50.96	22.01
LOC_Os03g50780	0.55	0.55	0.7	0.56	2.23	1.77	1.58	-	-	-	-	-
LOC_Os03g50980	4.69	4.99	5.5	5.25	39.25	28.08	41.26	32.55	25.53	30.78	32.05	43.15
LOC_Os03g51270	3.8	3.88	3.48	3.33	22.94	11.48	31.52	18.14	24.2	17.42	18.35	25.98
LOC_Os03g51790	2.21	2.02	2.03	2.1	11.41	8.32	11.86	11.17	11.61	9.12	13.37	15.43
LOC_Os04g50760	0.45	0.46	0.32	0.45	1.85	2.01	2.01	1.9	1.65	2.07	2.38	3.34
LOC_Os04g50770	4.33	6.13	7.59	4.84	8.41	14.21	8.34	9.11	8.05	9.8	15.49	3.77
LOC_Os05g43820	4.85	6.86	4.54	6.57	6.12	3.43	5.46	5.54	9.75	2.34	3.75	4.21
LOC_Os06g35030	27.65	25.84	29.85	32.91	70.93	76.02	87.99	101.94	69.46	107.55	76.75	74.06
LOC_Os06g35140	6.95	6.8	7.19	7.68	11.41	11.61	5.64	20.2	8.07	21.45	18.37	5.03
LOC_Os07g03160	5.98	5.26	6.4	6.44	34.92	29.69	33.12	31.92	31.15	34.16	48.89	41.55
LOC_Os07g03180	7.37	6.95	6.23	8.94	120.44	117.87	156.33	185.82	86.36	200.68	84.58	250.76
LOC_Os12g37590	13.03	11.65	12.73	13.78	32.75	29.24	47.7	27.88	52.33	34.56	23.28	36.04
LOC_Os12g37640	13.03	11.65	12.73	13.78	19.24	11.34	21.78	14.1	18.9	15.32	17.94	22.73
LOC_Os12g37840	11.76	12.58	16.18	12.76	89.53	51.72	79.77	135.12	60.35	92.19	143.89	123.69
