# Supplementary material for: Loci and natural alleles underlying robust roots and adaptive domestication of upland ecotype rice in aerobic conditions
Source: PLoS Genet. 2018 Aug 10;14(8):e1007521. doi: 10.1371/journal.pgen.1007521 (PMC6086435; doi:10.1371/journal.pgen.1007521)
Supplement: S12 Table — (XLSX) [file pgen.1007521.s029.xlsx]

## Sheet: Sheet1
Supplementary Table 12 SNPs leading amino acid polymorphism for 44 root length candidate genes in pools, parents and populations.
Gene	Flanks	SNP	Diff. in parents	Diff. in pools		Diff. in populaitons			Alleles	Sys/Non-sys	Amino acid polymorphism
				Japonica	Indica	Full pop.	Indica	Japonica
LOC_Os01g11520	6199158-6200399	6199577							T - C	Non-sys	R - G
		6199751					**		G - A	Non-sys	P - S
		6199755							G - A	Sys	-
		6199787				**	**		C - T	Non-sys	G - R
		6199855	√	*					C - T	Non-sys	G - D
		6200011	√	*					G - A	Non-sys	A - V
LOC_Os01g11570	6242495-6244969	6244392	√						A - C	Non-sys	S - A
		6244436							A - C	Non-sys	V - G
		6244492							C - A	Sys	-
LOC_Os01g54515	31356182-31358948	31357413			*	**			G - A	Non-sys	S - N
		31357731							A - G	Non-sys	K - R
		31358174							G - C	Non-sys	A - P
		31358550	√			**			G - A	Non-sys	R - K
		31358658							A - G	Non-sys	N - S
LOC_Os01g54550	31370225-31372759	31370649							G - T	Non-sys	E - D
		31371408							A - T	Sys	-
		31371686	√		**	**	**	**	A - G	Non-sys	Q - R
		31371793							A - G	Non-sys	I - V
		31372063							C - T	Non-sys	P - S
		31372131	√						T - C	Sys	-
		31372343							A - T	Non-sys	D - V
		31372419	√						A - G	Sys	-
		31372472							T - A	Non-sys	L - H
LOC_Os01g57610	33308448-33311391	33308803	√		*	**	**		G - A	Non-sys	R - H
		33309557							T - A	Non-sys	V - E
		33309586	√		**	**	**		G - T	Non-sys	A - S
		33309721							G - C	Non-sys	G - R
		33309722							G - C	Non-sys	G - A
		33309867							T - C	Sys	-
		33310221	√		**	**	**		G - T	Non-sys	A - S
		33310359							G - A	Non-sys	E - K
		33310534							G - A	Non-sys	R - Q
LOC_Os03g02580	955871-957478	955978							A - G	Sys	-
		956093							G - T	Non-sys	A - S
		956275							T - C	Sys	-
		956313				*			T - G	Non-sys	L - R
		956539							C - T	Sys	-
		956774							C - T	Sys	-
LOC_Os03g48310	27510164-27517321	27511931							A - G	Non-sys	I - V
		27512476							G - A	Sys	-
		27512668							G - T	Non-sys	A - S
		27512703							C - T	Sys	-
		27513375							T - C	Sys	-
		27515167							G - A	Sys	-
		27515303							G - A	Non-sys	V - M
		27515811				**			T - G	Non-sys	L - R
		27516202							C - A	Non-sys	P - T
		27516402							C - T	Sys	-
LOC_Os03g48320	27517616-27521492	27517970			*	**	**		C - T	Non-sys	V - M
		27518258							A - G	Sys	-
		27518340							G - A	Sys	-
		27518357				**			T - A	Non-sys	S - C
		27518655							C - A	Sys	-
		27518700							C - G	Sys	-
		27518963							G - C	Non-sys	L - V
		27519004			**	**	**		C - T	Non-sys	C - Y
		27519006							C - A	Non-sys	W - C
		27519144							A - G	Sys	-
		27519210							A - G	Sys	-
		27519664							G - A	Non-sys	A - V
		27519690							A - G	Sys	-
		27519808		**		**		**	C - T	Non-sys	G - E
		27519826				**	**		A - G	Non-sys	V - A
		27519932							T - C	Non-sys	I - V
		27519945							G - A	Sys	-
		27520454				**	**		A - G	Non-sys	V - A
		27520612							C - T	Sys	-
		27520616		*		**	**		T - G	Non-sys	D - A
		27520865			*				G - A	Non-sys	T - M
		27520909							C - A	Sys	-
		27520910							G - A	Non-sys	A - V
		27520949							A - G	Non-sys	L - P
		27520958							C - T	Non-sys	R - H
		27521033			*	**	**		A - C	Non-sys	V - G
		27521082			**	**	**		T - C	Non-sys	N - D
		27521124							G - T	Non-sys	P - T
		27521306			*	**	**		T - C	Non-sys	D - G
		27521313							C - T	Non-sys	A - T
		27521314							C - G	Non-sys	R - S
		27521446							C - T	Sys	-
		27521457							C - T	Non-sys	D - N
LOC_Os03g48370	27536734-27543081	27536832							G - T	Sys	-
		27536858			*	**	**		C - G	Non-sys	A - G
		27537012							A - G	Sys	-
		27537393		**		**		**	T - G	Non-sys	Y - D
		27537513			**	**	**		G - A	Non-sys	V - I
		27537548							G - A	Sys	-
		27537776							G - A	Sys	-
		27540963							T - C	Sys	-
		27541064			*				C - A	Non-sys	S - *
		27541365							C - T	Sys	-
		27542094				**	**		C - A	Non-sys	S - R
		27542100							A - C	Sys	-
		27542126				**			T - A	Non-sys	V - D
		27542129			*				T - C	Non-sys	V - A
		27542301							C - T	Sys	-
		27542335			*	**	**		C - T	Non-sys	P - S
		27542446			*	**	**		C - G	Non-sys	L - V
		27542451							T - C	Sys	-
		27542973			*	**	**		G - C	Non-sys	Q - H
LOC_Os03g50040	28551949-28555422	28553380							T - G	Non-sys	K - T
		28553562	√						C - T	Sys	-
		28554805							A - C	Non-sys	V - G
		28555328	√						C - A	Sys	-
		28555354							G - T	Non-sys	R - S
		28555384	√		**	**	**		G - A	Non-sys	P - S
		28555397	√						T - C	Sys	-
LOC_Os03g50110	28585246-28586715	28585664	√						A - G	Sys	-
		28585947					*		T - A	Non-sys	Y - F
LOC_Os03g50350	28730884-28736333	28731233				**			C - G	Non-sys	V - L
		28731297							C - G	Sys	-
		28731315							T - G	Sys	-
		28731366							T - C	Sys	-
		28731650							A - C	Non-sys	L - V
		28731838							A - T	Non-sys	L - H
		28731926							C - T	Non-sys	V - I
		28732080							T - G	Sys	-
		28732185							T - A	Sys	-
		28732204				*			A - G	Non-sys	L - P
		28732320							A - C	Non-sys	I - M
		28732330							C - T	Non-sys	G - D
		28732570							G - A	Non-sys	T - I
		28732722							G - A	Sys	-
		28733181							T - C	Sys	-
		28733625							C - T	Sys	-
		28733877							T - A	Sys	-
		28734026							G - T	Sys	-
		28735079							C - T	Sys	-
LOC_Os03g50355	28740905-28742527	28741604							G - A	Sys	-
		28742340							G - A	Sys	-
LOC_Os03g50430	28774588-28777248	28774696	√		**	**	**		C - G	Non-sys	P - R
		28775277							C - T	Sys	-
		28775958							G - A	Sys	-
		28776699							T - C	Sys	-
		28776804	√		**	**	**		A - C	Non-sys	K - N
		28776946	√		**	**	**		G - A	Non-sys	E - K
		28777023							C - T	Sys	-
LOC_Os03g50450	28795423-28799255	28796290	√						A - G	Sys	-
		28796351	√		**	**	**		G - A	Non-sys	P - L
		28796449							G - A	Sys	-
		28796529							C - T	Non-sys	E - K
		28796669							T - G	Non-sys	Q - P
		28796705							C - T	Non-sys	R - H
		28796796	√						G - A	Sys	-
		28796890							T - C	Sys	-
		28797765							G - A	Sys	-
		28798500							G - A	Sys	-
		28798571							C - A	Non-sys	A - S
		28798598							T - C	Non-sys	N - D
		28798677							G - A	Sys	-
		28798709			**	**	**		T - C	Non-sys	T - A
LOC_Os03g50470	28804844-28810296	28809016	√		**	**	**		C - G	Non-sys	K - N
		28809147							T - C	Non-sys	K - E
		28809158							A - T	Non-sys	L - *
		28809282	√		**	**	**		G - A	Non-sys	R - C
		28809283	√						C - T	Sys	-
		28809409							G - T	Sys	-
		28809412							G - A	Sys	-
		28809433							C - T	Sys	-
LOC_Os03g50480	28813570-28820161	28816457							C - T	Sys	-
		28817094	√						C - T	Sys	-
		28818130							A - G	Sys	-
		28819296							T - C	Sys	-
LOC_Os03g50780	28988380-28991862	28990514							C - T	Non-sys	A - T
		28990526	√		**	**	**		A - G	Non-sys	C - R
		28990584							A - T	Sys	-
		28990620	√						G - T	Sys	-
		28990667							C - A	Non-sys	A - S
		28991444							G - C	Non-sys	I - M
		28991484							A - C	Non-sys	V - G
LOC_Os03g50980	29126787-29134966	29128672							A - G	Sys	-
		29129010	√						T - C	Sys	-
		29129116	√		**	**	**		T - G	Non-sys	S - A
		29130080	√						A - G	Sys	-
		29130305			*	**	**		C - T	Non-sys	P - L
		29130611							A - G	Non-sys	I - V
		29131519							G - A	Sys	-
		29131534							C - T	Sys	-
		29132728			*	**	**		C - T	Non-sys	P - S
		29133091	√						C - T	Sys	-
		29133285	√		**	**	**		A - G	Non-sys	N - S
		29133505	√						G - A	Sys	-
		29133695	√		**	**	**		G - A	Non-sys	D - N
		29133749			*	**	**		A - G	Non-sys	T - A
		29133882							C - T	Non-sys	A - V
		29133919	√						T - C	Sys	-
		29133985			*	**	**		A - C	Non-sys	Q - H
		29134294							T - C	Non-sys	S - P
		29134381	√						T - C	Sys	-
LOC_Os03g51270	29328821-29336560	29329304	√						T - C	Non-sys	E - G
		29329487							A - C	Non-sys	V - G
		29331407							G - A	Sys	-
		29331685							G - A	Sys	-
LOC_Os03g51790	29705032-29721934	29706368	√						T - C	Non-sys	S - G
		29706471	√						T - C	Sys	-
		29706808							T - A	Non-sys	S - C
		29707127	√						T - C	Non-sys	D - G
		29707133			*	**	**		C - T	Non-sys	G - E
		29707136							A - C	Non-sys	V - G
		29707139							C - T	Non-sys	G - E
		29707155	√			**			G - A	Non-sys	R - *
		29707168	√						G - C	Sys	-
		29717097	√		*	**	**		T - C	Non-sys	I - V
		29718048	√						C - T	Sys	-
		29718464	√						A - G	Non-sys	C - R
		29719646							C - T	Non-sys	V - I
		29721509	√						G - A	Non-sys	A - V
		29721605							G - C	Non-sys	A - G
LOC_Os03g51830	29724283-29729904	29727280							C - G	Sys	-
LOC_Os04g50680	29995753-29997261	29996949							T - A	Non-sys	D - V
		29997149							G - A	Sys	-
LOC_Os04g50700	30001482-30002546	30001686							C - T	Sys	-
		30002173							T - C	Sys	-
LOC_Os04g50760	30022736-30026167	30023039							A - G	Sys	-
		30023200							G - A	Non-sys	R - C
		30023246	√						C - T	Sys	-
		30023470							C - T	Non-sys	G - S
		30023531	√						T - A	Sys	-
		30024046							G - A	Sys	-
		30024129							C - A	Non-sys	E - *
		30024749				*	**		A - T	Non-sys	D - E
		30024755							C - T	Non-sys	W - *
		30024768							C - T	Non-sys	R - Q
LOC_Os04g50770	30028734-30030685	30029347	√						A - G	Sys	-
		30029409							A - G	Non-sys	Y - H
		30029454	√						C - T	Non-sys	E - K
		30029690							G - T	Non-sys	P - Q
		30029726							A - G	Non-sys	V - A
		30029727							C - T	Non-sys	V - M
		30029764	√						C - T	Sys	-
LOC_Os05g04570	2129252-2132815	2129255							G - A	Sys	-
		2129256							A - G	Non-sys	F - S
		2129269					**		C - T	Non-sys	A - T
		2129270							G - A	Sys	-
		2129278							G - A	Non-sys	R - *
		2129280							G - T	Non-sys	T - K
		2129282							G - A	Sys	-
		2129285							T - A	Sys	-
		2129290							G - A	Non-sys	H - Y
		2129292					**		C - T	Non-sys	C - Y
		2129295	√						T - A	Non-sys	H - L
		2129296							G - T	Non-sys	H - N
		2129939	√						C - T	Sys	-
		2129940	√				**		G - A	Non-sys	T - M
		2129950							G - A	Non-sys	R - C
		2129951							G - A	Sys	-
		2129953							A - G	Non-sys	Y - H
		2129957							G - T	Non-sys	N - K
		2129964							G - A	Non-sys	A - V
		2129977	√						A - G	Sys	-
		2131146	√						C - T	Non-sys	G - R
		2131163	√				**		A - G	Non-sys	L - P
		2131210			*	**	**		A - T	Non-sys	Y - *
		2131239							C - T	Non-sys	G - R
		2131253							A - G	Non-sys	V - A
		2131258							G - C	Sys	-
		2131261							A - T	Sys	-
		2131262							G - T	Non-sys	A - D
		2131263							C - G	Non-sys	A - P
		2131264							G - A	Sys	-
		2131759							G - A	Sys	-
		2131937							A - C	Non-sys	L - *
		2131938							A - C	Non-sys	L - V
		2132049							C - T	Non-sys	E - K
LOC_Os05g43240	25158986-25163447	25159892							T - G	Non-sys	F - V
		25160639	√						T - C	Sys	-
		25161482							C - T	Sys	-
		25161646							A - T	Non-sys	D - V
		25161996							C - T	Non-sys	P - S
		25162092							A - G	Non-sys	I - V
		25162148	√						G - A	Sys	-
		25162328	√						G - A	Sys	-
		25162343	√						T - A	Sys	-
LOC_Os05g43820	25474799-25477947	25475308	√						C - T	Sys	-
		25475527							C - T	Sys	-
		25476505							C - T	Non-sys	S - L
		25476286							A - C	Sys	-
LOC_Os06g35030	20373808-20381424	20374277							G - A	Sys	-
		20374997							G - A	Non-sys	S - N
		20375038							A - C	Sys	-
		20374476			*		**		G - T	Non-sys	G - C
		20374482							G - T	Non-sys	V - L
LOC_Os06g35140	20454250-20457005	20454607							C - G	Non-sys	S - T
		20454645							T - C	Sys	-
		20454646		*	**	**	**		G - C	Non-sys	A - G
		20454684							C - A	Sys	-
		20454724							T - C	Non-sys	D - G
		20454758		*					C - T	Non-sys	E - K
		20454821			**		**		C - T	Non-sys	G - S
		20454850							G - A	Non-sys	A - V
		20454897							C - T	Sys	-
		20455024							G - A	Sys	-
		20455099							G - A	Sys	-
		20455122			**		**		C - T	Non-sys	A - T
		20455143							T - C	Non-sys	T - A
		20455307			**		**		C - T	Non-sys	R - Q
		20455551							T - C	Non-sys	N - D
		20455594							G - C	Sys	-
		20455642							C - A	Non-sys	R - S
		20455711							G - A	Sys	-
		20456529							T - C	Non-sys	D - G
		20456548							C - T	Non-sys	G - R
		20456627							A - G	Sys	-
		20456708							G - A	Sys	-
		20456712							C - A	Non-sys	G - V
		20456807		*					A - C	Non-sys	N - K
LOC_Os07g03020	1133505-1135075	1133678							G - T	Non-sys	M - I
		1133906							G - A	Non-sys	V - M
		1133915							G - A	Non-sys	V - I
		1133933							A - G	Non-sys	N - D
		1133983							G - A	Sys	-
		1133991							G - A	Non-sys	R - H
		1133997							G - A	Non-sys	R - K
		1134016							G - C	Non-sys	E - D
		1134077							A - T	Non-sys	K - *
		1134078							A - T	Non-sys	K - M
		1134080							C - A	Non-sys	R - S
		1134126							G - A	Non-sys	R - H
		1134223							T - C	Sys	-
		1134246							T - C	Non-sys	L - P
		1134256							T - A	Sys	-
		1134281							C - T	Non-sys	L - F
		1134291							G - C	Non-sys	G - A
		1134292							T - C	Sys	-
		1134298							C - T	Sys	-
		1134312							T - A	Non-sys	F - Y
		1134355							C - T	Sys	-
		1134357							T - C	Non-sys	V - A
		1134399							G - A	Non-sys	R - Q
		1134408			**	**		**	T - A	Non-sys	I - N
		1134414				**		**	A - T	Non-sys	Q - L
		1134425				**		**	C - T	Non-sys	H - Y
		1134469							A - C	Sys	-
		1134479							G - T	Non-sys	V - L
		1134495							A - C	Non-sys	Q - P
		1134515			*	**		**	A - G	Non-sys	K - E
		1134529							C - T	Sys	-
		1134616							T - G	Sys	-
		1134644							A - C	Non-sys	T - P
		1134679							C - A	Sys	-
		1134680							T - G	Non-sys	F - V
		1134681							T - C	Non-sys	F - S
		1134694							C - T	Sys	-
		1134715							G - A	Sys	-
		1134717							C - T	Non-sys	T - I
		1134727							A - C	Sys	-
		1134738							A - G	Non-sys	H - R
		1134751							C - T	Sys	-
		1134752							T - G	Non-sys	S - A
		1134754							C - G	Sys	-
		1134755							G - T	Non-sys	A - S
		1134764							C - G	Non-sys	Q - E
		1134768							G - A	Non-sys	G - E
		1134770							C - T	Non-sys	H - Y
		1134773							A - G	Non-sys	N - D
		1134775							T - G	Non-sys	N - K
		1134913							A - G	Sys	-
		1134965							C - T	Non-sys	R - W
		1134988							C - T	Sys	-
		1135017							G - C	Non-sys	R - T
LOC_Os07g03160	1228871-1238133	1229400							A - G	Sys	-
		1229401			**	**			A - T	Non-sys	V - D
		1229910							T - G	Non-sys	N - T
		1231391							C - G	Sys	-
		1231912							A - T	Sys	-
		1232270							G - A	Non-sys	A - V
		1232273							C - T	Non-sys	S - N
		1232626							T - C	Sys	-
		1232688							C - T	Non-sys	A - T
		1233046							A - G	Sys	-
		1233058							A - G	Sys	-
		1233481			**	**			C - G	Non-sys	G - A
		1234247							A - G	Non-sys	I - T
		1234330							G - A	Sys	-
		1234363							G - A	Sys	-
		1235029							C - T	Sys	-
		1235056							C - T	Sys	-
		1236332							A - G	Non-sys	V - A
		1236339							C - T	Non-sys	G - S
		1236902							C - T	Sys	-
		1237046							G - A	Sys	-
		1237130							G - C	Non-sys	I - M
LOC_Os07g03180	1245440-1246339	1245742							A - C	Non-sys	C - G
		1245806			**	**			T - G	Non-sys	E - D
		1245830							G - A	Sys	-
		1246041							A - G	Non-sys	V - A
		1246092			**	**		**	G - A	Non-sys	P - L
LOC_Os07g03200	1255307-1255668	1255340							G - A	Sys	-
		1255569							T - C	Non-sys	T - A
LOC_Os07g48500	29008871-29009943	29009009							T - G	Non-sys	Y - D
		29009018							T - G	Non-sys	Y - D
		29009477							G - T	Sys	-
		29009478							G - A	Non-sys	V - M
		29009513							G - C	Sys	-
LOC_Os07g48560	29073043-29075687	29073354							G - A	Non-sys	V - I
LOC_Os08g43040	27202271-27204914	27203340							C - T	Non-sys	P - L
		27203344							G - T	Non-sys	E - D
		27203376			*	**			C - G	Non-sys	S - C
		27203394							A - G	Non-sys	H - R
		27203407							A - T	Sys	-
		27203410							G - A	Sys	-
		27203466							C - G	Non-sys	P - R
		27203514		*					T - A	Non-sys	F - Y
		27203655							A - C	Non-sys	Q - P
		27203668							C - T	Sys	-
		27203732							G - T	Non-sys	E - *
		27204132							T - A	Non-sys	I - K
		27204456							C - A	Non-sys	A - E
		27204498							C - G	Non-sys	T - S
		27204533							G - A	Non-sys	V - I
		27204535							C - T	Sys	-
		27204536							T - G	Non-sys	S - A
		27204553							A - T	Sys	-
		27204559							T - C	Sys	-
		27204562							T - C	Sys	-
		27204645		*				**	T - C	Non-sys	I - T
		27204735							C - T	Non-sys	A - V
		27204736							A - G	Sys	-
LOC_Os11g43320	26139957-26143460	26141889							A - G	Sys	-
		26141998							T - C	Sys	-
		26142003							G - C	Sys	-
		26142004							T - G	Non-sys	C - G
		26142031							A - G	Non-sys	S - G
		26142038							A - G	Non-sys	K - R
		26142121							G - A	Non-sys	E - K
		26142122							A - G	Non-sys	E - G
		26142126							G - T	Sys	-
		26142129							G - C	Sys	-
		26142131							A - G	Non-sys	K - R
		26142132							G - A	Sys	-
		26142138							G - A	Non-sys	M - I
		26142144							G - T	Non-sys	K - N
		26142162							G - A	Sys	-
		26142165							A - T	Sys	-
		26142172							A - C	Sys	-
		26142174							G - A	Sys	-
		26142183							T - G	Non-sys	N - K
		26142184							G - A	Non-sys	V - I
		26142188							G - A	Non-sys	S - N
		26142190							G - A	Non-sys	V - I
		26142191							T - C	Non-sys	V - A
		26142221							G - T	Non-sys	R - M
		26142235							C - T	Non-sys	L - F
		26142244							C - T	Non-sys	H - Y
		26142246							T - C	Sys	-
		26142255							T - C	Sys	-
		26142256							C - T	Non-sys	P - S
		26142271							G - A	Non-sys	V - I
		26142279							A - G	Sys	-
		26142298							G - A	Non-sys	V - I
		26142309							C - T	Sys	-
		26142311							A - G	Non-sys	H - R
		26142323							A - G	Non-sys	K - R
		26142333							C - T	Sys	-
		26142345							A - G	Sys	-
		26142351							T - C	Sys	-
		26142352				**	**		A - G	Non-sys	I - V
		26142354							T - C	Sys	-
		26142374							A - T	Non-sys	K - M
		26142383							C - T	Non-sys	T - I
		26142386							C - A	Non-sys	A - D
		26142391							A - G	Non-sys	S - G
		26142397							C - A	Non-sys	L - I
		26142405							G - A	Sys	-
		26142410			*		**		G - C	Non-sys	R - T
		26142414							A - G	Sys	-
		26142415							T - C	Sys	-
		26142423							G - T	Sys	-
		26142427							T - A	Non-sys	F - I
		26142435							T - C	Sys	-
		26142436							G - A	Non-sys	A - T
		26142452							C - T	Non-sys	S - F
		26142457							T - C	Non-sys	C - R
		26142458			**		**		G - A	Non-sys	C - Y
		26142462							G - A	Sys	-
		26142464				**			T - G	Non-sys	L - R
		26142475							G - A	Non-sys	G - S
		26142479							C - G	Non-sys	T - R
		26142480							G - A	Sys	-
		26142507							C - A	Sys	-
		26142508							G - A	Non-sys	V - I
		26142512							A - G	Non-sys	Q - R
		26142513							A - G	Sys	-
		26142521							C - T	Non-sys	S - L
		26142524							C - A	Non-sys	S - Y
		26142529							G - C	Non-sys	A - P
		26142531							C - T	Sys	-
		26142545							A - G	Non-sys	K - R
		26142565							A - G	Non-sys	M - V
		26142572							C - T	Non-sys	A - V
		26142582							A - G	Sys	-
		26142586							T - C	Non-sys	F - L
		26142591							C - T	Sys	-
		26142603							A - C	Sys	-
		26142627							G - A	Sys	-
		26142632							T - A	Non-sys	L - Q
		26142633							G - C	Sys	-
		26142639							A - T	Sys	-
		26142652							A - C	Non-sys	K - Q
		26142670							C - T	Sys	-
		26142673				**	**		C - T	Non-sys	R - C
		26142674			*		**		G - A	Non-sys	R - H
		26142684							C - A	Sys	-
		26142685							C - A	Non-sys	L - M
		26142706				**	**		G - A	Non-sys	V - I
		26142711							G - T	Sys	-
		26142720							C - T	Sys	-
		26142757			**		**		T - G	Non-sys	Y - D
		26142783							C - T	Sys	-
		26142797							G - A	Non-sys	R - K
		26142801							C - T	Sys	-
		26142808							T - C	Non-sys	F - L
		26142815			*		**		T - C	Non-sys	L - S
		26142845							G - A	Non-sys	R - K
		26142863							C - T	Non-sys	A - V
		26142889			*		**		C - T	Non-sys	R - C
		26142897							C - T	Sys	-
		26142898							A - G	Non-sys	I - V
		26142939							C - T	Sys	-
		26142972							G - A	Sys	-
		26142984							A - G	Sys	-
		26142991							C - A	Non-sys	L - M
		26143004							G - A	Non-sys	S - N
		26143029							G - A	Sys	-
		26143031							A - C	Non-sys	K - T
LOC_Os12g24550	14026695-14037355	14027028							G - A	Sys	-
		14027112							C - T	Sys	-
		14027832							C - T	Sys	-
		14028273							A - G	Sys	-
		14028435							G - A	Sys	-
		14028618							C - T	Non-sys	S - N
		14028713							C - T	Sys	-
		14028734							C - T	Sys	-
		14029077							C - T	Non-sys	R - H
		14029227							C - A	Non-sys	G - V
		14029313							C - T	Sys	-
		14029341							C - T	Non-sys	R - Q
		14029367							C - T	Sys	-
		14029453							G - A	Sys	-
		14029490							G - A	Sys	-
		14029615							C - T	Non-sys	G - S
		14030601							C - A	Non-sys	V - F
		14030615							G - A	Non-sys	P - L
		14030740							T - C	Sys	-
		14030741							G - A	Non-sys	A - V
		14030969							C - T	Non-sys	S - N
		14031279					**		C - G	Non-sys	G - A
		14031975					**		A - C	Non-sys	F - C
		14032020							A - C	Non-sys	L - R
		14032027							G - C	Non-sys	Q - E
		14033275							G - A	Sys	-
		14035669							A - G	Sys	-
		14035732							T - C	Sys	-
		14035997							A - G	Sys	-
		14036024							A - G	Sys	-
		14036051							G - A	Sys	-
LOC_Os12g37580	23071911-23077729	23071915							T - C	Non-sys	L - S
		23071916							G - A	Sys	-
		23071981							C - A	Non-sys	P - H
		23072024							G - A	Non-sys	M - I
		23072046				**	**		A - G	Non-sys	S - G
		23072049				**	**		A - C	Non-sys	K - Q
		23072067				**	**		A - G	Non-sys	I - V
		23072086				**	**		A - G	Non-sys	K - R
		23072120							G - T	Non-sys	L - F
		23072125			*	**	**		A - C	Non-sys	K - T
		23072132							T - C	Sys	-
		23072144							T - C	Sys	-
		23072162							G - A	Sys	-
		23072212				**			T - A	Non-sys	F - Y
		23072254							C - T	Non-sys	S - L
		23072276							T - C	Sys	-
		23072285							G - T	Sys	-
		23072297							T - A	Sys	-
		23072300							T - C	Sys	-
		23072304							G - A	Non-sys	V - M
		23072321							A - G	Sys	-
		23072325							G - T	Non-sys	A - S
		23072335							G - A	Non-sys	R - Q
		23072450							T - G	Sys	-
		23072468							C - T	Sys	-
		23072492							A - C	Sys	-
		23072517							A - G	Non-sys	T - A
		23072546							G - A	Sys	-
		23072580							T - C	Sys	-
		23072581			*				T - A	Non-sys	L - *
		23072598							A - G	Non-sys	K - E
		23072624							G - T	Non-sys	R - S
		23072628							A - G	Non-sys	K - E
		23072649							A - G	Non-sys	T - A
		23072770				**	**		G - C	Non-sys	S - T
		23072780							C - T	Sys	-
		23072786							A - G	Sys	-
		23072843							A - G	Sys	-
		23072884			**		**		G - A	Non-sys	R - H
		23072888							C - G	Sys	-
		23072919							G - A	Non-sys	V - I
		23072927							G - C	Sys	-
		23072967				**			G - A	Non-sys	E - K
		23072968				**			A - G	Non-sys	E - G
		23072993							A - G	Sys	-
		23073003							G - A	Non-sys	V - I
		23073007				**			C - G	Non-sys	S - W
		23073022				**			C - G	Non-sys	A - G
		23073026							T - C	Sys	-
		23073043				**			C - T	Non-sys	A - V
		23073052							C - A	Non-sys	S - Y
		23073085				**			A - C	Non-sys	Y - S
		23073094				**			G - A	Non-sys	R - K
		23073133							C - A	Non-sys	A - E
		23073200				**	**		G - T	Non-sys	R - S
		23073554				**	**		G - A	Non-sys	V - I
		23073611				**	**		A - C	Non-sys	K - Q
		23073670							G - A	Sys	-
		23073673				**	**		T - G	Non-sys	F - L
		23073960			**				C - T	Non-sys	S - L
		23073967							G - A	Sys	-
		23073970							G - A	Sys	-
		23074266							A - G	Sys	-
		23074378			**		**		G - A	Non-sys	D - N
		23074510							G - T	Non-sys	G - C
		23074733			**		**		C - G	Non-sys	A - G
		23074847							T - C	Non-sys	I - T
		23074994							C - T	Non-sys	P - L
		23075046							G - T	Non-sys	L - F
		23075048				**	**		G - A	Non-sys	G - D
		23075084				**	**		T - C	Non-sys	I - T
		23075101							A - G	Non-sys	I - V
		23075118							G - A	Sys	-
		23075224			*				C - T	Non-sys	S - L
		23075340			**				C - T	Non-sys	R - C
		23075448					**		A - G	Non-sys	T - A
		23075497							C - T	Non-sys	T - I
		23075501							A - T	Non-sys	L - F
		23075507							C - T	Sys	-
		23075709							C - T	Non-sys	S - L
		23075746							G - A	Sys	-
		23075772				**	**		C - A	Non-sys	S - Y
		23076084							G - T	Non-sys	C - F
		23076123							G - C	Non-sys	R - P
		23076156				**			C - T	Non-sys	A - V
		23076310							T - C	Sys	-
		23076341							G - A	Non-sys	E - K
		23076919							T - G	Non-sys	I - S
		23076930					**		A - C	Non-sys	K - Q
		23077033							T - C	Non-sys	V - A
		23077038			**		**		G - T	Non-sys	E - *
		23077102							G - A	Non-sys	R - Q
		23077178							C - T	Sys	-
		23077193				**	**		A - C	Non-sys	L - F
		23077217							C - T	Sys	-
		23077702							A - G	Sys	-
		23077710							G - A	Non-sys	G - D
		23077722			**	**	**		C - T	Non-sys	S - F
LOC_Os12g37590	23079981-23084575	23080135							C - T	Sys	-
		23080138							C - G	Sys	-
		23080142							T - G	Non-sys	S - A
		23080146							C - A	Non-sys	A - E
		23080174							G - A	Sys	-
		23080183							C - A	Sys	-
		23082652							A - T	Sys	-
		23083826				**	**		C - A	Non-sys	A - E
		23083827							A - G	Sys	-
LOC_Os12g37640	23106121-23111532	23106255							C - A	Sys	-
		23107275							T - G	Non-sys	L - R
		23107280							G - T	Non-sys	A - S
		23108226				**			T - C	Non-sys	F - S
		23108284							C - T	Sys	-
		23108386							T - C	Sys	-
		23108405							C - T	Sys	-
		23108582							G - T	Non-sys	A - S
		23108760							G - A	Non-sys	R - Q
		23108773							A - G	Sys	-
		23108808							A - G	Non-sys	K - R
		23109549							G - A	Non-sys	R - K
		23109550							G - T	Non-sys	R - S
		23109577							C - T	Sys	-
		23109844							A - C	Sys	-
		23109854							G - A	Non-sys	G - R
		23109968							C - T	Sys	-
		23110191							A - C	Non-sys	I - L
		23110196							C - T	Sys	-
		23110534							C - T	Non-sys	P - L
		23110795							C - T	Sys	-
		23110852							G - A	Sys	-
		23110891							C - T	Sys	-
		23110897							T - C	Sys	-
		23111019							C - T	Sys	-
LOC_Os12g37840	23248824-23253345	23249492							G - A	Sys	-
		23250671							G - T	Non-sys	R - I
		23250706							G - A	Non-sys	A - T
		23251509							G - A	Sys	-
		23252115							C - T	Sys	-
		23252334							T - C	Non-sys	I - T
		23252422							C - T	Sys	-
		23252509							G - A	Sys	-
		23252524							A - G	Sys	-
		23252710							G - A	Non-sys	A - T
		23252774							G - A	Non-sys	R - H
		23252872				**			T - C	Non-sys	C - R
		23252933							G - A	Non-sys	G - D
√ showed that there was difference between bi-parents.
* and ** indicated that there were significant and extremely significant difference between alleles.
