# Supplementary material for: Loci and natural alleles underlying robust roots and adaptive domestication of upland ecotype rice in aerobic conditions
Source: PLoS Genet. 2018 Aug 10;14(8):e1007521. doi: 10.1371/journal.pgen.1007521 (PMC6086435; doi:10.1371/journal.pgen.1007521)
Supplement: S13 Table — (XLSX) [file pgen.1007521.s030.xlsx]

## Sheet: Sheet1
Supplementary Table 13 InDels leading amino acid polymorphism for 20 root length candidate genes in pools and populations.
Gene	InDel position	Diff. in pools		Diff. in populaitons			Allele of nipponbare	Alleles of other cultivated varieties
		Japoncia	Indica	Full pop.	Japonica	Indica
LOC_Os01g54515	31358174						G	GCCCCCTCCC
LOC_Os01g57610	33309722						G	GCCCC
LOC_Os03g48320	27518653			**	**		C	CA
	27518958						A	ATG
	27518965						G	GT
	27519481						CCAAGTG	C
	27519487			**	**		G	GACCGGACTTCAGAGTAC
LOC_Os03g48370	27537405	**		**	**	**	T	TG
	27543033						CACTAAGGATCCGT	C
LOC_Os03g50430	28777020		**	**	**		TGAC	T
LOC_Os03g50980	29133221		*		**		AAAG	A
LOC_Os03g51790	29707138						C	CT
LOC_Os04g50770	30029471						CCCT	C
	30029515						GGCCGCCGCC	G, GGCCGCCGCCGCCGCC
	30029700						GCGCCGACGCCGA	GCGCCGACGCCGACGCCGA,G
LOC_Os05g04570	2129280						G	GTGTAGCGAGGGCTCGTT
	2129939						C	CAT
	2129940						G	GGGGGTACA
	2129948				**		ACGGTAGGGGTTTCCAG	A
	2129949						C	CAT
	2129958				**		TTTCC	T
	2129963				**		AG	A
	2131177				**		CA	C
	2131258						G	GC
LOC_Os05g43240	25159193						CA	CAAA, CAAAA, CAA, C
	25159889						T	TG
LOC_Os06g35030	20374500			**		**	T	TG
LOC_Os06g35140	20454645		*				T	TCC, TCCG
	20454646		**		**		G	GC
	20455793						GA	GAA, G
	20456508						T	TTGC
LOC_Os07g03020	1134710						AG	A
	1134713						AGG	A
	1134859						T	TTCA
	1135024						T	TGGGTTGTGCGA, TCGGTTGTGCGA
LOC_Os07g03180	1245743						C	CCCGCCG, CCCG
	1246006						C	CGTG
LOC_Os07g48500	29009017						GTAC	G
LOC_Os08g43040	27203370						T	TG
	27204218			**	**		TG	T
	27204453						CG	C
	27204547		*				CATGCCAGTTTATGATGCGGATTTTGGGTGGGGG	C
LOC_Os12g24550	14036085				**		TA	T
LOC_Os12g37580	23071966						A	AAG
	23073030						CAGTAT	C
	23073205						A	AT
	23074443						TG	T
	23074724						TATTTAG	T
	23075052						TTTA	T
	23075341						G	GT
	23076929						GA	G
	23077131						GC	G
	23077637						AAAC	A
	23077641						TGATGCAGA	T
LOC_Os12g37590	23080112						GCGGCGGCGGCGGCCTCCTCCTCCTCCTCGT	G
	23080124						GCCTCCTCCT	G
	23080146						C	CGGA
	23084295						GCAGATT	G
LOC_Os12g37840	23249254						GTAAATAAA	G
	23252978						GAAGC	G
* and ** indicated that there were significant and extremely significant differences, respectively.
