# Supplementary material for: Loci and natural alleles underlying robust roots and adaptive domestication of upland ecotype rice in aerobic conditions
Source: PLoS Genet. 2018 Aug 10;14(8):e1007521. doi: 10.1371/journal.pgen.1007521 (PMC6086435; doi:10.1371/journal.pgen.1007521)
Supplement: S14 Table — (XLSX) [file pgen.1007521.s031.xlsx]

## Sheet: Full
Supplementary Table 14 Analysis of expression and amino acid variation for 97 root thickness key candidate genes.
Gene	Pot condition (RPKM)				Ratio of RPKM in upland rice to lowland rice	Root-special expression	Amino acid polymorphism
	Nipponbare 0.66 (mm)	Yuefu 0.66 (mm)	HGL 0.88 (mm)	IRAT109 0.72 (mm)
LOC_Os02g40010	5.4094	3.73959	5.77537	7.29504	1.42862	-	√
LOC_Os03g08560	1.91	1.51	1.52	1.58	0.906433	-	√
LOC_Os04g02754	12.57	14.92	7.48	7.26	0.54	-	-
LOC_Os04g02780	2.93	3.38	3.9	3.54	1.18	-	√
LOC_Os06g37070	104.276	115.103	157.897	162.063	1.45848	-	-
LOC_Os09g31970	30.8843	25.057	44.1702	51.0055	1.70135	-	√
√ represents that there is amino acid polymorphism with phenotypic difference between alleles in the gene or the gene is root-specific gene expression.

## Sheet: Indica
Supplementary Table 14 Analysis of expression and amino acid variation for 97 root thickness key candidate genes.
Gene	Pot condition (RPKM)				Ratio of RPKM in upland rice to lowland rice	Root-special expression	Amino acid polymorphism
	Nipponbare 0.66 (mm)	Yuefu 0.66 (mm)	HGL 0.88 (mm)	IRAT109 0.72 (mm)
LOC_Os04g30490	9.473	8.87089	4.28386	6.65915	0.596548	-	√
LOC_Os04g30920	1.26393	1.01119	-	-	0	-	√
LOC_Os04g31000	2.90064	2.69048	2.17418	2.18987	0.780532	-	√
LOC_Os04g31010	7.82004	4.91581	4.00052	3.99523	0.627815	-	√
LOC_Os04g31020	-	1.2347	-	-	0	-	√
LOC_Os04g31110	6.86814	6.68588	8.47355	7.4939	1.17806	-	√
LOC_Os04g31120	2.89791	1.19432	3.29418	3.1258	1.56882	-	√
LOC_Os04g31190	2.75	2.57	3.12	2.62	1.08	-	√
LOC_Os04g31210	2.81	1.71	2.42	2.17	1.02	-	√
LOC_Os04g31270	3.08533	2.07341	1.47232	2.56957	0.783503	-	√
LOC_Os04g31290	1.87	2.26	2.17	2.33	1.09	-	√
LOC_Os04g31320	11.4632	10.6986	9.01776	10.0875	0.86208	-	√
LOC_Os04g50950	114.584	135.036	83.3063	88.3344	0.687607	-	√
LOC_Os04g51060	7.30043	6.08824	6.8084	6.0107	0.957459	-	√
LOC_Os04g51080	1.61855	1.68655	1.78041	1.89516	1.11209	-	√
LOC_Os04g51172	1.1281	-	-	-	0	-	-
LOC_Os07g38170	611.02	166.895	210.171	725.333	1.20258	-	√
LOC_Os07g38230	10.0593	7.17267	6.25391	6.30313	0.728705	-	√
LOC_Os07g38360	81.4333	77.2863	77.6476	76.6714	0.972274	-	√
LOC_Os07g38600	3.18682	2.83558	3.67701	4.36797	1.33584	-	√
LOC_Os07g39220	20.4964	17.2893	29.2596	23.1953	1.38822	-	-
LOC_Os08g14195	-	-	8.52103	9.87269	-	-	√
LOC_Os08g14200	1.56004	1.38733	3.43871	2.36047	1.96758	-	√
LOC_Os08g14310	3.27166	2.53182	-	1.6674	0.58	-	√
LOC_Os08g14330	4.59811	5.0914	5.73268	6.71394	1.28454	-	√
LOC_Os08g14364	-	-	-	1.23525	-	-	-
LOC_Os08g14390	3.04333	2.91303	2.68799	3.74899	1.08069	-	√
LOC_Os08g14440	3.74979	4.25352	5.29193	7.05556	1.5428	-	-
LOC_Os08g14490	8.93	7.64	5.85	4.64	0.63	-	√
LOC_Os08g14570	145.83	147.42	163.97	157.07	1.09	-	√
LOC_Os08g14580	6.75437	6.84463	11.3479	11.1153	1.65183	-	-
LOC_Os08g14600	2.15	1.8	2.12	1.37	0.88	-	√
LOC_Os08g14620	22.7493	22.1657	23.9574	23.802	1.06333	-	√
LOC_Os08g14640	18.21	19.2119	21.3518	21.9634	1.15748	-	√
LOC_Os08g14660	2	1.97	1.94	2.46	1.11	-	√
LOC_Os08g14720	1.05228	-	-	1.01784	0.967265	-	√
LOC_Os08g14760	4.82876	3.01843	3.0427	5.1142	1.03947	-	√
LOC_Os08g14770	1.09817	1.24568	1.23633	1.16901	1.02623	-	√
LOC_Os08g14810	-	-	1.35055	1.04872	-	-	√
LOC_Os08g15050	3.29984	2.92728	4.5194	3.6714	1.31534	-	√
LOC_Os08g44390	23.92	19.39	13.63	13.52	0.63	-	√
LOC_Os09g11450	16.0321	14.7074	14.1369	13.952	0.913772	-	√
LOC_Os11g18730	4.80583	6.03343	11.7371	26.0527	3.48639	-	√
LOC_Os11g18770	3.29083	3.23637	2.72952	2.42214	0.78926	-	√
LOC_Os11g18830	-	-	-	1.04974	-	-	√
LOC_Os11g18880	5.20875	6.42373	6.11688	5.98705	1.04053	-	√
LOC_Os11g18990	3.28458	3.08486	3.8786	3.55097	1.16644	-	√
LOC_Os11g19130	18.0738	17.1214	15.2333	16.6887	0.907002	-	√
LOC_Os11g19340	6.028	5.82085	8.01022	8.86359	1.42409	-	√
LOC_Os11g19490	3.19527	3.08494	4.12932	5.30688	1.50253	-	-
LOC_Os11g19700	8.97688	9.85108	12.5678	13.7399	1.39727	-	√
LOC_Os11g19800	3.52378	3.85642	2.53621	2.24701	0.648116	-	-
LOC_Os11g19810	4.98544	5.45189	4.90979	4.61926	0.912978	-	√
LOC_Os11g19880	-	-	2.00653	3.25923	-	√	√
LOC_Os11g20020	-	1.69253	-	-	0	-	√
LOC_Os11g20160	15.4837	32.1376	193.615	58.2858	5.28967	-	√
LOC_Os11g20239	3.58474	4.11888	3.95135	4.68826	1.1215	-	√
LOC_Os11g20330	13.1424	8.66258	11.9122	13.2172	1.15246	-	√
LOC_Os11g20490	1.84212	-	-	-	0	-	√
LOC_Os11g22404	-	-	1.32056	-	-	-	-
LOC_Os11g24060	53.4798	50.7383	72.3113	70.6327	1.37159	-	-
LOC_Os11g24320	1.49557	-	-	1.69283	1.1319	√	√
LOC_Os11g24374	5.56372	6.29711	7.43819	6.14538	1.14525	-	√
LOC_Os11g25080	-	1.91786	1.11014	-	0.57884	-	√
LOC_Os11g25090	1.71187	1.84835	2.62435	2.29163	1.38081	-	-
LOC_Os11g25100	1.75143	2.05881	-	1.08797	0.57	-	√
LOC_Os11g25160	-	1.01984	-	1.17211	1.14931	-	√
LOC_Os11g25230	-	4.85956	11.6075	-	2.38858	√	-
LOC_Os11g25560	4.84948	4.16092	5.27364	6.55296	1.31255	-	√
LOC_Os11g25700	-	1.19468	-	-	0	-	√
LOC_Os11g25780	18.3025	13.6069	16.6188	15.7244	1.0136	-	√
LOC_Os11g25920	4.71429	4.36773	4.29883	4.77042	0.998594	-	√
LOC_Os11g26030	2.4263	1.25613	1.44632	1.07139	0.68371	-	√
LOC_Os11g26150	1.58081	1.95487	2.66782	3.1231	1.63785	-	-
LOC_Os11g26190	2.88028	4.00596	7.11966	12.1624	2.80008	-	-
LOC_Os11g26570	1.86221	-	1.45688	1.11158	0.69	-	√
LOC_Os11g26750	3.14113	-	-	-	0	-	-
LOC_Os11g27795	2.27384	2.59791	1.80222	2.4845	0.879914	√	√
LOC_Os11g28130	5.61115	6.20141	8.23616	-	1.4	-	√
√ represents that there is amino acid polymorphism with phenotypic difference between alleles in the gene or the gene is root-specific gene expression.

## Sheet: Japonica
Supplementary Table 14 Analysis of expression and amino acid variation for 97 root thickness key candidate genes.
Gene	Pot condition (RPKM)				Ratio of RPKM in upland rice to lowland rice	Root-special expression	Amino acid polymorphism
	Nipponbare 0.66 (mm)	Yuefu 0.66 (mm)	HGL 0.88 (mm)	IRAT109 0.72 (mm)
LOC_Os02g13400	8.22	8.91	7.85	4.25	0.71	-	√
LOC_Os02g20980	3.4749	3.15498	2.9143	3.45866	0.961248	-	√
LOC_Os04g55480	4.42	4.69	3.44	3.67	0.78	-	√
LOC_Os06g36800	3.68924	4.22337	4.96872	5.81658	1.36305	-	√
LOC_Os06g36810	1.12278	1.19013	1.28429	2.11671	1.47044	-	√
LOC_Os06g36830	2.0277	2.25944	1.96731	2.12699	0.955019	-	√
LOC_Os06g36940	-	-	-	1.03261	-	-	√
LOC_Os06g36990	29.8857	27.9739	16.822	17.6647	0.596041	-	√
LOC_Os06g37080	8.77717	5.61003	8.23885	6.07964	0.995225	-	√
LOC_Os06g37700	2.3298	2.42809	-	-	-	√	√
LOC_Os06g37710	1.37871	-	3.02442	5.70671	3.16	-	√
LOC_Os06g37840	4.68173	4.74411	1.98028	2.58623	0.484467	√	√
√ represents that there is amino acid polymorphism with phenotypic difference between alleles in the gene or the gene is root-specific gene expression.
