# Supplementary material for: Loci and natural alleles underlying robust roots and adaptive domestication of upland ecotype rice in aerobic conditions
Source: PLoS Genet. 2018 Aug 10;14(8):e1007521. doi: 10.1371/journal.pgen.1007521 (PMC6086435; doi:10.1371/journal.pgen.1007521)
Supplement: S15 Table — (XLSX) [file pgen.1007521.s032.xlsx]

## Sheet: Full
Supplementary Table 15 SNPs leading amino acid polymorphisms for root thickness candidate genes in pools, parents and populations.
Gene	Flanks	SNP	Diff. in parents	Diff. in pools		Diff. in populaitons			Alleles	Sys/Non-sys	Amino acid polymorphism
				Japonica	Indica	Full pop.	Japonica	Indica
LOC_Os01g04440	1973699-1979191	1973726							C - T	Sys	-
		1973760			**	**			T - A	Non-sys	D - V
		1973767			**	**		*	C - T	Non-sys	G - S
		1973787							A - G	Non-sys	L - P
		1974636				**			A - G	Non-sys	S - P
		1974642							G - C	Non-sys	L - V
		1974646							T - G	Non-sys	E - D
		1974648							C - T	Non-sys	E - K
		1974651							G - A	Non-sys	P - S
		1974661							C - G	Non-sys	E - D
		1974664							T - C	Sys	-
		1974669							C - T	Non-sys	G - R
		1974675							A - C	Non-sys	Y - D
		1974676							G - A	Sys	-
		1974685							C - G	Sys	-
		1974691							A - G	Sys	-
		1974695							C - T	Non-sys	W - *
		1974696							A - G	Non-sys	W - R
		1974700							G - A	Sys	-
		1974708							T - C	Non-sys	R - G
		1974711							A - T	Non-sys	S - T
		1974724							A - G	Sys	-
		1974751							G - C	Non-sys	D - E
		1974754							G - C	Sys	-
		1974763							T - A	Sys	-
		1974789		**			**		T - C	Non-sys	N - D
		1974793							C - G	Sys	-
		1974820							C - T	Sys	-
		1974842							T - C	Non-sys	N - S
		1974868							A - G	Sys	-
		1974913				**			T - A	Non-sys	E - D
		1974930		**		**	*		T - C	Non-sys	S - G
		1974936		**			**		G - A	Non-sys	P - S
		1974948							T - C	Non-sys	I - V
		1974959							C - A	Non-sys	R - L
		1974960			**	**			G - A	Non-sys	R - W
		1974966		**		**	*		T - C	Non-sys	S - G
		1974967							C - T	Sys	-
		1974971							C - G	Non-sys	S - T
		1974991							G - T	Sys	-
		1975005							T - A	Non-sys	I - L
		1975126							G - T	Sys	-
		1975130		**	**	**			C - T	Non-sys	R - H
		1975131							G - C	Non-sys	R - G
		1975144							C - T	Sys	-
		1975152			**	**			T - A	Non-sys	I - F
		1975153							G - C	Sys	-
		1975175			**	**	*		C - T	Non-sys	R - K
		1975177							A - G	Sys	-
		1975186							C - T	Sys	-
		1975198							A - G	Sys	-
		1975199							G - C	Non-sys	T - S
		1975200			**	**		*	T - C	Non-sys	T - A
		1975210							A - G	Sys	-
		1975235							A - T	Non-sys	L - H
		1975243							T - C	Sys	-
		1975246							A - G	Sys	-
		1975251							C - T	Non-sys	G - S
		1975267							G - A	Sys	-
		1975271		**			*		C - T	Non-sys	R - K
		1975276							C - T	Sys	-
		1976400							A - G	Sys	-
		1976404		**			**		G - A	Non-sys	A - V
		1976405		**			**		C - T	Non-sys	A - T
		1976416		**			**		A - G	Non-sys	I - T
		1976420		**			**		T - C	Non-sys	T - A
		1976454							G - A	Sys	-
		1976511		**	**	**	*		C - G	Non-sys	E - D
		1976524			**	**			A - C	Non-sys	L - R
		1976552			**				T - A	Non-sys	M - L
		1976601							T - C	Sys	-
		1976619							G - C	Sys	-
		1976733							G - C	Sys	-
		1976736							G - C	Sys	-
		1976877							C - G	Sys	-
		1977095							G - C	Non-sys	P - A
		1977127		**	**	**			T - G	Non-sys	E - A
		1977137							T - C	Non-sys	T - A
		1977148		**	**	**	*		C - G	Non-sys	S - T
		1977149		**	**	**	*		T - A	Non-sys	S - C
		1977159		**	**	**	*		C - G	Non-sys	L - F
		1977182		**	**	**	*		A - G	Non-sys	S - P
LOC_Os01g04480	1991515-1996857	1993595		**			*		G - A	Non-sys	A - T
		1993613		**	**	**	*		T - G	Non-sys	F - V
		1993615		**	**	**	*		T - G	Non-sys	F - L
		1993618							G - A	Sys	-
		1993634		**	**	**	*		A - C	Non-sys	N - H
		1993670							G - A	Non-sys	G - S
		1993680			**				C - A	Non-sys	T - N
		1993713							A - T	Non-sys	Q - L
		1993721			**				G - C	Non-sys	E - Q
		1993728							A - C	Non-sys	K - T
		1993733							G - A	Non-sys	G - S
		1993744							G - A	Sys	-
		1993754							A - G	Non-sys	I - V
		1993760							C - A	Non-sys	R - S
		1993771							T - C	Sys	-
		1993774							T - A	Sys	-
		1993830							G - A	Non-sys	G - D
		1993840							A - G	Sys	-
		1993856				**			G - A	Non-sys	V - I
		1993857							T - G	Non-sys	V - G
		1993872		**		**			G - A	Non-sys	G - D
		1993876							C - T	Sys	-
		1993881							T - G	Non-sys	V - G
		1993893		**	**	**		*	C - T	Non-sys	A - V
		1993907		**		**			T - C	Non-sys	S - P
		1993908		**		**			C - T	Non-sys	S - F
		1993913							C - T	Non-sys	H - Y
		1993919							C - A	Non-sys	P - T
		1993923		**		**			G - C	Non-sys	R - T
		1993926		**		**			C - G	Non-sys	T - S
		1993935				**			C - A	Non-sys	S - Y
		1993947				**		**	C - G	Non-sys	A - G
		1993969							C - T	Sys	-
		1993995		**		**			G - A	Non-sys	S - N
		1994001		**	**	**		*	G - A	Non-sys	S - N
		1994006			**	**	*	*	G - A	Non-sys	A - T
		1994008							G - A	Sys	-
		1994049			**	**			G - T	Non-sys	R - M
		1994050							G - A	Sys	-
		1994094		**	**	**	**		A - T	Non-sys	D - V
		1994104							C - T	Sys	-
		1994108		**	**	**	*	*	C - G	Non-sys	P - A
		1994134							T - C	Sys	-
		1994153							C - A	Non-sys	L - M
		1994168							A - G	Non-sys	R - G
		1994192			**				G - A	Non-sys	D - N
		1994224							A - G	Sys	-
		1994820		**		**	**		G - C	Non-sys	G - A
		1994843							C - T	Sys	-
		1994845							G - T	Sys	-
		1994861			**				C - A	Non-sys	H - N
		1994862							A - T	Non-sys	H - L
		1994870		**		**			G - A	Non-sys	E - K
		1994879				**			T - G	Non-sys	S - A
		1994887							G - C	Sys	-
		1994893							T - C	Sys	-
		1994898				**			G - T	Non-sys	R - M
		1994904			**	**			T - C	Non-sys	I - T
		1995615							T - G	Non-sys	N - K
		1995618							C - T	Sys	-
		1995629		**	**	**	*		A - G	Non-sys	K - R
		1995643			**	**			G - T	Non-sys	V - L
		1995810							A - G	Sys	-
		1995819							T - C	Sys	-
		1995823							A - G	Non-sys	T - A
		1995828							C - T	Sys	-
		1995837							C - T	Sys	-
		1995840							A - C	Sys	-
		1995847							G - A	Non-sys	V - I
		1995860							G - A	Non-sys	C - Y
		1995861							T - C	Sys	-
		1995864							T - C	Sys	-
		1995867							G - A	Sys	-
		1995876							G - A	Sys	-
		1995888							A - C	Non-sys	L - F
		1995900							G - A	Sys	-
		1995932							C - T	Non-sys	A - V
		1995941							A - G	Non-sys	E - G
		1995955							G - A	Non-sys	A - T
		1995956							C - G	Non-sys	A - G
		1995971							A - G	Non-sys	N - S
		1995984							T - G	Sys	-
		1995996							A - G	Sys	-
		1996050							C - T	Sys	-
		1996051		**	**	**	*		A - G	Non-sys	I - V
		1996068							C - G	Sys	-
		1996071		**		**			T - G	Non-sys	I - M
		1996080							G - C	Sys	-
		1996097							C - G	Non-sys	T - R
		1996101							A - G	Sys	-
		1996104							C - A	Sys	-
		1996107							C - T	Sys	-
		1996113							G - A	Sys	-
		1996140							A - T	Sys	-
		1996191							A - G	Sys	-
		1996203							A - G	Sys	-
		1996206							A - C	Sys	-
		1996219							T - C	Non-sys	Y - H
		1996221							T - C	Sys	-
		1996236							A - G	Sys	-
		1996245		**	**	**	*		T - G	Non-sys	N - K
		1996248							T - C	Sys	-
		1996251							T - C	Sys	-
		1996264							T - C	Non-sys	S - P
		1996266							A - G	Sys	-
		1996270							A - G	Non-sys	I - V
		1996274							T - C	Non-sys	V - A
		1996276							G - A	Non-sys	V - I
		1996278							T - C	Sys	-
		1996285		**		**			G - A	Non-sys	G - R
		1996286							G - A	Non-sys	G - E
		1996314							T - C	Sys	-
		1996317							A - G	Sys	-
		1996323							A - C	Sys	-
		1996329							A - G	Sys	-
		1996338							T - C	Sys	-
		1996353							A - C	Sys	-
		1996380							C - T	Sys	-
		1996383							G - T	Non-sys	Q - H
		1996389							C - A	Sys	-
		1996401							G - A	Sys	-
		1996404							C - T	Sys	-
		1996422							G - A	Sys	-
		1996500							T - C	Sys	-
		1996506							C - T	Sys	-
		1996557							A - G	Sys	-
		1996573							C - T	Sys	-
		1996578							G - A	Sys	-
		1996584							A - G	Sys	-
		1996601							G - C	Non-sys	R - T
		1996607							C - T	Non-sys	A - V
		1996609							A - G	Non-sys	N - D
		1996613							A - G	Non-sys	E - G
		1996616							T - G	Non-sys	L - *
		1996622							C - T	Non-sys	T - I
		1996626							C - T	Sys	-
		1996634							C - G	Non-sys	T - S
		1996637							G - A	Non-sys	G - E
		1996640		**	**	**			A - C	Non-sys	N - T
		1996642							T - C	Non-sys	Y - H
		1996656							G - A	Sys	-
		1996694							C - T	Non-sys	A - V
		1996696							A - G	Non-sys	I - V
		1996701							T - G	Non-sys	I - M
		1996709							A - C	Non-sys	E - A
		1996710							G - T	Non-sys	E - D
		1996726							T - C	Sys	-
		1996729							A - T	Non-sys	M - L
		1996731							G - C	Non-sys	M - I
		1996735							T - A	Non-sys	L - I
		1996743							T - C	Sys	-
		1996746							A - G	Sys	-
		1996787							G - A	Non-sys	S - N
		1996788							T - C	Sys	-
		1996804							C - T	Sys	-
		1996806							G - A	Sys	-
		1996815							C - T	Sys	-
		1996825		**	**	**	*		A - T	Non-sys	M - L
		1996831							G - A	Non-sys	V - M
LOC_Os01g41420	23445260-23450935	23447321							C - A	Non-sys	A - D
		23447342							C - T	Non-sys	A - V
		23447440							G - A	Non-sys	A - T
		23447484							C - T	Sys	-
		23447496							G - C	Sys	-
		23447533							C - A	Non-sys	R - S
		23447562							G - A	Sys	-
		23447576			**	**			A - T	Non-sys	Y - F
		23447583							C - T	Sys	-
		23447590			**	**			A - G	Non-sys	T - A
		23447596							A - C	Sys	-
		23447602					**		G - A	Non-sys	A - T
		23447610							A - C	Sys	-
		23447748							A - C	Sys	-
		23447847							G - A	Sys	-
		23447904							G - A	Sys	-
		23447922							C - G	Non-sys	I - M
		23448181			**	**			T - A	Non-sys	L - M
		23448207							G - A	Sys	-
		23448222							C - G	Sys	-
		23448249							G - A	Sys	-
		23448257			**	**			C - T	Non-sys	A - V
		23448259							C - G	Non-sys	P - A
		23448263			**	**			C - T	Non-sys	A - V
		23448315							G - A	Sys	-
		23448324							C - T	Sys	-
		23448382							C - T	Sys	-
		23450295			**			*	A - G	Non-sys	K - R
		23450302							C - T	Sys	-
		23450332							G - A	Sys	-
		23450340			**			*	C - T	Non-sys	T - M
		23450355			**			*	T - C	Non-sys	M - T
		23450394							C - T	Non-sys	P - L
		23450400			**			**	G - A	Non-sys	R - Q
		23450413							C - A	Sys	-
		23450417							C - T	Non-sys	R - C
		23450424				**			G - A	Non-sys	W - *
		23450697			**			*	G - C	Non-sys	G - A
		23450713							A - G	Sys	-
		23450725							T - C	Sys	-
		23450762			**			*	G - T	Non-sys	G - C
		23450768						**	T - G	Non-sys	W - G
		23450779							G - A	Sys	-
		23450810							C - T	Non-sys	L - F
		23450813				**			T - C	Non-sys	C - R
		23450833							C - T	Sys	-
		23450861							C - T	Non-sys	R - C
		23450920							G - A	Sys	-
LOC_Os02g14170	7758772-7762495	7761111							C - G	Non-sys	L - V
		7761461							G - A	Non-sys	V - I
		7761476						**	G - A	Non-sys	V - I
		7761352							T - G	Sys	-
		7761374							G - T	Non-sys	D - Y
		7761461							G - A	Non-sys	V - I
		7761476						**	G - A	Non-sys	V - I
LOC_Os02g14190	7772399-7778161	7774828							G - A	Sys	-
		7775904							C - T	Non-sys	G - R
LOC_Os07g38810	23282551-23286973	23282889							C - T	Sys	-
		23283025							T - A	Non-sys	D - V
		23283131				**			A - C	Non-sys	C - G
		23283732							T - C	Sys	-
		23283771							G - A	Sys	-
LOC_Os12g37690	23135056-23139352	23135352				*	**		A - G	Non-sys	I - T
		23135360							A - T	Sys	-
		23135381							A - G	Sys	-
		23135417							A - G	Sys	-
		23135425							G - A	Non-sys	L - F
		23135426							T - C	Sys	-
		23135458					**		T - G	Non-sys	K - Q
		23135480							G - T	Non-sys	D - E
		23135543							T - C	Sys	-
		23135567							C - T	Sys	-
		23135570							C - T	Sys	-
		23135573							T - C	Sys	-
		23135584							G - C	Non-sys	P - A
		23135617							T - C	Non-sys	S - G
		23135618							A - G	Sys	-
		23135649							G - A	Non-sys	A - V
		23135678							T - C	Sys	-
		23135684							A - G	Sys	-
		23135744							T - C	Sys	-
		23135746							G - T	Sys	-
		23135777							G - A	Sys	-
		23135795							C - T	Sys	-
		23135807							T - C	Sys	-
		23136769							G - C	Sys	-
		23136965							T - C	Sys	-
		23136986							G - A	Sys	-
		23137055							T - G	Sys	-
		23137082							G - A	Sys	-
		23137098							A - G	Non-sys	L - P
		23137101					*		A - G	Non-sys	V - A
		23137107				**	*		G - A	Non-sys	A - V
		23137142							C - T	Sys	-
		23137154							G - A	Sys	-
		23137185							C - A	Non-sys	S - I
* and ** indicated that there were significant and extremely significant difference between alleles.

## Sheet: Japonica
Supplementary Table 15 SNPs leading amino acid polymorphisms for root thickness candidate genes in pools, parents and populations.
Gene	Flanks	SNP	Diff. in parents	Diff. in pools	Diff. in populaitons	Alleles	Sys/Non-sys	Amino acid polymorphism
				Japonica	Japonica
LOC_Os01g05070	2378810-2384690	2379212				G - A	Non-sys	S - L
		2379352				T - C	Sys	-
		2380523				C - A	Non-sys	R - L
		2380743				C - T	Non-sys	A - T
		2381936				G - A	Sys	-
		2381958				A - G	Non-sys	V - A
		2379212				G - A	Non-sys	S - L
		2380523				C - A	Non-sys	R - L
		2380743				C - T	Non-sys	A - T
LOC_Os04g25360	14673326-14679205	14675824		**	**	T - G	Non-sys	L - R
		14675954				A - G	Sys	-
		14677330				C - T	Sys	-
		14678394				C - T	Non-sys	L - F
LOC_Os06g37070	21881125-21884995	21884835				C - T	Sys	-
		21884838				A - G	Sys	-
		21884850				A - G	Sys	-
		21884950				G - C	Sys	-
		21884971				T - C	Sys	-
		21884984				G - A	Non-sys	V - I
LOC_Os06g49830	30159499-30162653	30161534				A - C	Sys	-
		30161540				C - A	Sys	-
		30161553		**	**	G - A	Non-sys	V - I
		30161565				G - A	Non-sys	G - R
		30162335				G - A	Sys	-
		30162554				T - G	Sys	-
		30162584				C - T	Sys	-
LOC_Os12g36850	22589676-22593522	22591780				G - A	Non-sys	E - K
		22591832				T - C	Non-sys	V - A
		22591854				C - T	Sys	-
		22591879				G - A	Non-sys	V - I
		22591917				G - A	Non-sys	M - I
		22591920				G - A	Sys	-
		22593019			**	T - C	Non-sys	V - A
		22593068				G - C	Sys	-
		22593138				G - C	Non-sys	E - Q
		22593217				C - T	Non-sys	A - V
		22593225				G - A	Non-sys	V - I
		22593244				A - T	Non-sys	Y - F
* and ** indicated that there were significant and extremely significant difference between alleles.

## Sheet: Indica
Supplementary Table 15 SNPs leading amino acid polymorphisms for root thickness candidate genes in pools, parents and populations.
Gene	Flanks	SNP	Diff. in parents	Diff. in pools	Diff. in populaitons	Alleles	Sys/Non-sys	Amino acid polymorphism
				Indica	Indica
LOC_Os03g62740	35503057-35508824	35503939				C - T	Non-sys	V - I
		35504090				G - A	Sys	-
		35504237				G - A	Sys	-
		35504301			**	T - A	Non-sys	K - M
		35506229				T - A	Non-sys	Q - L
		35506321				G - T	Sys	-
		35506329			**	G - C	Non-sys	P - A
		35506381				C - A	Sys	-
		35506505				A - G	Non-sys	L - P
		35506717				G - A	Sys	-
		35506722			*	C - A	Non-sys	A - S
		35506728			*	A - C	Non-sys	C - G
		35506743			**	T - G	Non-sys	I - L
LOC_Os03g62910	35587750-35596069	35589971			*	G - A	Non-sys	S - N
		35591809			*	G - A	Non-sys	A - T
		35592262				T - C	Non-sys	S - P
		35594301				G - T	Non-sys	A - S
		35594891				C - T	Non-sys	A - V
		35594893				G - A	Non-sys	V - I
		35594922				C - T	Sys	-
		35595201				G - A	Non-sys	S - N
		35595400				G - A	Non-sys	G - S
		35595433				A - T	Non-sys	I - L
		35595476		**	**	C - A	Non-sys	A - D
		35595535				T - G	Non-sys	C - G
		35595535				T - G	Sys	-
		35595400				G - A	Non-sys	G - S
		35592262				T - C	Non-sys	S - P
		35594301				G - T	Non-sys	A - S
		35594891				C - T	Non-sys	A - V
		35594893				G - A	Non-sys	V - I
		35595201				G - A	Non-sys	S - N
		35595400				G - A	Non-sys	G - S
LOC_Os03g62950	35606522-35609866	35607121				T - A	Sys	-
		35607123		**	**	C - A	Non-sys	A - S
		35607192			*	T - C	Non-sys	I - V
		35607287				A - C	Non-sys	L - W
		35607367				C - T	Sys	-
		35607440				C - T	Non-sys	R - K
		35607465		**	*	T - C	Non-sys	T - A
		35607471		**	**	C - A	Non-sys	V - L
		35607535				G - T	Sys	-
		35607572				G - T	Non-sys	P - Q
LOC_Os03g63090	35667657-35672795	35670188				C - T	Sys	-
		35670191				G - T	Sys	-
LOC_Os04g02910	1148798-1154219	1149452				G - C	Non-sys	T - R
		1149616				G - A	Sys	-
		1149663				G - A	Sys	-
		1149679				G - A	Sys	-
		1149796				T - C	Sys	-
		1150569				C - T	Sys	-
		1151209				G - A	Non-sys	R - C
		1151219				C - A	Sys	-
		1151465				G - A	Non-sys	A - V
		1151518				C - A	Sys	-
		1151526			**	C - T	Non-sys	A - T
		1151587				G - A	Sys	-
		1151598				G - A	Non-sys	L - F
		1151640				C - T	Non-sys	G - S
		1149452				G - C	Non-sys	T - R
		1151209				G - A	Non-sys	R - C
		1149764		**	**	G - A	Non-sys	A - V
LOC_Os05g08730	4784584-4789693	4787113				A - G	Non-sys	H - R
		4789224				G - A	Sys	-
		4789461				T - C	Sys	-
LOC_Os05g08810	4854173-4867677	4855105				T - C	Sys	-
		4855826				G - A	Sys	-
		4855880				A - G	Sys	-
		4857724				T - C	Sys	-
		4857945				A - G	Sys	-
		4858005				C - T	Sys	-
		4858989				C - T	Sys	-
		4859091				A - T	Sys	-
		4860906				G - A	Sys	-
		4861523				G - A	Sys	-
		4861550				T - A	Non-sys	E - D
		4861580				A - G	Sys	-
		4861691				A - C	Sys	-
		4862017				G - A	Sys	-
		4863112				G - A	Sys	-
LOC_Os05g08820	4866041-4869599	4868160		**	**	C - T	Non-sys	A - V
		4868998				C - T	Sys	-
		4869056				C - T	Non-sys	A - V
LOC_Os05g10780	5954551-5958246	5954567				T - A	Non-sys	E - V
		5954568				C - A	Non-sys	E - *
		5954677				G - A	Sys	-
		5954755				G - A	Sys	-
		5954764				G - A	Sys	-
		5954818				T - G	Sys	-
		5955175				C - A	Sys	-
		5955187				G - C	Sys	-
		5955249				T - C	Non-sys	I - V
		5955251				C - T	Non-sys	G - D
		5955269				G - C	Non-sys	A - G
		5955272				G - A	Non-sys	A - V
		5955331				C - G	Sys	-
		5955355				G - T	Sys	-
		5955415				G - A	Sys	-
		5955631				C - T	Non-sys	G - D
		5955657				A - G	Sys	-
		5955723				T - A	Sys	-
		5955724				C - A	Non-sys	G - V
		5955744				G - C	Non-sys	S - R
		5955747				C - T	Sys	-
		5955927		**	**	C - A	Non-sys	V - F
		5955966				T - G	Non-sys	M - L
		5955970				T - C	Sys	-
		5955991				A - G	Sys	-
		5956142				T - G	Sys	-
		5956205				A - G	Sys	-
LOC_Os05g39580	23239202-23242677	23239992				C - T	Sys	-
		23240013				C - T	Sys	-
		23240046				G - A	Sys	-
		23240163				G - A	Sys	-
LOC_Os05g39650	23273358-23282964	23274729				C - T	Sys	-
		23275636				G - A	Sys	-
		23276228				A - G	Sys	-
		23276497				G - A	Sys	-
		23276512				C - T	Sys	-
		23276516		**	**	A - G	Non-sys	L - P
LOC_Os05g39670	23282633-23285757	23284969				C - T	Sys	-
		23285138		**	**	G - A	Non-sys	V - I
LOC_Os07g26110	14986563-14990862	14989006			*	T - C	Non-sys	L - S
		14989034				G - T	Sys	-
		14989038			**	G - C	Non-sys	A - P
		14989048				A - G	Non-sys	K - R
		14989061				C - G	Sys	-
		14989078				C - T	Non-sys	A - V
		14989097				G - A	Sys	-
		14989143			**	G - A	Non-sys	V - I
		14989160				G - C	Sys	-
		14989214				G - T	Sys	-
		14989378				C - T	Sys	-
		14989388				C - T	Sys	-
		14990352				A - C	Sys	-
		14990367				G - T	Sys	-
		14990376				A - G	Sys	-
		14990475				C - T	Sys	-
		14990476				G - A	Non-sys	A - T
		14990484				T - C	Sys	-
		14990514				C - T	Sys	-
LOC_Os07g39260	23502914-23506391	23503347				C - A	Non-sys	R - L
		23503368				C - T	Non-sys	G - E
		23503369				C - T	Non-sys	G - R
		23503375				C - T	Non-sys	G - S
		23503390				G - A	Non-sys	R - *
		23503407				G - A	Non-sys	A - V
		23503445				C - T	Sys	-
		23503542				G - C	Non-sys	A - G
		23503543				C - T	Non-sys	A - T
		23503619				C - T	Sys	-
		23503645				G - T	Non-sys	L - I
		23503749				A - T	Non-sys	L - Q
LOC_Os09g37600	21675478-21680309	21677597				C - T	Non-sys	S - L
		21677646				G - T	Sys	-
		21677778				G - T	Sys	-
		21678156				C - T	Sys	-
		21679453				C - T	Sys	-
		21679649				C - T	Sys	-
LOC_Os09g38110	21956392-21959337	21956945				G - T	Non-sys	A - E
		21957172				C - G	Sys	-
		21957186				T - C	Non-sys	T - A
LOC_Os11g25454	14509762-14518345	14510388				C - T	Non-sys	V - I
		14510626				G - A	Sys	-
		14515843				G - T	Non-sys	A - E
		14516147				C - T	Non-sys	D - N
		14516238				G - C	Non-sys	H - Q
		14516282				G - T	Non-sys	H - N
LOC_Os11g28600	16506953-16509935	16507531				G - A	Sys	-
		16507535		**	*	C - T	Non-sys	R - H
		16507542		**	*	C - T	Non-sys	V - I
		16507546				A - G	Sys	-
		16507554			*	G - A	Non-sys	Q - *
		16507557				A - G	Non-sys	W - R
		16507569				C - T	Non-sys	G - R
		16507571				G - A	Non-sys	T - M
		16507598				C - T	Non-sys	R - H
		16507600				G - A	Sys	-
		16507609				G - A	Sys	-
		16507611				A - G	Non-sys	F - L
		16507620				G - A	Non-sys	Q - *
		16507678				G - T	Sys	-
		16507682				T - C	Non-sys	Q - R
		16507695				C - A	Non-sys	G - C
		16507718				G - A	Non-sys	T - M
		16507745				A - G	Non-sys	I - T
		16507753				C - T	Sys	-
		16507762				C - G	Non-sys	E - D
		16507765				T - G	Sys	-
		16507771				C - T	Sys	-
		16507775				G - A	Non-sys	A - V
		16507777				C - T	Non-sys	M - I
* and ** indicated that there were significant and extremely significant difference between alleles.
