# Supplementary material for: Loci and natural alleles underlying robust roots and adaptive domestication of upland ecotype rice in aerobic conditions
Source: PLoS Genet. 2018 Aug 10;14(8):e1007521. doi: 10.1371/journal.pgen.1007521 (PMC6086435; doi:10.1371/journal.pgen.1007521)
Supplement: S16 Table — (XLSX) [file pgen.1007521.s033.xlsx]

## Sheet: Sheet1
Supplementary Table 16 Primers used in this study.
Experiment	Primers name	Sequence
Ti-OsSIZ2 (OsSIZ2, LOC_Os03g50980) characterizaion	LP	5' GCTTGGACTTCCAAAGCAAG
	RP	5' AAAGGGGCAAACAAATTGTG
	RB	5' TTGGGGTTTCTACAGGACGTAAC
Ti-OsRL7.1 (OsRL7.1, LOC_Os07g03160) characterization	LP	5' GACGAGTCGAGACTGACACG
	RP	5' CGCTAATAAGCCGTTATGGC
	RB	5' TTGGGGTTTCTACAGGACGTAAC
Ti-OsRL8.2 (OsRL8.2, LOC_Os08g43040) characterization	LP	5' TGACTATGTCAGCCGTCAGC
	RP	5' GAACATTGAGTGCACATCCG
	pGA2715-LB	5' CTAGAGTCGAGAATTCAGTACA
Control (HsfA4a, LOC_Os01g54550) characterization	K-LP	5' TTTCATAAAAGGACAGCGGC
	K-RP	5' GAGGAAGGCACCAATGTCAG
	pGA2717-LB	5' ACGCTGAACTTGTGGCCGTT
Ti-OsRL11.1 (OsRL11.1, LOC_Os11g43320) characterization	I-LP	5' AAGCTGAAAATGTCGAACCG
	I-RP	5' CCTTGATGAACTGCATGTCG
	pGA2717-LB	5' ACGCTGAACTTGTGGCCGTT
