# Supplementary material for: Loci and natural alleles underlying robust roots and adaptive domestication of upland ecotype rice in aerobic conditions
Source: PLoS Genet. 2018 Aug 10;14(8):e1007521. doi: 10.1371/journal.pgen.1007521 (PMC6086435; doi:10.1371/journal.pgen.1007521)
Supplement: S17 Table — (XLSX) [file pgen.1007521.s034.xlsx]

## Sheet: Root length candidate gene
Supplementary Table 17 Ratio of genetic diversity and Tajima's D test of root length and root thickness candidate genes among different populations.
Root length candidate gene	πnon-L-T-root / πL-T-root in japonica	πnon-L-T-root / πL-T-root in indica	πw / πJ	πw / πI	Tajima'D in wild rice	Tajima'D in non-L-T-root in indica	Tajima'D in non-L-T-root in japonica	Tajima'D in L-T-root in indica	Tajima'D in L-T-root in japonica
LOC_Os01g11520*	0.882	1.271	0.746	1.249	1.298	1.042	0.739	0.338	1.667
LOC_Os01g11570	0.794	1.148	0.778	0.957	0.763	1.218	0.051	0.944	1.323
LOC_Os01g54515	1.47	0.488	5.9	1.358	1.848	0.17	-0.492	1.792	-0.505
LOC_Os01g54550	0.504	0.848	1.429	2.044	0.823	-0.133	-0.67	0.77	0.459
LOC_Os01g57610*	3.713	1.028	1.044	0.826	0.054	0.991	0.101	0.768	-0.68
LOC_Os03g02580	1.228	1.332	1.01	1.24	0.469	1.068	-0.134	-0.422	0.967
LOC_Os03g48310	22.141	1.377	3.856	0.686	1.142	2.607	-0.471	1.278	-1.234
LOC_Os03g48320	19.773	1.215	4.759	1.03	0.989	1.478	-0.81	0.787	-1.189
LOC_Os03g48370*	15.922	1.509	3.856	0.793	1.341	2.508	-0.655	1.063	-1.44
LOC_Os03g50040	15.98	2.656	5.285	0.745	1.237	2.695	-0.75	0.028	-1.227
LOC_Os03g50110	16.198	2.544	5.655	0.967	1.871	2.544	-0.792	-0.075	-0.728
LOC_Os03g50350**	102.073	2.835	16.957	2.558	-0.072	3.161	-0.229	0.125	-1.082
LOC_Os03g50355	35.564	3.409	4.498	1.388	0.851	1.322	-0.906	0.023	-0.403
LOC_Os03g50430	39.629	3.608	7.144	1.391	2.057	1.707	-0.882	-0.803	-1.294
LOC_Os03g50450	21.431	2.633	5.795	0.995	1.403	1.818	-0.971	-0.025	-1.183
LOC_Os03g50470*	15.02	2.235	5.786	1.009	1.405	1.979	-0.953	-0.304	-1.161
LOC_Os03g50480	30.44	3.779	6.3	1.065	1.687	1.867	-0.86	-0.289	-0.925
LOC_Os03g50780	19.388	2.598	7.39	1.017	1.806	2.516	-0.841	0.357	-1.178
LOC_Os03g50980**	29.639	1.118	5.184	1.051	1.827	1.995	-0.594	1.444	-1.145
LOC_Os03g51270	31.22	1.178	3.203	0.552	0.656	2.477	-0.527	1.746	-1.196
LOC_Os03g51790	12.187	1.165	2.161	0.711	0.559	1.657	-0.305	1.46	-1.285
LOC_Os03g51830	13.383	1.144	2.475	0.463	0.137	2.07	-0.621	1.729	-1.45
LOC_Os04g50680	0.914	1.292	2.202	0.863	1.053	2.094	0.035	1.032	1.086
LOC_Os04g50700	12.09	1.336	2.184	0.672	0.503	2.941	-0.517	1.469	-0.692
LOC_Os04g50760	5.438	1.282	1.941	0.905	1.107	1.837	-0.124	0.902	0.973
LOC_Os04g50770	0.605	1.239	1.058	0.877	1.236	1.731	0.29	0.937	1.86
LOC_Os05g04570	1.338	1.053	4.336	0.846	1.649	2.209	-0.706	1.879	0.636
LOC_Os05g43240	9.262	2.121	2.799	1.323	1.471	1.085	0.018	-0.397	-1.294
LOC_Os05g43820	14.963	2.119	3.306	1.191	1.906	1.909	-0.096	-0.112	-1.283
LOC_Os06g35030	1.795	2.257	1.251	2.565	1.502	0.758	0.571	-0.066	0.458
LOC_Os06g35140	1.223	8.909	1.14	3.673	0.643	0.14	0.501	-0.515	0.169
LOC_Os07g03020	4.858	1.264	3.145	0.77	1.056	2.392	-0.255	2.191	-1.398
LOC_Os07g03160**	3.456	1.931	10.95	2.817	1.133	0.157	-0.591	0.308	-0.691
LOC_Os07g03180	3.257	2.588	2.222	1.067	1.555	2.29	0.618	0.066	-1.038
LOC_Os07g03200	4.495	1.98	2.254	1.178	0.633	0.843	0.337	-0.17	-0.863
LOC_Os07g48500	0.541	4.782	0.821	2.016	0.781	0.066	0.492	-1.154	2.491
LOC_Os07g48560	0.521	8.542	0.855	2.343	1.421	0.224	0.635	-1.549	3.004
LOC_Os08g43040**	1.686	1.233	1.787	2.095	2.34	0.263	0.325	0.691	-0.134
LOC_Os11g43320**	1.047	0.847	0.889	0.544	0.485	1.664	0.809	2.405	1.712
LOC_Os12g24550	1.381	1.632	0.306	0.563	-0.594	0.543	2.46	-0.29	1.683
LOC_Os12g37580	22.521	1.066	3.551	0.593	0.425	1.909	-1.158	1.428	-0.848
LOC_Os12g37590	30.845	1.047	4.809	0.728	0.79	1.796	-1.209	1.401	-1.244
LOC_Os12g37640	54.591	1.037	3.816	0.485	-0.44	2.38	-1.488	1.825	-0.877
LOC_Os12g37840	16.575	1.204	4.484	0.802	0.61	1.163	-1.097	0.461	-0.326
Average	14.5905	2.08816	3.6663	1.2048	1.032	1.572	-0.266	0.579	-0.261
πL-T-root shows π value of varieties in L-T-root region in neighbor-joining tree of 997 cultivated rice and 446 wild rice based on robust-root candidate genes.
πnon-L-T-root shows π value of varieties absence of L-T-root region in neighbor-joining tree of 997 cultivated rice and 446 wild rice based on robust-root candidate genes.
* indicates that there are significant root length differences among haplotypes of the gene.
** indicates that there are significant root length differences among haplotypes of the gene and the gene is confirmed by T-DNA insertion lines.

## Sheet: Root thickness candidate gene
Supplementary Table 17 Ratio of genetic diversity and Tajima's D test of root length and root thickness candidate genes among different populations.
Root thickness candidate gene	πnon-L-T-root / πL-T-root in japonica	πnon-L-T-root / πL-T-root in indica	πw / πJ	πw / πI	Tajima'D in wild rice	Tajima'D in non-L-T-root in indica	Tajima'D in non-L-T-root in japonica	Tajima'D in L-T-root in indica	Tajima'D in L-T-root in japonica
LOC_Os02g13400*	0.585	2.387	0.876	4.807	2.656	-0.578	0.747	-1.26	2.861
LOC_Os02g20980	4.776	2.938	1.211	1.159	0.906	0.686	0.89	-0.124	-0.335
LOC_Os02g40010	1.493	0.87	1.754	0.572	0.987	2.426	0.296	2.852	-0.309
LOC_Os03g08560	3.801	18.406	2.684	2.364	2.354	0.724	0.517	-1.131	-0.721
LOC_Os04g02754	1.916	1.155	0.629	0.824	0.777	1.426	1.171	1.088	0.605
LOC_Os04g02780*	1.408	0.989	0.668	0.803	0.378	0.854	1.672	1.183	0.712
LOC_Os04g30490*	0.611	2.504	0.887	1.044	2.083	2.543	-0.21	0.157	1.395
LOC_Os04g30920*	12.846	4.427	3.112	0.528	1.44	4.331	-0.274	-0.508	-1.493
LOC_Os04g31000*	3.648	4.645	2.042	0.683	2.14	4.518	-0.09	-0.537	-0.769
LOC_Os04g31010*	10.845	3.653	4.35	0.806	3.366	4.235	-0.011	-0.501	-0.229
LOC_Os04g31020*	2.797	3.338	3.294	0.909	3.039	4.324	-0.255	-0.072	-1.136
LOC_Os04g31110	19.319	4.136	5.147	0.77	3.382	4.939	-0.591	-0.52	-1.616
LOC_Os04g31120*	5.604	2.299	4.36	0.825	2.83	3.864	-0.34	1.288	-1.136
LOC_Os04g31190	9.706	1.609	5.218	0.657	1.679	3.365	-0.693	1.661	-1.425
LOC_Os04g31210	9.827	1.346	1.61	13.964	-1.005	0.003	-0.747	2.224	-1.609
LOC_Os04g31270	12.986	1.181	5.32	0.602	1.191	3.044	-0.87	2.36	-1.117
LOC_Os04g31290	9.549	1.119	4.594	0.733	1.676	2.769	-0.544	2.444	-1.08
LOC_Os04g31320	3.737	1.578	5.543	0.65	1.742	2.97	-0.629	2.032	-0.734
LOC_Os04g50950	32.666	2.559	4.108	1.35	1.928	1.776	-0.148	-0.434	-1.291
LOC_Os04g51060*	2.932	2.253	3.311	0.6	0.104	1.615	-0.863	0.11	-0.608
LOC_Os04g51080*	1.872	1.663	2.139	0.665	0.095	1.609	-0.778	0.72	-0.691
LOC_Os04g51172	2.328	1.598	2.503	0.881	0.841	1.125	-0.173	0.79	1.287
LOC_Os04g55480	0.832	4.877	0.652	2.77	1.147	-0.367	2.775	-1.541	3.649
LOC_Os06g36800	1.598	1.541	1.802	1.132	1.997	1.489	0.682	2.053	-0.203
LOC_Os06g36810*	1.481	0.797	1.704	0.964	1.742	1.532	0.201	2.061	-0.543
LOC_Os06g36830	2.266	0.908	1.472	0.871	0.561	1.002	0.279	1.068	-0.466
LOC_Os06g36940	1.249	1.203	2.084	1.429	3.963	1.983	0.755	1.057	0.144
LOC_Os06g36990	1.06	1.277	2.033	1.348	2.833	1.83	0.572	0.947	0.404
LOC_Os06g37070	3.683	0.964	3.788	1.144	2.956	2.051	0.176	1.912	-0.315
LOC_Os06g37080	1.17	1.115	2.115	1.057	1.784	1.657	0.426	1.27	0.004
LOC_Os06g37700	1.896	1.161	0.562	0.774	0.541	1.348	2.185	0.924	0.536
LOC_Os06g37710	1.809	1.182	0.533	0.772	1.04	1.611	2.413	0.847	0.808
LOC_Os06g37840*	1.532	1.27	0.864	0.946	1.218	0.862	1.477	0.18	0.087
LOC_Os07g38170	2.575	1.512	1.123	1.401	2.71	1.159	2.467	0.188	0.745
LOC_Os07g38230	12.618	1.58	2.026	1.626	1.731	0.139	1.252	-0.39	0.038
LOC_Os07g38360	6.095	1.89	1.721	1.526	0.854	0.485	0.902	-0.294	0.314
LOC_Os07g38600	0.88	1.356	1.225	1.026	0.235	0.826	0.048	-0.053	0.916
LOC_Os07g39220	6.695	1.429	2.393	1.879	2.354	0.788	0.441	-0.022	0.739
LOC_Os08g14195	4.01	1.64	4.669	0.897	1.446	2.309	-0.652	0.557	0.887
LOC_Os08g14200	0.526	1.261	0.992	0.593	1.033	2.619	0.25	2.13	1.804
LOC_Os08g14310	1.852	1.414	1.854	0.749	1.916	2.848	0.26	1.552	1.896
LOC_Os08g14330	4.399	2.147	2.546	0.532	0.686	2.571	-0.554	0.601	0.935
LOC_Os08g14364	0.591	1.276	0.678	0.445	0.67	2.703	0.187	1.679	1.39
LOC_Os08g14390	1.427	1.177	1.413	0.564	0.863	2.098	-0.115	1.601	1.231
LOC_Os08g14440	2.67	1.369	1.789	0.689	1.608	2.919	-0.278	1.753	1.404
LOC_Os08g14490	0.696	1.875	1.892	0.877	1.395	2.098	-0.543	1.281	1.243
LOC_Os08g14570	1.775	2.205	1.086	0.577	0.157	1.559	0.077	-0.35	0.864
LOC_Os08g14580	1.03	1.59	1.31	0.619	0.404	1.647	-0.232	0.709	1.638
LOC_Os08g14600	0.942	1.639	0.588	0.55	0.084	1.1	-0.101	1.901	1.235
LOC_Os08g14620	0.871	2.263	0.72	0.665	1.233	2.263	1.276	0.247	2.243
LOC_Os08g14640	1.217	1.075	2.13	0.787	2.057	2.682	0.761	2.095	1.927
LOC_Os08g14660*	1.123	0.991	1.341	0.866	2.797	2.815	1.089	3.27	1.858
LOC_Os08g14720	0.843	0.944	0.846	0.577	1.824	2.563	0.834	2.855	2
LOC_Os08g14760	4.532	1.269	1.87	0.682	1.766	2.888	-0.364	1.85	1.717
LOC_Os08g14770	0.698	1.009	1.748	0.731	1.016	1.798	-0.484	1.728	1.049
LOC_Os08g14810	2.061	1.413	1.839	0.664	1.417	2.277	-0.303	1.218	0.726
LOC_Os08g15050*	0.642	1.458	0.911	0.966	1.478	1.719	0.394	0.502	2.101
LOC_Os08g44390	9.143	1.263	2.197	2.401	1.941	0.324	0.922	-0.119	-1.151
LOC_Os09g11450	6.718	1.1	2.133	0.525	0.163	2.596	-0.125	2.217	-0.421
LOC_Os09g31970	21.159	1.762	1.656	0.606	-0.093	1.781	0.21	1.042	-1.427
LOC_Os11g18730	7.709	1.462	1.911	0.763	1.081	1.701	0.543	1.177	-1.179
LOC_Os11g18770	11.901	1.669	1.68	0.854	0.726	1.65	0.621	0.823	-1.19
LOC_Os11g18830	7.959	2.021	1.584	0.826	0.64	1.497	0.612	0.422	-1.077
LOC_Os11g18880	14.574	1.6	1.513	0.684	0.337	1.462	0.504	0.862	-0.972
LOC_Os11g18990	12.195	1.85	1.616	0.943	1.136	1.354	0.901	0.106	-1.316
LOC_Os11g19130	30.437	2.397	1.987	0.653	1.323	2.575	0.704	1.079	-1.312
LOC_Os11g19340	18.298	2.461	1.47	0.811	1.131	1.92	1.152	-0.22	-1.633
LOC_Os11g19490	19.068	4.049	1.199	1.754	1.103	0.43	1.716	-1.16	-1.674
LOC_Os11g19700	21.506	5.589	1.199	1.145	0.596	0.897	1.463	-0.73	-1.485
LOC_Os11g19800	22.265	7.43	0.834	1.061	1.033	1.007	1.532	-0.264	-1.263
LOC_Os11g19810	17.628	4.219	0.726	0.889	0.322	0.77	1.753	-0.444	-1.537
LOC_Os11g19880	23.811	3.661	1.434	1.145	1.418	1.913	1.171	-0.169	-1.599
LOC_Os11g20020	19.947	6.204	1.174	0.85	0.224	0.961	1.177	-0.68	-1.244
LOC_Os11g20160	24.565	4.992	1.413	1.477	0.567	1.086	1.313	-0.37	-1.454
LOC_Os11g20239	13.98	2.628	1.314	0.833	0.966	1.763	1.43	-0.006	-1.446
LOC_Os11g20330	16.642	2.214	1.562	0.712	1.077	2.364	0.986	0.409	-1.487
LOC_Os11g20490	17.077	5.487	1.082	0.982	0.38	0.968	1.192	-0.435	-1.069
LOC_Os11g22404	17.722	6.14	1.657	1.538	1.318	1.326	0.974	-0.253	-1.231
LOC_Os11g24060	25.027	4.223	1.179	0.821	0.778	1.876	1.002	-0.753	-1.492
LOC_Os11g24320	18.352	2.694	1.215	1.027	0.965	1.611	1.481	-0.336	-1.707
LOC_Os11g24374	21.08	3.558	1.576	1.005	1.47	1.864	1.143	-0.13	-1.562
LOC_Os11g25080	26.246	1.473	1.272	0.538	1.281	1.981	1.296	1.329	-1.611
LOC_Os11g25090	26.246	1.473	1.272	0.538	0.655	3.107	0.507	2.135	-1.675
LOC_Os11g25100	23.628	1.086	2.246	0.664	1.405	2.79	0.333	-	-1.23
LOC_Os11g25160	19.617	1.702	1.455	0.842	1.235	1.979	1.032	1.225	-1.527
LOC_Os11g25230	22.556	2.617	0.894	0.87	0.802	1.009	1.625	-0.263	-1.586
LOC_Os11g25560	19.105	11.964	2.029	3.889	3.126	0.325	1.77	-1.51	-1.571
LOC_Os11g25700	20.103	1.956	1.581	1.201	1.209	1.513	1.108	1.015	-1.482
LOC_Os11g25780	19.408	4.729	1.456	0.71	0.747	1.602	1.087	0.496	-1.531
LOC_Os11g25920	21.022	1.427	1.37	0.795	0.957	1.479	1.099	0.785	-1.526
LOC_Os11g26030	13.27	1.755	0.998	0.795	0.794	1.236	1.706	0.708	-1.395
LOC_Os11g26150	15.721	5.162	1.904	2.123	1.769	1.475	1.091	0.326	-1.263
LOC_Os11g26190	15.002	2.834	0.565	0.647	0.4	0.813	1.558	-0.257	-1.367
LOC_Os11g26570	19.165	1.734	1.638	0.894	1.454	1.842	0.97	0.505	-1.473
LOC_Os11g26750	28.076	1.152	1.376	0.654	0.65	1.852	0.795	1.122	-1.576
LOC_Os11g27795	10.937	1.556	1.616	1.334	2.363	1.174	1.146	0.5	-1.475
LOC_Os11g28130	13.651	1.474	1.538	1.314	1.865	1.148	1.292	0.438	-1.623
Average	9.97023	2.51028	1.85773	1.15468	1.314	1.809	0.613	0.644	-0.312
πL-T-root shows π value of varieties in L-T-root region in neighbor-joining tree of 997 cultivated rice and 446 wild rice based on robust-root candidate genes.
πnon-L-T-root shows π value of varieties absence of L-T-root region in neighbor-joining tree of 997 cultivated rice and 446 wild rice based on robust-root candidate genes.
* indicates that there are significant root thickness differences among haplotypes of the gene.
