# Supplementary material for: Loci and natural alleles underlying robust roots and adaptive domestication of upland ecotype rice in aerobic conditions
Source: PLoS Genet. 2018 Aug 10;14(8):e1007521. doi: 10.1371/journal.pgen.1007521 (PMC6086435; doi:10.1371/journal.pgen.1007521)
Supplement: S18 Table — (XLSX) [file pgen.1007521.s035.xlsx]

## Sheet: Pot experiment
Supplementary Table 18 RPKM of all annotated gene in long-root varieties and controls.
Gene	Niponbare (leaves)	Niponbare (roots)	IRAT109 (leaves)	IRAT109 (roots)	Yuefu (leaves)	Yuefu (roots)	HGL (leaves)	HGL (roots)
LOC_Os01g01010	11.3059	3.32592	9.27958	3.13179	9.25879	4.33259	8.88164	3.8323
LOC_Os01g01019	0.109466	4.93342	0.374368	5.84645	0.169269	4.6463	0.122448	5.48096
LOC_Os01g01030	1.92447	5.7002	1.77505	7.41423	1.71142	5.27329	1.8367	5.37072
LOC_Os01g01040	13.4387	11.3585	9.52878	11.6634	10.9017	10.5219	10.2585	11.685
LOC_Os01g01050	10.2382	5.08675	10.7114	3.84453	10.3167	4.95831	9.58917	3.9177
LOC_Os01g01060	67.8547	55.1771	113.33	55.7404	57.6822	53.2069	94.6875	56.1822
LOC_Os01g01070	9.63196	8.0856	7.67815	5.28267	9.09758	6.71638	6.95686	4.83261
LOC_Os01g01080	24.7722	24.0035	18.9587	30.866	26.2886	25.8858	21.5895	31.1745
LOC_Os01g01110	0.10987	-	0.0394327	0.047652	0.698161	-	0.133423	0.1079
LOC_Os01g01115	3.24189	0.894984	3.50296	0.607805	3.38811	1.10369	3.3293	0.634171
LOC_Os01g01120	11.5709	1.93811	10.1816	2.68724	11.6296	1.30353	11.5116	1.77662
LOC_Os01g01130	4.40152	3.87497	3.70712	3.26895	3.53614	3.95159	4.25383	3.90147
LOC_Os01g01150	20.4398	8.48506	16.7427	6.57864	17.6816	7.75788	15.4427	7.18464
LOC_Os01g01160	6.03722	1.7987	2.42908	2.08002	5.67711	2.11438	2.50223	1.6027
LOC_Os01g01170	-	0.285205	0.0152911	0.373521	-	0.236399	-	0.441878
LOC_Os01g01190	0.0185703	0.933607	-	3.29051	-	0.665612	-	2.44334
LOC_Os01g01280	42.3382	0.767125	32.803	1.29228	38.4981	0.713113	39.5727	1.04829
LOC_Os01g01290	0.854978	0.116438	0.773499	0.030661	0.899887	-	0.885624	-
LOC_Os01g01295	5.18423	22.1852	8.68376	19.4536	5.57957	18.2403	6.83181	16.9658
LOC_Os01g01302	142.183	1.81436	93.5393	1.5327	119.698	1.54282	112.127	1.19688
LOC_Os01g01307	23.8602	37.8563	27.0905	46.3467	25.4489	37.4747	24.5634	43.2147
LOC_Os01g01340	2306.36	7.08398	1718.8	12.0447	2191.75	5.85047	2357.53	6.41268
LOC_Os01g01350	8.11191	2.73792	4.0205	3.16475	6.64199	2.74822	6.54347	2.97916
LOC_Os01g01360	2.5637	0.356121	1.24749	0.573615	1.52021	0.471483	1.45406	0.548784
LOC_Os01g01369	19.2368	13.1615	16.1695	16.1951	19.9505	15.3326	19.3582	19.1534
LOC_Os01g01380	2.03919	0.710242	1.90313	0.558044	1.65459	0.565711	1.28021	0.69064
LOC_Os01g01390	5.88805	3.91757	5.46347	3.84593	6.06068	2.99512	4.92568	4.20071
LOC_Os01g01400	0.058038	0.118437	0.0122935	0.192129	0.00937873	0.167671	0.0608985	0.202496
LOC_Os01g01410	8.99609	3.75652	7.28079	4.22229	6.86855	2.61801	6.74802	3.51029
LOC_Os01g01420	36.994	12.7125	30.0052	11.4958	35.6543	11.9087	31.3389	9.80561
LOC_Os01g01430	0.157744	0.887002	0.234417	0.628191	0.201786	0.965785	0.208163	0.522624
LOC_Os01g01440	-	0.20856	-	-	-	0.230315	-	-
LOC_Os01g01450	108.368	53.8582	82.1965	85.1722	105.395	57.8126	104.127	84.1957
LOC_Os01g01470	-	-	-	0.0949305	-	0.0416801	-	0.0267668
LOC_Os01g01484	14.0011	3.27916	10.0991	3.73644	12.8505	3.24137	9.5549	3.59823
LOC_Os01g01510	16.3674	4.77107	21.2193	5.2076	14.7714	5.30003	16.8695	5.45976
LOC_Os01g01520	0.836491	18.0967	0.742504	21.3288	0.773302	19.231	0.869469	20.1355
LOC_Os01g01570	8.43452	9.8098	9.92852	10.659	7.56445	8.92308	8.15005	9.81378
LOC_Os01g01580	0.363335	0.627919	0.118714	0.68448	0.663211	0.145748	0.321542	0.832248
LOC_Os01g01590	-	-	-	-	0.648845	0.416383	0.384913	-
LOC_Os01g01600	0.107073	0.208222	0.0847227	0.0474943	0.146066	0.086098	0.0752739	0.0685809
LOC_Os01g01610	6.47072	0.937431	4.54047	0.757419	5.75957	0.997994	4.23609	0.514307
LOC_Os01g01620	19.7823	27.7847	20.0225	33.6467	19.3714	34.1559	19.6647	28.2292
LOC_Os01g01640	36.0384	33.2437	39.7245	33.0023	37.2187	31.5376	37.0314	29.0867
LOC_Os01g01650	0.488775	0.693172	0.475372	1.2051	0.391002	1.01707	0.406485	1.02925
LOC_Os01g01660	4.90273	24.6917	4.73438	80.4766	4.66306	31.0894	3.53577	86.9491
LOC_Os01g01670	7.95766	1.98402	10.4328	2.64933	7.0071	1.3398	8.61551	2.7579
LOC_Os01g01680	0.679453	1.37973	0.439712	2.62627	0.696203	1.60007	1.06126	2.94348
LOC_Os01g01689	5.80836	4.65166	4.96241	3.30786	4.71728	3.85443	4.90904	3.46866
LOC_Os01g01700	65.451	41.0044	52.233	56.0643	69.0009	42.3591	61.5015	49.2833
LOC_Os01g01710	94.3318	30.395	70.8902	32.7456	84.5181	36.3792	56.6001	24.8198
LOC_Os01g01720	22.102	14.7159	21.575	15.8206	20.9189	15.0707	19.5321	14.6785
LOC_Os01g01740	4.59806	2.57366	5.27493	4.18211	4.82187	2.52511	5.10725	3.19465
LOC_Os01g01760	2.02005	-	1.62701	-	1.595	0.24206	1.48697	0.170189
LOC_Os01g01770	0.119315	-	0.475496	0.247959	0.455575	0.242278	0.570756	0.461888
LOC_Os01g01780	0.748539	0.713025	0.835996	0.683858	0.870754	0.842354	0.807508	0.951112
LOC_Os01g01790	44.2	9.3679	47.9194	9.75832	40.7323	9.3407	46.0121	10.1858
LOC_Os01g01800	8.51067	4.85408	7.33651	4.91107	8.14076	5.60974	6.59469	4.58933
LOC_Os01g01810	-	-	-	0.141288	-	-	-	0.25057
LOC_Os01g01830	17.0515	9.06844	16.1925	9.60537	15.998	7.46858	15.4018	8.71339
LOC_Os01g01840	1.33	-	1.36609	0.0222393	0.194391	-	0.0598111	0.0321974
LOC_Os01g01870	14.6523	21.1075	44.0441	27.2663	18.2551	23.5165	20.2975	21.4216
LOC_Os01g01880	-	-	0.0575817	0.067603	-	-	-	-
LOC_Os01g01890	0.265676	2.29338	0.108689	3.01729	0.228183	2.18859	0.334582	2.81909
LOC_Os01g01910	3.29117	3.20378	4.09639	5.23403	2.83678	4.19102	4.8265	3.3819
LOC_Os01g01920	14.2333	5.68787	11.3586	4.52704	14.7549	5.42818	11.412	4.15148
LOC_Os01g01930	-	0.245395	0.0982103	0.509877	0.119199	-	0.0550957	0.308154
LOC_Os01g01940	0.318653	0.279093	0.263594	0.693078	0.452196	0.396632	0.277209	0.33608
LOC_Os01g01950	0.419114	0.127198	0.199692	0.139266	0.3597	-	0.265866	0.211374
LOC_Os01g01960	28.5495	17.6791	22.6609	16.1642	26.5839	17.7367	22.122	16.9384
LOC_Os01g01970	4.2925	2.67265	3.52497	3.96584	6.23297	2.95878	3.64829	4.19033
LOC_Os01g01980	-	0.130995	-	0.0730333	0.0840127	-	-	-
LOC_Os01g02000	1.43604	0.131807	1.11344	0.347567	1.57505	0.0676175	0.853622	0.264656
LOC_Os01g02010	0.393399	32.8954	2.01863	77.5903	1.10896	29.5517	1.50688	54.9949
LOC_Os01g02020	6.32532	7.30284	5.71173	9.96903	6.06838	6.97711	5.82059	9.49621
LOC_Os01g02050	0.371409	0.118449	0.159484	0.0504376	0.41658	0.127292	0.331569	0.108476
LOC_Os01g02060	0.309883	0.253446	0.278148	0.066526	0.0886574	0.171206	0.498862	0.260917
LOC_Os01g02070	0.310581	-	0.096156	-	0.205303	-	-	-
LOC_Os01g02080	11.0681	0.217715	13.5885	0.501456	11.2164	-	16.9845	0.758927
LOC_Os01g02090	18.3863	16.1071	16.1475	16.7115	17.0039	15.3799	15.1302	15.7523
LOC_Os01g02110	-	0.049933	-	0.167106	-	0.0520525	-	0.175083
LOC_Os01g02120	-	-	-	-	-	0.0810215	-	-
LOC_Os01g02130	0.91049	1.18788	3.05157	2.19224	1.06351	2.31891	1.4364	1.40114
LOC_Os01g02139	3.05311	12.5741	3.13893	36.6753	4.60629	17.1961	5.40711	37.0419
LOC_Os01g02150	7.95503	28.2186	8.46084	78.1722	8.45172	46.1484	7.88594	81.575
LOC_Os01g02160	0.071494	1.58882	-	16.3924	-	3.63313	-	21.589
LOC_Os01g02170	2.94796	0.878613	4.28992	1.49251	2.84771	1.09388	3.54195	1.28206
LOC_Os01g02180	5.13723	3.31002	6.78357	6.81726	4.76319	3.80656	5.60173	5.26216
LOC_Os01g02190	-	0.477629	0.0403593	0.084495	0.0471827	0.495829	0.211058	0.159327
LOC_Os01g02200	11.0242	35.2032	6.05583	41.7573	8.28488	41.374	6.68128	39.1955
LOC_Os01g02250	-	0.0181689	0.0208292	-	-	-	-	-
LOC_Os01g02270	0.33905	0.238598	0.21656	0.0881853	0.306742	0.230991	1.45629	1.0914
LOC_Os01g02290	0.116569	3.20709	0.237103	4.58527	0.115873	3.11943	0.0788291	3.06191
LOC_Os01g02300	0.0342363	9.63658	0.509749	11.2794	0.116498	6.42201	0.154798	7.95709
LOC_Os01g02310	1.39999	0.382382	0.154268	0.233529	0.849999	0.464936	0.271414	0.126888
LOC_Os01g02320	1.18473	1.49838	1.39789	1.02612	1.76742	1.77425	1.27705	1.08068
LOC_Os01g02334	0.300267	4.05669	1.01774	3.17016	0.681682	4.19843	1.07958	4.17119
LOC_Os01g02350	2.28437	1.62901	1.34927	2.28837	1.89279	1.67975	1.62816	2.50274
LOC_Os01g02360	0.861697	0.953294	0.501279	0.800317	0.613743	0.661736	0.460831	0.676119
LOC_Os01g02370	10.6177	-	-	-	7.35096	-	-	-
LOC_Os01g02390	3.27353	1.21278	3.52557	0.701555	3.70325	1.0814	3.75387	1.65701
LOC_Os01g02400	7.79426	0.418492	3.31622	0.258937	7.2748	0.417196	2.74805	0.331717
LOC_Os01g02410	0.0169412	-	0.038934	-	-	0.0310053	0.02029	-
LOC_Os01g02420	1.13853	0.353814	0.792777	0.548798	0.853564	0.345496	0.619872	0.286095
LOC_Os01g02430	0.175294	-	0.0308195	0.0652252	0.313493	0.324383	0.0143238	0.0206543
LOC_Os01g02440	0.0810121	-	0.0954774	0.0236289	0.0709361	0.0883302	0.0578216	-
LOC_Os01g02460	-	-	0.16631	0.115266	0.224749	0.17382	0.327766	0.266017
LOC_Os01g02470	2.50292	0.322209	1.85849	0.120159	2.0251	0.373167	1.5619	0.238033
LOC_Os01g02490	2.79986	0.059307	0.286054	0.048909	3.26346	0.201474	0.432115	0.113089
LOC_Os01g02500	3.81837	6.16535	2.61407	0.338914	2.77759	0.63076	4.36141	0.635876
LOC_Os01g02550	1.00468	-	1.33428	-	2.19224	-	1.11492	-
LOC_Os01g02560	1.89887	0.0709375	1.47644	-	4.61484	0.0704786	0.831653	-
LOC_Os01g02570	3.40723	-	4.47717	0.069009	3.57519	0.0392386	4.60296	0.0850998
LOC_Os01g02580	2.3995	-	2.23715	-	2.25808	-	2.41889	-
LOC_Os01g02590	3.61072	0.182654	3.10966	0.105025	3.65097	0.204754	2.00327	0.146507
LOC_Os01g02600	5.40245	0.0439689	6.06208	0.0756634	4.63177	-	4.62242	0.086834
LOC_Os01g02610	0.0315074	0.0250736	2.92716	0.0628692	0.0834338	-	3.11913	0.0199323
LOC_Os01g02680	-	-	0.0194434	0.0177564	0.0131135	-	-	-
LOC_Os01g02690	0.256145	0.346707	-	-	0.223498	0.261474	0.0179177	0.0299849
LOC_Os01g02700	12.4228	0.058073	5.11362	0.147249	9.50865	-	7.77804	0.123403
LOC_Os01g02710	36.6578	-	6.6246	0.131965	23.9403	-	11.1224	0.490046
LOC_Os01g02720	8.4542	6.73545	12.0482	6.80812	7.07832	6.45238	9.90385	7.24849
LOC_Os01g02730	3.61024	0.088138	2.17633	0.754319	5.32163	0.087331	1.67917	0.815586
LOC_Os01g02750	4.89409	-	0.518849	-	3.10397	0.0488143	0.412406	0.0204584
LOC_Os01g02760	3.18133	-	3.19428	-	2.62305	-	4.3068	0.15201
LOC_Os01g02770	4.45088	0.481214	1.43729	0.0234718	4.36832	0.473441	1.55847	-
LOC_Os01g02780	3.68349	-	-	-	2.69962	-	-	-
LOC_Os01g02790	0.762739	-	-	-	0.607779	-	0.0714629	-
LOC_Os01g02800	0.879325	-	0.298035	-	0.521459	-	0.259547	-
LOC_Os01g02810	0.481129	-	0.175218	-	0.561362	-	0.199035	-
LOC_Os01g02830	2.0705	0.307214	-	-	2.52742	0.577052	-	-
LOC_Os01g02840	0.876303	0.083181	1.18666	-	0.895357	0.158594	0.993979	0.0321219
LOC_Os01g02850	12.1236	-	-	-	10.335	-	-	-
LOC_Os01g02860	0.821399	0.0974628	0.876009	0.339637	0.58874	0.186873	0.858309	0.269462
LOC_Os01g02870	7.46152	0.437725	4.14256	0.292494	10.5249	0.288485	5.23497	0.207313
LOC_Os01g02880	13.9194	47.9124	11.5351	41.5755	18.5189	54.5795	13.1674	39.24
LOC_Os01g02890	-	4.31991	0.356198	4.27502	0.0257916	1.66488	0.157412	3.28086
LOC_Os01g02900	4.64932	50.0776	9.07393	73.0319	4.93198	42.5149	8.3009	75.0873
LOC_Os01g02910	0.360522	0.813678	0.2711	1.44585	0.366501	1.02613	0.385128	1.44436
LOC_Os01g02920	3.63252	48.4059	6.10792	53.2066	4.55604	50.3878	5.04086	40.5748
LOC_Os01g02930	0.440048	6.11564	0.21213	7.7351	0.512814	6.62526	0.434113	7.54433
LOC_Os01g02940	3.47927	39.6544	5.19128	53.9692	3.29882	39.3222	3.6457	48.549
LOC_Os01g02950	-	0.827807	-	0.474459	-	0.907693	-	0.913837
LOC_Os01g02960	20.9159	14.821	22.5041	13.7014	19.5833	13.1617	18.6404	13.156
LOC_Os01g02980	-	-	0.0189123	-	-	-	-	-
LOC_Os01g03020	32.4673	2.01297	27.1425	1.74011	35.3555	6.91924	25.4913	1.3847
LOC_Os01g03030	8.37275	8.3797	8.38806	6.77827	8.85846	8.17964	7.0726	5.33548
LOC_Os01g03040	35.9148	0.743884	22.9352	0.685814	37.7629	0.293623	28.2754	0.752752
LOC_Os01g03050	4.48744	13.7204	6.71066	12.1362	5.09679	11.9161	5.50299	10.1135
LOC_Os01g03060	12.8819	32.5292	17.3926	27.9854	14.6068	25.4495	11.8249	22.0777
LOC_Os01g03080	-	7.19374	0.0920743	6.08357	-	6.85347	0.0479043	7.26063
LOC_Os01g03090	15.1368	19.6994	12.9388	16.9096	14.4101	18.215	11.1467	13.5246
LOC_Os01g03100	2.53334	4.9667	2.70853	4.54062	2.83537	3.9128	2.65402	3.911
LOC_Os01g03110	16.9576	62.2421	23.1948	65.3041	15.6977	55.2843	19.1916	67.4873
LOC_Os01g03130	0.26398	11.6151	1.47697	12.5899	1.3897	9.01242	1.45512	8.11576
LOC_Os01g03144	15.8294	6.74121	14.7239	9.35671	14.1826	6.21711	14.2549	6.03801
LOC_Os01g03160	5.40961	9.01104	5.31392	10.8875	5.05541	9.39424	5.03186	12.1325
LOC_Os01g03170	-	-	0.0436917	0.036051	0.0177086	0.0680996	-	0.0220825
LOC_Os01g03190	-	-	-	0.023193	-	-	-	0.0909767
LOC_Os01g03220	-	0.286726	-	0.36961	-	0.980247	-	-
LOC_Os01g03240	-	0.69063	0.112366	-	0.072394	-	-	0.188511
LOC_Os01g03260	-	-	0.0188985	-	-	-	-	-
LOC_Os01g03280	-	-	-	0.060797	-	-	-	-
LOC_Os01g03290	1.34654	-	1.21168	-	0.99603	-	0.667285	-
LOC_Os01g03300	0.565335	-	0.630585	0.041941	0.417287	-	0.215864	0.0403687
LOC_Os01g03310	117.911	2.60914	252.542	4.7685	77.6331	3.48158	106.37	3.38056
LOC_Os01g03320	23.8402	1.12787	19.6473	0.509782	12.4007	0.975687	8.8233	0.583043
LOC_Os01g03330	0.168968	11.9404	0.597134	17.2927	0.043376	10.9171	0.281253	8.29015
LOC_Os01g03340	0.238074	150.234	1.5386	278.65	0.354873	128.745	0.198783	239.271
LOC_Os01g03360	0.0317452	79.2819	0.212409	186.529	0.220634	73.7171	0.0642857	133.535
LOC_Os01g03370	-	0.0696679	-	0.0407606	-	0.0227457	-	0.0141683
LOC_Os01g03380	-	0.194399	-	0.389577	-	0.216937	-	0.15954
LOC_Os01g03390	1.48632	74.1025	2.24148	125.474	2.12668	28.2747	2.93784	89.3425
LOC_Os01g03410	-	-	-	-	1.93015	0.367326	-	-
LOC_Os01g03480	0.857736	0.64653	1.50822	-	1.50486	1.36042	0.636489	0.804077
LOC_Os01g03490	0.471061	2.69586	0.42474	3.09592	0.396948	2.15586	0.471172	3.31782
LOC_Os01g03500	2.72191	2.10864	3.12049	2.17597	3.16054	1.80738	3.42212	2.09637
LOC_Os01g03510	6.37025	13.4498	6.30864	12.3869	7.41202	12.7556	7.23315	13.3993
LOC_Os01g03520	8.24231	8.52741	7.12622	8.50394	8.28812	8.66968	7.13494	8.94054
LOC_Os01g03530	0.22205	0.496829	0.152853	3.2169	0.324612	1.61553	0.090724	2.24964
LOC_Os01g03549	30.5495	0.149743	15.6665	0.258477	29.428	0.152548	22.8702	0.12044
LOC_Os01g03570	1.77655	0.077391	1.87387	0.0955047	5.24054	1.01313	1.90902	0.0323125
LOC_Os01g03620	0.0361773	20.3278	-	47.4965	-	10.1414	-	44.105
LOC_Os01g03630	0.0131833	50.4171	0.0143942	41.3142	0.0160622	27.9631	0.0146684	38.4264
LOC_Os01g03640	0.0117833	36.9762	0.014435	158.434	-	46.8646	-	75.7177
LOC_Os01g03650	40.4228	8.83012	48.0514	6.89336	37.344	6.57524	38.6356	5.5001
LOC_Os01g03660	14.7952	0.529269	12.923	0.518447	10.9489	0.506045	13.5177	0.687708
LOC_Os01g03670	0.0844098	-	-	0.033366	-	0.114512	-	0.0359397
LOC_Os01g03680	2.15254	48.311	6.5782	138.107	0.161965	6.96216	0.30517	8.28304
LOC_Os01g03690	3.86929	14.6876	11.3221	9.83684	2.7836	7.33627	3.08536	7.07473
LOC_Os01g03710	0.680682	6.35193	1.70658	2.5192	0.964268	4.67112	0.672655	2.04858
LOC_Os01g03720	0.0530511	4.85825	0.0626681	3.05007	0.137348	4.05103	0.108088	2.76035
LOC_Os01g03730	13.8559	4.70405	18.3218	5.46343	12.8742	4.95894	14.5703	4.09756
LOC_Os01g03740	0.318573	6.85426	0.286563	0.760751	0.358568	5.96946	0.73296	3.76912
LOC_Os01g03750	10.9183	28.6522	16.3073	22.2203	11.6103	22.6538	16.216	19.9375
LOC_Os01g03760	20.4241	61.1717	29.2193	45.5105	19.2897	57.0288	22.8245	48.6077
LOC_Os01g03770	-	-	-	-	0.496897	-	-	-
LOC_Os01g03810	0.33104	0.063538	0.233177	-	0.345608	0.331639	0.356044	0.0409433
LOC_Os01g03820	25.3684	6.60006	13.8135	4.9689	24.4093	7.64173	23.2959	6.80458
LOC_Os01g03870	1.52998	2.08178	0.752896	2.4944	1.05032	1.59617	1.92305	2.7789
LOC_Os01g03890	-	131.269	-	81.2071	0.0466557	65.0614	0.04483	118.1
LOC_Os01g03900	0.071897	0.140964	-	0.271683	-	0.484244	-	0.21248
LOC_Os01g03914	5.48287	56.6105	7.70582	60.5487	5.64922	41.8038	7.30698	31.137
LOC_Os01g03940	6.60544	36.4088	8.06067	19.0718	4.55315	5.82944	1.45747	12.6605
LOC_Os01g03950	1.24594	4.58239	0.865211	5.75682	0.326117	3.77067	3.20513	7.30069
LOC_Os01g03980	1.80097	38.5251	4.37853	39.4495	1.56348	29.3661	4.06257	27.2538
LOC_Os01g03989	-	-	3.44929	2.7478	-	-	-	-
LOC_Os01g04000	-	-	-	0.150659	-	0.29017	-	-
LOC_Os01g04010	114.795	127.102	178.01	111.923	142.663	105.277	129.449	88.5677
LOC_Os01g04020	96.7114	237.487	175.547	232.038	99.4233	225.213	102.893	197.22
LOC_Os01g04030	5.62618	3.57532	5.24834	4.39145	6.28191	4.95819	5.06209	4.48176
LOC_Os01g04040	-	0.487027	0.559447	0.578193	0.514857	-	-	-
LOC_Os01g04050	13.9202	176.947	35.1134	410.768	7.32936	206.244	3.53404	314.904
LOC_Os01g04070	0.136753	-	0.266639	0.0169786	0.0904895	0.045288	0.0442843	-
LOC_Os01g04080	-	0.572322	-	0.455562	-	0.557054	-	0.0547507
LOC_Os01g04090	-	0.0338203	-	-	-	0.0426075	-	-
LOC_Os01g04100	3.10081	21.1506	3.81296	15.3493	2.74912	13.1996	1.51158	12.751
LOC_Os01g04110	5.01443	3.6565	4.01879	3.44822	4.6333	2.70956	2.40453	2.8954
LOC_Os01g04120	4.34477	100.072	3.28384	66.8826	4.22141	87.0536	2.7266	81.7509
LOC_Os01g04130	129.118	9.76087	115.93	7.65779	153.45	6.19497	172.877	6.62486
LOC_Os01g04160	0.0515102	2.92437	0.105791	3.22071	0.0896363	2.1757	0.0217117	2.66042
LOC_Os01g04170	-	1.53395	-	2.41133	-	2.26177	-	2.60418
LOC_Os01g04190	14.0592	17.7213	13.3367	22.1884	12.8313	17.1467	15.2222	29.0132
LOC_Os01g04200	5.91204	3.56578	3.94223	3.15255	5.79116	3.17889	4.30812	3.20489
LOC_Os01g04210	0.246814	0.385613	0.160185	0.353817	0.218002	0.291528	0.169668	0.235682
LOC_Os01g04220	-	0.062983	-	0.035984	-	0.362339	-	0.049346
LOC_Os01g04230	0.12892	1.60906	0.0560105	2.06825	0.134705	1.3631	0.0314765	2.19916
LOC_Os01g04250	0.768295	0.521949	0.638607	0.389249	0.819918	0.491038	0.0093553	0.026663
LOC_Os01g04260	15.2147	7.50582	13.7484	14.2708	13.47	9.00761	17.5842	18.2275
LOC_Os01g04280	4.1912	10.9141	52.6037	9.62552	26.0177	10.2936	25.8679	5.52032
LOC_Os01g04290	-	0.834566	-	1.80176	-	0.786197	0.0195827	2.30519
LOC_Os01g04300	0.106387	7.57659	0.212079	9.10122	0.178125	7.91508	0.115516	7.24832
LOC_Os01g04324	4.9457	0.770624	5.43143	0.224232	4.3987	0.793088	2.46444	0.123613
LOC_Os01g04330	16.0321	294.573	119.099	302.101	80.4451	294.462	79.2004	321.779
LOC_Os01g04340	0.113377	-	0.220611	0.138776	0.0783757	-	0.19936	-
LOC_Os01g04350	49.5454	124.138	60.8451	156.171	44.9585	127.631	41.8848	82.6793
LOC_Os01g04360	0.0400337	-	0.114822	-	0.039866	-	0.273284	-
LOC_Os01g04370	0.268768	0.0731015	0.767701	0.565837	0.485179	0.488016	0.212797	0.151726
LOC_Os01g04380	0.278439	0.294545	0.340705	0.472912	0.445047	-	0.0858623	-
LOC_Os01g04390	3.93758	1.12561	4.42116	0.974862	3.69775	1.28808	5.01219	1.22468
LOC_Os01g04409	5.97615	15.0943	10.2938	6.91945	6.25859	16.4832	12.6801	13.2046
LOC_Os01g04430	0.504766	5.09408	0.253544	0.609342	0.985871	3.53541	0.166483	0.53386
LOC_Os01g04440	0.0228661	2.14569	0.269564	0.331752	-	1.76707	0.182413	0.63097
LOC_Os01g04450	4.04876	2.10625	4.26035	0.671563	3.71392	1.4546	4.43804	1.15126
LOC_Os01g04460	2.85287	0.117903	2.26482	0.082386	2.34515	0.0375149	0.64372	0.23271
LOC_Os01g04470	0.904474	0.156529	1.41179	-	1.05359	0.090772	0.452105	-
LOC_Os01g04480	0.820136	1.30095	0.549823	0.178067	0.765278	1.73913	0.568298	0.467877
LOC_Os01g04490	0.762811	0.273112	0.110438	0.0530726	1.05503	0.489267	0.674899	0.127307
LOC_Os01g04500	3.57365	0.583731	-	0.164312	3.64797	0.795897	2.14249	1.72072
LOC_Os01g04510	8.80087	2.31266	7.23521	1.58947	8.35352	1.5713	7.67555	1.16715
LOC_Os01g04520	0.174727	-	-	-	0.333855	-	1.78033	0.0486207
LOC_Os01g04530	2.30471	5.05511	3.35116	2.63988	3.14161	5.09952	0.113354	-
LOC_Os01g04540	0.0788455	0.142162	0.363301	0.0253964	0.090349	0.101434	0.0800419	0.0630057
LOC_Os01g04550	0.131865	0.0508735	0.538043	0.106334	0.1268	-	-	-
LOC_Os01g04560	-	-	0.371011	0.0481227	-	-	0.113989	-
LOC_Os01g04570	0.294948	0.0995086	2.35335	0.451599	0.35866	0.55126	0.30426	0.365625
LOC_Os01g04580	0.731416	85.0471	0.740487	58.4806	0.614991	72.2826	0.930641	46.9125
LOC_Os01g04590	5.03447	7.481	3.52397	7.58154	5.31779	9.78302	4.49775	11.3301
LOC_Os01g04600	0.30481	0.32496	0.581521	0.485061	0.340265	0.542579	0.358535	0.712359
LOC_Os01g04630	94.8923	16.9008	78.6825	19.6871	52.197	13.0067	54.1196	17.6672
LOC_Os01g04640	0.368374	3.42923	0.211515	8.13396	0.526113	4.7983	0.795022	8.9331
LOC_Os01g04650	40.6688	60.2848	44.4626	51.9765	40.6402	50.8825	39.1927	59.8073
LOC_Os01g04660	-	0.210882	-	0.250696	0.0203399	0.147084	-	0.166385
LOC_Os01g04670	0.370551	1.45826	0.21819	1.12722	1.00726	2.33947	0.655077	4.84934
LOC_Os01g04690	-	2.57877	-	6.53734	-	2.76927	-	7.31583
LOC_Os01g04699	1.2086	1.14074	1.01264	0.384088	1.41084	1.12306	1.41822	0.236077
LOC_Os01g04710	0.30912	4.96269	0.705658	8.22289	0.734848	5.33048	0.351685	8.64141
LOC_Os01g04720	0.198067	2.87141	0.353206	4.30112	0.382184	1.96987	0.246138	3.75023
LOC_Os01g04730	61.2069	60.2337	53.6853	78.8181	73.5679	53.864	56.6907	58.0341
LOC_Os01g04750	-	0.781163	0.0237163	2.87879	0.0238478	1.34396	-	2.89367
LOC_Os01g04800	0.890939	22.4681	0.164825	21.9733	0.685214	18.2952	0.258878	29.4831
LOC_Os01g04814	40.2094	99.318	46.4667	91.4053	28.8604	75.7852	36.0764	95.8927
LOC_Os01g04830	0.133637	-	-	0.158452	0.322396	-	-	0.424797
LOC_Os01g04840	0.170605	0.442592	-	-	0.0275357	0.247313	0.0552187	0.0250342
LOC_Os01g04860	23.601	0.542372	16.1534	0.378426	18.8744	0.457416	16.4572	0.183851
LOC_Os01g04870	5.11702	0.333538	5.04019	0.752874	5.30294	0.363269	4.54453	0.900198
LOC_Os01g04900	68.1358	0.711655	57.2582	0.787814	63.6271	0.493435	57.3319	0.555039
LOC_Os01g04910	7.21529	1.91655	9.01648	2.62001	8.75857	3.28866	7.5475	2.38878
LOC_Os01g04920	4.56804	1.22345	2.94179	1.08148	4.07657	1.10606	3.32368	1.43829
LOC_Os01g04930	4.15523	24.9044	3.0263	13.3959	4.3347	18.4301	3.07268	15.9839
LOC_Os01g04950	32.577	79.5377	24.4409	48.7718	27.2114	59.382	30.5064	49.6475
LOC_Os01g04990	8.07275	4.89076	10.6225	8.64008	6.87775	4.1535	10.1924	6.88742
LOC_Os01g05000	0.106429	-	0.0524483	-	-	-	-	-
LOC_Os01g05010	17.3853	5.75636	18.8134	3.94888	20.9954	4.44222	16.6065	3.93679
LOC_Os01g05020	-	-	-	-	-	-	-	0.0232675
LOC_Os01g05050	0.262249	0.090371	-	-	0.038637	-	0.08194	-
LOC_Os01g05060	98.7686	2.57391	109.557	2.53041	110.603	2.63829	101.732	2.2988
LOC_Os01g05064	4.41704	36.1092	1.84035	23.4801	3.00403	30.532	2.51428	29.8698
LOC_Os01g05070	7.75788	31.1369	10.0891	41.4651	6.67807	23.2116	8.74939	35.0881
LOC_Os01g05080	31.0598	0.273184	32.8055	0.282864	13.1971	0.341967	31.0642	0.233858
LOC_Os01g05090	5.59242	4.27191	0.370535	0.040241	1.46915	1.56093	0.473834	-
LOC_Os01g05100	0.443607	0.329141	0.0521826	0.0211022	0.316486	0.679728	0.0746697	0.0131565
LOC_Os01g05105	0.370157	0.191358	0.223686	0.144313	0.304738	0.137958	0.197057	0.048406
LOC_Os01g05120	0.564918	0.363915	0.235658	0.967037	0.23261	0.893679	0.28062	0.505282
LOC_Os01g05130	7.23012	5.13201	6.61425	5.83424	7.0242	3.91573	5.73334	6.15606
LOC_Os01g05140	9.81993	7.64722	5.83271	4.44633	6.22004	3.12139	5.69316	4.91602
LOC_Os01g05150	0.730961	0.44198	0.342177	1.07624	1.41003	1.36052	0.407638	0.524618
LOC_Os01g05170	0.147064	-	0.226322	0.0818607	-	-	0.082067	0.110077
LOC_Os01g05180	1.42344	2.32379	0.0361907	0.143007	-	-	0.0399167	0.160554
LOC_Os01g05210	0.945396	-	1.02568	0.25695	-	-	0.509773	-
LOC_Os01g05220	0.510829	3.15263	-	0.986995	-	-	-	0.299104
LOC_Os01g05250	0.193827	-	0.182913	0.98134	-	-	-	1.43373
LOC_Os01g05260	0.194415	1.37359	3.39538	0.92451	-	-	2.26594	0.160828
LOC_Os01g05280	0.203552	1.28989	-	-	-	-	-	-
LOC_Os01g05289	4.78142	7.98799	-	-	-	-	-	-
LOC_Os01g05310	0.188843	0.080635	0.873759	0.440565	-	4.08361	1.18488	0.26238
LOC_Os01g05380	0.0874547	0.363138	0.088784	-	-	-	-	-
LOC_Os01g05390	-	-	-	-	-	-	-	0.95833
LOC_Os01g05400	-	-	-	-	-	0.15879	-	-
LOC_Os01g05410	-	0.269676	-	0.37714	0.159395	-	-	0.637917
LOC_Os01g05420	19.7916	19.0756	17.8298	18.0544	19.5313	18.2661	16.8548	18.9567
LOC_Os01g05430	0.311503	2.20613	0.41122	1.37576	0.433947	1.3695	0.228517	1.17009
LOC_Os01g05440	0.398309	0.090828	-	-	-	-	-	-
LOC_Os01g05450	0.953031	-	0.0802667	-	-	-	0.141683	0.0971327
LOC_Os01g05460	0.804487	0.136357	0.0556477	0.0783207	0.538363	-	0.106217	0.0821273
LOC_Os01g05470	11.3609	4.1231	7.75083	2.27107	10.9934	1.82618	8.72387	2.37398
LOC_Os01g05480	0.0437905	-	0.155331	0.0202508	0.0791566	-	0.242002	0.0523
LOC_Os01g05490	181.199	177.627	216.662	220.942	174.821	135.184	172.913	195.02
LOC_Os01g05500	24.6963	18.895	18.1524	14.0431	21.2173	15.9662	18.5908	14.8045
LOC_Os01g05510	8.0961	6.62955	2.11655	2.26226	0.0379937	-	2.49718	3.39595
LOC_Os01g05530	16.1353	6.24334	3.97471	2.05025	-	-	3.78912	1.87236
LOC_Os01g05540	18.5803	19.2563	0.317681	0.3817	8.80375	2.79922	1.35875	3.19061
LOC_Os01g05560	23.2522	12.7559	30.0212	11.4039	24.0116	11.8624	28.61	10.6378
LOC_Os01g05580	0.168026	-	0.3825	-	0.273067	-	0.788009	-
LOC_Os01g05585	1.51448	-	5.7386	-	2.72461	-	-	3.77304
LOC_Os01g05600	0.655624	0.149381	0.265076	0.0897414	0.618904	0.2069	0.313472	0.159809
LOC_Os01g05610	19.4983	32.1793	0.981818	2.41702	29.1325	40.9019	1.26875	1.88409
LOC_Os01g05620	1.85868	1.65177	1.4111	0.720509	1.21614	1.34756	1.28373	0.957035
LOC_Os01g05630	19.5099	41.8396	14.406	37.5941	21.6271	39.9923	19.2139	36.208
LOC_Os01g05640	0.587279	0.2727	0.168479	0.43901	0.201758	0.359845	0.192932	0.390824
LOC_Os01g05650	799.434	57.9269	392.605	36.0177	1004.53	60.5549	463.777	28.7805
LOC_Os01g05660	3.94373	9.67833	3.93044	4.84998	3.74661	9.43354	3.12266	5.36112
LOC_Os01g05670	34.4761	13.3158	31.6005	15.2055	37.9326	12.2541	32.546	16.8316
LOC_Os01g05680	5.80097	5.75078	6.75823	4.20045	4.63393	3.94172	5.31133	5.25608
LOC_Os01g05694	12.8981	16.8777	14.06	22.9619	16.0363	18.8167	9.50075	19.4815
LOC_Os01g05710	0.326895	7.85957	0.309471	19.3491	0.187777	13.5218	0.310041	23.7624
LOC_Os01g05720	-	-	-	0.0820107	-	0.421597	-	-
LOC_Os01g05744	0.560638	0.706244	0.522714	0.132628	0.225713	0.0723195	0.392181	0.121246
LOC_Os01g05760	5.50788	-	-	-	1.63673	-	2.11586	-
LOC_Os01g05770	0.683514	-	-	0.0220869	-	-	0.0267966	0.0783423
LOC_Os01g05790	17.2826	9.68112	15.9808	8.91481	18.8432	9.19499	17.2124	9.5133
LOC_Os01g05800	184.472	3.28309	176.138	4.73953	155.368	2.65987	179.446	3.52705
LOC_Os01g05810	20.5844	13.7538	10.4226	19.573	14.4373	10.6272	18.9441	24.786
LOC_Os01g05820	1.14467	7.62339	1.16478	17.9674	3.59209	25.9544	2.42697	22.4943
LOC_Os01g05830	3.22879	7.01022	5.66689	15.9842	4.67999	9.84838	5.13314	15.6456
LOC_Os01g05840	2.60706	0.198272	0.459351	0.735014	0.901043	0.712506	0.355087	1.04435
LOC_Os01g05850	-	1.11028	-	0.737647	-	1.8723	-	0.216903
LOC_Os01g05860	1.98021	0.645233	1.62824	0.456755	1.2074	0.264288	1.6238	0.621793
LOC_Os01g05870	0.744273	0.290199	0.546741	0.0085213	0.486401	0.121781	0.489936	0.0119107
LOC_Os01g05880	-	0.124258	0.0676893	0.102414	-	-	-	-
LOC_Os01g05890	0.184881	0.239326	-	-	-	-	-	-
LOC_Os01g05900	12.6501	31.2637	3.74328	11.3811	17.3011	29.3758	4.40127	6.27815
LOC_Os01g05940	0.676191	0.454287	0.350172	0.409811	0.518247	0.449817	0.339737	0.41018
LOC_Os01g05960	1.6855	0.394273	0.09244	-	1.51557	0.323129	0.028394	-
LOC_Os01g05970	26.8889	42.0712	15.0678	31.6836	45.0436	41.5526	21.7256	26.1729
LOC_Os01g05980	0.0185372	-	0.67473	0.0999816	0.867497	0.213872	0.427437	0.0836504
LOC_Os01g06000	2.37314	0.745873	1.53942	0.369688	2.45457	0.429466	2.01654	0.423326
LOC_Os01g06010	60.4824	43.3936	35.1598	28.7366	64.6304	39.4643	39.1186	22.2399
LOC_Os01g06020	28.272	3.16709	17.5731	1.82536	25.2146	3.23981	16.6942	1.38658
LOC_Os01g06030	-	-	-	-	0.0663527	-	-	-
LOC_Os01g06040	-	-	-	-	0.0671103	-	-	-
LOC_Os01g06050	2.23241	2.44054	0.13906	0.157881	1.00078	1.49606	0.103988	0.173375
LOC_Os01g06060	-	0.186437	-	-	0.040203	0.219152	-	0.0936987
LOC_Os01g06120	-	-	0.0515707	-	-	-	-	0.191508
LOC_Os01g06130	-	0.0730605	0.0382107	-	-	0.07586	-	0.158478
LOC_Os01g06140	0.38166	-	0.0488797	-	0.120001	-	0.0284196	-
LOC_Os01g06150	1.90186	0.150717	0.76093	0.042801	2.07433	0.0724035	0.873042	0.14481
LOC_Os01g06210	0.157756	-	1.48017	-	0.0787207	0.112047	1.79381	-
LOC_Os01g06220	0.486616	15.295	0.77554	11.5638	0.822441	13.5287	0.77457	10.6706
LOC_Os01g06230	-	0.374262	-	0.577787	-	-	0.257168	-
LOC_Os01g06240	0.148086	0.0525075	0.165559	0.0174199	0.290334	-	0.113238	-
LOC_Os01g06250	-	0.190924	-	0.490257	-	0.542262	-	0.635962
LOC_Os01g06270	15.6367	6.29713	8.13424	4.54626	13.5196	5.70463	10.1382	6.7996
LOC_Os01g06280	8.49389	3.75778	12.6821	2.13277	11.6311	3.97626	8.22138	2.14119
LOC_Os01g06290	24.899	32.3169	31.543	30.8723	25.1694	30.8624	25.4803	25.7415
LOC_Os01g06310	30.0403	32.9719	0.111398	16.7987	4.15461	4.25277	1.25294	20.9023
LOC_Os01g06320	-	-	-	0.026115	-	0.0490749	-	0.128399
LOC_Os01g06340	0.0837297	0.2142	0.042465	0.573386	-	0.163216	0.042731	0.129751
LOC_Os01g06350	-	-	-	-	-	0.144465	-	-
LOC_Os01g06370	-	-	-	0.0708973	-	-	-	0.112901
LOC_Os01g06400	-	0.0351286	-	-	-	0.0447611	-	0.0313735
LOC_Os01g06410	-	-	-	-	0.0887203	-	-	-
LOC_Os01g06420	-	0.111375	-	0.0795287	0.0809083	0.136206	-	-
LOC_Os01g06430	-	0.084475	-	0.044587	-	0.109133	-	-
LOC_Os01g06440	-	0.143408	0.0260098	0.0347977	0.0277774	0.107648	0.0269824	0.037179
LOC_Os01g06450	0.0691145	0.516941	0.0617968	0.188823	0.029651	0.540079	0.108423	0.245326
LOC_Os01g06454	1.98441	1.3815	2.8045	2.25714	3.37455	1.1198	2.92591	2.28449
LOC_Os01g06460	20.9941	109.583	38.0004	88.9594	28.8713	99.0416	32.5981	91.9797
LOC_Os01g06470	10.05	8.80474	6.85521	6.15264	7.04284	5.54897	5.42893	5.04531
LOC_Os01g06490	10.4532	7.7565	4.79572	4.91013	11.2106	9.20021	4.5122	6.7919
LOC_Os01g06500	4.05918	3.89309	8.14594	5.00711	3.89982	3.74776	7.61827	5.01369
LOC_Os01g06510	1.16659	9.74017	0.0195616	0.085392	1.60277	10.0459	-	-
LOC_Os01g06520	2.18509	0.383595	-	0.0237764	0.259309	0.0773167	-	-
LOC_Os01g06540	0.23053	0.530119	-	-	-	-	0.198544	0.183896
LOC_Os01g06550	17.6232	5.13755	9.00639	4.54269	13.7981	3.38602	10.6446	4.79722
LOC_Os01g06560	0.0243639	55.0864	-	14.9894	-	24.86	-	13.0068
LOC_Os01g06580	1.03661	36.04	2.76544	57.4221	1.38152	35.4359	2.09125	70.6348
LOC_Os01g06590	7.61942	82.4211	15.9983	75.4911	6.67149	69.7032	6.70447	86.8978
LOC_Os01g06600	13.5527	24.394	10.7195	27.8627	13.5281	24.0658	11.4963	29.1994
LOC_Os01g06620	0.227308	0.077712	0.250639	0.246677	0.456876	0.0890515	0.26351	0.116337
LOC_Os01g06630	-	3.28464	-	0.563671	-	0.484483	-	0.534004
LOC_Os01g06640	1.61046	8.77011	1.38162	5.83254	1.51644	9.04595	1.06883	6.6337
LOC_Os01g06660	5.26166	13.1294	3.87016	8.45913	3.70142	5.40923	3.475	7.52012
LOC_Os01g06670	0.0346704	-	-	-	0.00956737	-	-	-
LOC_Os01g06720	-	-	0.013722	-	-	0.0308856	-	-
LOC_Os01g06730	0.0760462	0.205638	0.395479	0.0272489	0.0884889	0.241542	0.546139	0.154753
LOC_Os01g06740	2.66515	4.37492	0.746944	0.481405	2.6516	2.32909	0.966833	0.791022
LOC_Os01g06750	0.476574	-	0.193891	-	0.127695	-	0.0804048	-
LOC_Os01g06760	-	-	0.133089	0.0281247	-	-	0.123934	-
LOC_Os01g06790	2.87919	0.0577474	-	-	3.79711	-	-	-
LOC_Os01g06820	-	-	0.281122	0.230141	0.206304	0.291261	0.413707	0.225178
LOC_Os01g06836	0.367985	-	0.0612795	-	0.159858	0.203625	0.070354	0.042126
LOC_Os01g06870	1.48553	0.192274	-	-	1.20268	0.0571305	-	-
LOC_Os01g06876	1.10787	-	0.0361077	-	0.119198	-	0.0349757	-
LOC_Os01g06882	0.402656	0.0608615	-	-	-	-	-	-
LOC_Os01g06890	0.415861	0.144327	-	0.0219101	-	-	-	-
LOC_Os01g06900	2.39545	0.467818	-	0.0169062	-	-	-	0.00977403
LOC_Os01g06910	5.26033	-	6.66373	8.34383	-	-	-	3.6625
LOC_Os01g06920	0.599682	0.464487	0.546923	0.0616667	0.661178	0.11699	0.704247	0.0308452
LOC_Os01g06960	-	-	-	-	-	-	-	0.0933883
LOC_Os01g06990	-	-	-	-	-	0.552985	-	-
LOC_Os01g07010	-	-	-	-	-	0.171448	-	-
LOC_Os01g07060	-	-	-	0.594341	-	-	-	1.00566
LOC_Os01g07090	43.9744	1.07772	27.4981	1.08512	38.1474	0.893424	25.1482	0.544763
LOC_Os01g07100	5.43914	5.47691	5.78275	6.43355	6.58549	7.37824	5.31144	6.23814
LOC_Os01g07110	0.292509	0.345783	0.210242	0.408299	0.282003	0.795485	0.0914852	0.365657
LOC_Os01g07120	4.95162	21.0644	9.00355	21.0209	5.44441	14.6039	5.07811	17.2512
LOC_Os01g07130	0.855805	6.52912	1.58961	6.4974	1.12118	6.4044	0.914184	5.90677
LOC_Os01g07140	0.290649	2.35203	0.151845	0.31143	0.425377	1.59682	0.184595	0.542658
LOC_Os01g07150	0.0714487	2.11426	0.0629023	3.96386	-	3.45419	0.142015	2.17788
LOC_Os01g07170	3.00884	1.05254	3.97064	1.41766	2.41942	1.30578	3.67646	1.69832
LOC_Os01g07200	10.1347	32.0279	6.27182	22.5659	11.4094	28.3571	7.87096	23.0639
LOC_Os01g07212	0.757401	0.964051	0.620878	1.05711	0.520991	0.87227	0.612946	0.859161
LOC_Os01g07240	0.444035	5.69745	1.00952	2.09523	1.05987	3.93393	0.853268	2.52033
LOC_Os01g07250	20.4573	4.44566	17.0346	9.75527	19.7567	5.67493	15.8072	11.5228
LOC_Os01g07260	4.43222	1.95212	4.04644	2.19165	3.99612	1.70003	2.96405	2.34613
LOC_Os01g07280	0.48539	0.348397	0.358161	0.316433	0.540445	0.258174	0.361524	0.296
LOC_Os01g07300	3.2116	11.491	3.84988	8.20008	2.89693	8.49531	3.85429	8.16633
LOC_Os01g07310	10.8031	85.5666	12.1604	121.807	9.68496	99.423	11.8146	121.025
LOC_Os01g07320	0.257142	2.41786	0.904501	3.52177	0.770747	1.37589	0.956473	2.64621
LOC_Os01g07330	0.493005	1.06695	0.2443	0.694824	0.404189	0.998109	0.398967	0.850699
LOC_Os01g07340	1.04757	0.826311	0.66392	0.317025	0.82354	0.417561	0.993536	0.372765
LOC_Os01g07360	0.209732	1.63999	0.883124	4.53588	0.167724	1.6798	0.535177	5.96203
LOC_Os01g07370	17.2085	55.4425	38.6915	54.7353	22.0189	63.0005	18.9929	60.2397
LOC_Os01g07376	4.32743	5.95573	2.41784	7.69031	4.94059	7.56574	3.03537	5.96956
LOC_Os01g07382	4.40069	3.11742	4.24459	5.04389	4.94628	4.01824	4.04647	3.70877
LOC_Os01g07390	36.3781	14.4085	18.6583	9.0775	30.6294	16.7119	22.564	12.2496
LOC_Os01g07400	6.15607	11.1852	5.76185	9.09883	5.6493	10.0119	5.94283	8.95519
LOC_Os01g07410	2.65053	6.38069	2.3721	7.72719	2.01008	6.91019	2.20713	8.00983
LOC_Os01g07420	0.897181	13.5127	1.06312	30.4096	1.35485	18.6983	1.5574	23.5405
LOC_Os01g07430	-	2.42225	-	5.26792	-	2.26059	-	4.71075
LOC_Os01g07450	-	0.91209	-	1.02586	-	1.80145	-	1.87481
LOC_Os01g07480	0.0278993	1.12274	0.0272447	1.69331	-	1.13043	-	1.48082
LOC_Os01g07490	10.0442	10.5558	8.16605	9.62456	8.95399	8.82057	8.04525	9.26456
LOC_Os01g07500	2.23694	2.98569	2.61535	4.52022	2.33113	2.94963	2.49698	3.55114
LOC_Os01g07520	10.9172	18.1331	10.743	16.7678	10.6875	20.4633	10.788	15.9174
LOC_Os01g07530	6.54293	43.7073	5.60951	16.099	12.0918	46.9517	8.6141	17.1259
LOC_Os01g07540	2.3708	1.48366	1.46415	0.881569	2.24603	0.983662	1.27302	0.848801
LOC_Os01g07550	0.717675	0.353779	0.899674	2.13907	0.41116	-	0.374529	0.173824
LOC_Os01g07560	0.0176611	10.3745	0.0915799	11.1812	0.0614995	10.6692	0.0448109	12.7497
LOC_Os01g07570	0.0937761	1.62074	0.0665531	2.73476	0.12363	1.8837	0.130081	2.5567
LOC_Os01g07590	51.3366	1.09461	50.9144	0.921734	48.944	1.13365	62.4546	0.970127
LOC_Os01g07600	1.39815	0.083704	0.891959	0.190783	1.274	0.0871572	0.683374	0.0873377
LOC_Os01g07610	2.24494	0.767813	2.08056	0.769144	2.04412	0.982376	2.33451	0.796753
LOC_Os01g07620	0.327026	0.290173	0.292741	0.265242	0.531329	0.293313	0.592492	0.316826
LOC_Os01g07630	3.40574	3.85134	1.12563	4.70791	3.78755	3.95444	1.49875	3.84479
LOC_Os01g07640	-	0.0399712	-	0.0769695	-	0.131865	-	-
LOC_Os01g07650	-	-	-	3.51329	-	1.39505	-	-
LOC_Os01g07660	-	0.112909	-	0.26223	-	0.0535385	-	0.116098
LOC_Os01g07700	3.97379	5.90502	4.04631	10.886	4.03289	6.55774	2.48254	11.2722
LOC_Os01g07710	-	-	0.0293674	0.0417977	-	-	-	0.0459507
LOC_Os01g07720	11.3006	15.2564	8.85723	15.04	12.0393	14.9887	7.32582	12.7687
LOC_Os01g07730	19.2895	1.8856	17.1241	4.95581	17.3628	2.71107	16.9795	3.02746
LOC_Os01g07750	4.8954	5.9749	3.93782	6.02302	5.86743	7.10743	3.91929	6.89659
LOC_Os01g07760	40.3175	93.8738	61.586	78.8447	48.6405	94.4132	47.4348	85.0875
LOC_Os01g07770	3.66734	8.28468	6.68653	6.45577	3.03751	8.65056	6.59227	8.01076
LOC_Os01g07780	11.3783	24.7179	10.1943	38.2256	10.2825	27.9521	12.7296	40.3943
LOC_Os01g07790	0.0508144	-	0.0209378	-	-	0.0509605	-	-
LOC_Os01g07800	12.3285	0.652197	10.023	0.697931	11.3243	0.498746	9.4117	0.54819
LOC_Os01g07810	16.7945	14.9489	12.7989	12.1637	20.1031	15.3736	13.1377	15.2139
LOC_Os01g07850	-	3.82855	0.148061	20.9209	-	2.77569	-	3.41264
LOC_Os01g07870	8.47336	3.89467	13.1513	2.83571	7.99467	4.17595	9.55825	4.2245
LOC_Os01g07880	7.58854	22.6079	6.66196	25.595	9.20313	18.864	7.00564	20.6813
LOC_Os01g07890	4.40491	6.42476	2.03988	8.14389	3.05127	4.92023	3.01336	4.48837
LOC_Os01g07900	1.47518	0.789096	-	-	1.49828	0.103061	1.15977	0.576869
LOC_Os01g07910	6.94812	7.10656	5.18947	8.2901	8.23901	6.33437	6.36376	8.48216
LOC_Os01g07920	2.21705	2.4637	0.872076	0.460907	1.82433	2.90994	1.62951	3.4459
LOC_Os01g07930	-	-	-	-	-	0.0637725	-	-
LOC_Os01g07940	1.2669	0.244745	2.23805	0.341155	1.07351	0.451777	1.37634	0.405909
LOC_Os01g07950	11.4714	5.30836	3.80187	1.46275	12.913	6.18978	11.1686	6.27686
LOC_Os01g07960	32.9967	16.8316	14.7237	15.3892	31.7167	16.2486	35.2484	18.5927
LOC_Os01g07970	49.8674	138.827	83.6524	170.791	74.2342	122.872	80.0842	125.102
LOC_Os01g07980	1.29968	-	4.69613	0.300104	0.821214	0.100759	0.735213	-
LOC_Os01g08000	4.14747	0.781643	4.38818	0.0340947	3.28356	0.61465	3.36299	0.185006
LOC_Os01g08010	1.79088	2.84554	0.194812	0.172528	1.70022	2.32789	1.05491	1.71165
LOC_Os01g08020	3.62083	0.19407	0.858784	0.450623	5.23041	0.0632151	2.03607	0.146702
LOC_Os01g08090	1.98113	5.37158	3.25457	4.29476	1.5734	4.41057	1.6049	2.99367
LOC_Os01g08100	0.84289	0.290887	0.795746	0.222621	0.627712	0.22376	0.727693	0.485028
LOC_Os01g08110	0.698092	0.559177	0.902985	0.642287	0.691544	0.700801	0.635905	0.852845
LOC_Os01g08120	2.3384	0.749459	2.81442	0.818742	2.16969	0.859819	2.98391	0.745125
LOC_Os01g08130	-	7.53787	-	15.4948	-	8.05343	0.132503	22.6969
LOC_Os01g08140	-	11.7021	0.146291	19.1336	-	9.84605	-	20.8336
LOC_Os01g08150	-	2.937	0.0304175	2.44724	-	2.47149	0.0091373	3.42343
LOC_Os01g08160	2.31895	0.562806	1.39943	0.42209	1.84513	0.485961	1.49971	0.72946
LOC_Os01g08170	-	4.30405	0.00788633	2.39246	0.0233833	3.80434	0.00954707	2.19655
LOC_Os01g08190	0.0954704	0.284054	0.107699	0.218528	0.154124	0.363864	0.149226	0.314178
LOC_Os01g08200	12.6938	10.7246	10.506	10.7371	12.7958	9.6283	10.6259	10.3827
LOC_Os01g08220	2.17819	0.772411	3.22478	1.15868	3.00809	0.466846	4.81689	0.908475
LOC_Os01g08260	0.673827	0.621472	0.28274	0.649186	0.61321	0.618998	0.527403	0.52756
LOC_Os01g08270	25.4846	14.216	19.2999	13.3917	27.6716	14.5185	16.9838	15.7648
LOC_Os01g08280	3.5089	2.14741	1.90966	2.71702	3.03518	3.30537	2.14527	1.95587
LOC_Os01g08290	3.71929	4.6711	4.32217	5.5836	4.20922	4.48293	3.43066	5.07584
LOC_Os01g08300	53.5473	8.4462	46.7676	5.07647	61.6235	-	4.3323	44.6874
LOC_Os01g08310	0.620374	5.78297	0.958948	3.55195	1.39172	4.85188	0.538741	3.68294
LOC_Os01g08320	3.20788	13.4114	1.73328	16.8766	3.18274	11.7051	2.50608	16.5171
LOC_Os01g08340	1.53176	8.53169	1.89179	4.73841	1.44683	8.82768	0.877699	4.79144
LOC_Os01g08350	28.5083	86.7055	38.2327	65.8944	48.9267	89.6542	69.2729	94.2701
LOC_Os01g08370	1.28065	2.09559	0.721921	0.349608	1.47656	2.76006	0.404954	0.438868
LOC_Os01g08380	0.0693072	307.77	0.717478	282.184	0.186781	299.734	0.159393	296.199
LOC_Os01g08400	9.0748	31.0013	10.078	26.3456	9.17509	27.389	8.83642	27.6364
LOC_Os01g08410	14.0398	38.9273	24.4632	39.3459	16.3633	29.0295	17.9152	38.2287
LOC_Os01g08420	7.37433	3.50975	6.04931	3.24272	6.92295	3.02448	6.69072	3.4871
LOC_Os01g08430	6.93699	7.1644	5.08044	6.36414	6.50424	7.01354	4.90511	6.56564
LOC_Os01g08440	10.5471	2.26009	4.34804	1.63412	8.06367	1.60227	2.41352	3.08088
LOC_Os01g08450	25.1514	92.9466	37.2853	79.6756	26.909	87.1546	26.7822	80.777
LOC_Os01g08460	4.55376	3.43283	3.13821	3.68648	4.31172	2.5535	3.02541	3.13394
LOC_Os01g08464	0.038012	0.093489	0.0431663	0.0564757	0.270491	-	0.085097	-
LOC_Os01g08510	21.6181	1.07563	15.9933	0.927632	19.0811	1.10469	23.688	1.09253
LOC_Os01g08520	3.5231	1.38399	2.07998	5.68899	3.90503	2.20228	2.78048	4.20169
LOC_Os01g08540	3.36301	1.19568	1.45401	0.85364	2.69457	0.89557	1.73482	0.746304
LOC_Os01g08550	2.54647	0.92914	1.83904	0.704338	2.08716	0.500366	1.70001	0.897504
LOC_Os01g08560	23.836	20.8892	28.6647	16.1046	27.3947	17.3851	26.1915	16.4977
LOC_Os01g08580	6.555	3.27544	5.64185	3.48914	6.34833	3.28967	6.62941	3.08128
LOC_Os01g08600	0.667072	0.9142	2.80252	1.31279	1.12767	0.797855	2.20394	1.61815
LOC_Os01g08610	-	0.0338159	-	-	-	-	-	-
LOC_Os01g08630	7.53847	-	0.0313904	0.0938587	7.3261	0.0537115	0.0314702	-
LOC_Os01g08650	6.01129	3.25265	0.541101	2.41528	6.25931	2.44585	24.5854	8.99619
LOC_Os01g08660	33.6693	29.4705	44.0691	89.3408	31.4461	26.4482	43.8784	43.1521
LOC_Os01g08670	1.46509	9.79529	0.704447	8.55574	0.631569	9.18247	3.61948	10.1233
LOC_Os01g08680	2.28877	2.06581	1.98664	1.63484	2.08873	1.77603	2.07312	1.8092
LOC_Os01g08690	1.73292	2.81483	2.14608	3.31321	1.83698	2.37066	1.80379	3.28334
LOC_Os01g08700	389.685	217.5	297.974	148.35	343.31	198.195	292.671	155.954
LOC_Os01g08710	0.641317	0.752819	0.236061	0.777735	0.351255	0.556351	0.709666	1.21453
LOC_Os01g08750	12.3863	7.48881	11.6394	7.34388	12.1462	7.59512	11.4211	7.25514
LOC_Os01g08760	3.32034	9.42604	2.19432	6.19944	2.66365	10.1514	2.74913	7.17789
LOC_Os01g08770	8.39723	2.87485	11.6216	2.75439	8.25553	2.37343	9.28716	2.48438
LOC_Os01g08780	0.974692	71.6204	2.17112	72.8423	0.475599	73.0789	0.742924	62.2308
LOC_Os01g08790	-	0.350108	-	0.496492	-	0.252875	0.09606	0.229224
LOC_Os01g08800	-	0.401786	0.0189494	0.15832	-	0.308548	-	0.0890292
LOC_Os01g08810	1.34689	10.1309	0.975351	12.8553	1.18486	9.95506	2.19082	13.3123
LOC_Os01g08814	6.05567	3.26135	4.34268	4.59537	5.40433	3.87001	5.04413	4.25009
LOC_Os01g08820	0.0154144	0.716154	-	0.384118	-	0.282809	-	0.407012
LOC_Os01g08830	12.2003	13.6113	10.6322	12.3366	11.8679	14.2516	9.00379	12.658
LOC_Os01g08840	0.129559	2.30244	0.116664	-	0.292801	0.843169	0.135476	-
LOC_Os01g08850	4.88933	1.75082	5.60702	3.52026	5.53071	2.37969	5.19873	2.89145
LOC_Os01g08860	12.9769	8.2638	22.7347	7.5989	11.0931	4.48733	18.7149	6.2663
LOC_Os01g08870	24.1825	6.07533	20.3956	7.12298	14.8636	12.0764	21.2312	10.4808
LOC_Os01g08880	5.37814	3.16202	5.55613	4.98659	6.31702	3.53037	4.40798	2.42611
LOC_Os01g08890	31.2037	23.4473	27.3014	28.2702	27.6478	20.0072	24.7196	29.4248
LOC_Os01g08940	-	0.292982	-	0.340372	-	0.289556	0.154535	0.623392
LOC_Os01g08950	0.561152	0.962561	0.824851	1.53574	0.608659	0.705888	0.648423	1.3374
LOC_Os01g08960	5.2746	11.1245	6.20158	15.0481	5.61828	10.2566	4.83505	12.5401
LOC_Os01g08970	19.8076	18.9894	21.8234	18.0523	21.2543	18.1267	17.5794	16.5847
LOC_Os01g08990	-	0.09415	-	0.0514177	-	0.0951	-	0.117039
LOC_Os01g09000	50.082	24.4369	22.9081	10.0239	48.5846	20.9944	25.2314	11.4133
LOC_Os01g09010	9.31879	228.871	29.7186	195.165	16.6236	214.311	17.4247	175.194
LOC_Os01g09020	9.06753	10.43	5.12871	4.11607	8.62458	8.45716	4.66165	4.4605
LOC_Os01g09030	2.83407	56.6572	0.711258	44.5939	2.45175	35.077	0.70112	42.2771
LOC_Os01g09080	0.122596	47.1566	0.064647	40.3617	0.144435	48.7081	0.23419	35.8276
LOC_Os01g09100	0.281586	16.2172	1.21942	16.1369	0.535951	18.9472	0.517164	15.1637
LOC_Os01g09120	9.87925	12.6532	11.2231	13.1107	11.4289	8.8666	9.32653	12.3424
LOC_Os01g09140	-	-	0.336087	-	-	-	-	-
LOC_Os01g09150	0.370958	2.74087	1.21381	2.76948	1.22977	4.48946	0.528085	6.01601
LOC_Os01g09190	3.03059	0.538127	3.33512	0.300938	4.0859	0.392708	1.78915	0.292136
LOC_Os01g09200	10.962	73.1994	10.9628	44.7763	10.2122	59.8025	9.58675	45.9915
LOC_Os01g09230	0.536641	1.58167	0.782727	1.18633	0.887336	0.696264	0.494461	1.04875
LOC_Os01g09246	14.387	14.6845	12.9806	15.7863	13.9447	15.1773	12.4762	15.3666
LOC_Os01g09252	7.27653	7.79392	5.66054	7.01242	6.7955	6.54244	5.94429	6.39527
LOC_Os01g09260	-	8.98859	0.0260596	3.66618	0.0577443	4.66434	0.0275305	4.04831
LOC_Os01g09270	14.1292	10.2435	18.2838	11.8421	3.79467	13.379	26.4108	9.37544
LOC_Os01g09280	11.4541	5.00987	10.3212	4.20264	11.9474	4.53723	10.5332	4.07106
LOC_Os01g09300	12.9083	32.1715	13.2452	36.6608	13.891	36.1235	12.2188	36.3628
LOC_Os01g09305	3.36975	1.57567	2.15587	1.21123	3.49184	0.726174	2.31844	1.11502
LOC_Os01g09310	2.11321	0.836132	1.43168	0.823284	1.86456	0.876691	1.57006	0.967398
LOC_Os01g09320	12.7691	199.123	18.0415	169.958	15.6131	187.846	15.0184	152.316
LOC_Os01g09340	0.0546029	0.184735	0.0981298	0.133638	0.0971873	0.124514	0.0270551	0.0997953
LOC_Os01g09350	-	0.52834	0.352897	0.812157	-	-	-	-
LOC_Os01g09360	0.150474	1.18097	0.049967	1.5265	-	1.1998	-	0.762946
LOC_Os01g09370	17.2285	0.741611	9.1078	0.126039	11.3498	0.330939	8.83518	0.0446917
LOC_Os01g09384	3.92289	0.0456276	3.48225	-	5.74886	0.0205743	4.39145	0.0499602
LOC_Os01g09410	4.75323	-	3.85517	-	4.43115	-	4.91195	-
LOC_Os01g09420	14.3356	2.38905	9.96417	0.344979	13.145	0.972876	13.4119	1.61466
LOC_Os01g09430	84.4161	6.79894	48.9318	5.68895	81.4136	6.39327	65.6678	5.98599
LOC_Os01g09440	-	-	-	0.108275	-	-	-	0.159315
LOC_Os01g09450	6.46997	36.4939	10.5567	31.1716	6.74762	29.5598	10.1389	36.8703
LOC_Os01g09460	0.161536	0.962163	0.306392	2.30936	0.374189	2.60194	0.181636	1.7323
LOC_Os01g09470	0.0204103	1.57828	0.0166758	1.22357	0.0200541	1.61634	0.0411159	1.39662
LOC_Os01g09500	0.385101	0.352749	0.541176	0.589892	0.29218	0.177199	0.451871	-
LOC_Os01g09510	66.0921	84.0809	116.015	93.7705	54.3141	53.6313	80.1082	83.218
LOC_Os01g09540	158.583	0.329614	90.1124	0.32252	65.3343	0.0491538	120.802	-
LOC_Os01g09550	2.89807	6.37054	2.7949	6.19448	2.5852	6.83408	2.64536	5.33407
LOC_Os01g09560	19.2582	32.6983	22.9427	40.4644	20.6361	31.8638	20.7204	39.7043
LOC_Os01g09570	20.0887	40.819	31.1499	26.5005	24.7316	30.9136	23.5306	32.3231
LOC_Os01g09580	0.0612424	4.64829	0.0245224	3.92624	0.0218676	4.0484	-	4.89166
LOC_Os01g09590	12.1614	47.0805	9.39616	26.9458	11.8428	38.8103	7.44672	24.1994
LOC_Os01g09620	6.06736	53.9536	3.40134	49.058	6.46681	60.6808	5.36198	55.8424
LOC_Os01g09640	15.4097	56.2381	13.0212	39.3028	13.6925	56.1136	11.8334	46.5754
LOC_Os01g09650	-	0.181604	2.2155	3.79573	-	-	2.4601	3.62333
LOC_Os01g09660	0.806855	2.43827	1.31488	2.31886	0.6682	2.05056	1.16507	1.66084
LOC_Os01g09665	1.0316	1.29107	1.52502	0.999142	0.642776	1.38728	0.75566	0.283854
LOC_Os01g09670	2.16483	27.395	2.64261	28.1628	2.77053	25.3048	2.9372	27.7748
LOC_Os01g09680	0.0874223	-	0.0787917	-	0.267145	-	0.103088	0.220132
LOC_Os01g09700	0.0196092	1.39784	0.075984	2.28998	0.0822635	0.896888	0.0591964	1.24375
LOC_Os01g09720	0.0829213	-	-	0.0517163	-	-	-	0.084853
LOC_Os01g09730	0.0444001	-	0.0230134	-	0.0186059	-	0.0238389	-
LOC_Os01g09740	3.35579	1.53421	2.54877	1.6485	2.40275	1.72585	2.43106	1.68415
LOC_Os01g09750	16.7415	0.941552	16.7363	1.07029	15.9649	1.12473	14.956	0.780474
LOC_Os01g09760	3.17505	4.06675	2.54207	2.34892	2.87742	3.45057	1.98293	2.34574
LOC_Os01g09770	5.26767	33.7265	20.5269	30.4886	6.97052	27.0008	6.34676	26.904
LOC_Os01g09790	0.533453	3.25737	0.447972	3.48291	0.484455	3.11887	0.337756	3.49933
LOC_Os01g09800	3.35347	73.0425	9.21401	69.0582	3.97686	77.7057	4.1598	67.6897
LOC_Os01g09810	-	7.67725	-	3.29085	-	9.92669	-	3.14477
LOC_Os01g09830	22.3632	154.05	13.649	120.716	24.2056	135.061	5.77258	108.113
LOC_Os01g09850	1.84161	10.2922	1.89717	11.9006	1.71101	10.3718	1.82085	9.71404
LOC_Os01g09870	0.152318	2.25277	3.02751	3.69041	0.792143	2.62221	0.824494	2.53634
LOC_Os01g09880	0.38823	15.9496	1.62167	30.6269	0.759354	15.9947	1.00885	27.3703
LOC_Os01g09890	31.7028	18.0661	30.4348	22.2505	33.405	20.1288	30.4266	22.4388
LOC_Os01g09900	-	1.79933	-	0.637254	-	0.752358	-	0.25548
LOC_Os01g09930	2.49555	-	2.86116	-	1.929	-	2.26664	0.0362
LOC_Os01g09990	0.111717	0.861596	0.361937	1.00101	0.107723	1.91841	0.118844	0.73042
LOC_Os01g10000	0.171013	-	-	-	0.187616	-	0.169452	-
LOC_Os01g10010	6.86924	16.1119	5.17581	21.5141	7.08381	15.8659	6.94541	22.5057
LOC_Os01g10020	4.00611	7.71521	6.01301	8.1776	4.08753	7.03314	4.78031	8.52985
LOC_Os01g10030	0.252218	0.259206	0.285676	0.188911	0.18014	0.114928	0.20285	0.241112
LOC_Os01g10040	7.32454	7.71633	5.78708	9.55909	5.31076	7.16539	5.06316	8.32494
LOC_Os01g10060	0.774511	-	0.240011	0.323165	0.553524	0.92942	1.00673	0.421427
LOC_Os01g10070	5.34706	1.88131	3.6302	1.53648	5.38157	1.86363	5.19284	2.04157
LOC_Os01g10080	4.35694	2.05046	2.86172	1.47075	4.15409	1.89384	2.48137	1.99066
LOC_Os01g10090	1.1103	0.751602	1.24314	0.555588	0.979127	0.99974	1.19024	0.573941
LOC_Os01g10100	6.34533	2.07844	4.19978	1.63052	4.59974	1.29088	4.73845	2.32142
LOC_Os01g10110	0.204286	0.0277347	0.341901	0.072509	0.216731	0.220533	0.183129	0.223582
LOC_Os01g10130	0.338131	0.228226	0.43181	0.132776	0.312782	0.218743	0.282759	0.401959
LOC_Os01g10140	0.992881	0.660569	0.349704	0.695787	0.768169	1.06861	0.555366	0.84401
LOC_Os01g10150	33.741	14.5467	22.0435	13.4425	29.3848	13.6377	24.2887	15.9498
LOC_Os01g10170	-	-	-	0.649713	-	-	1.23842	-
LOC_Os01g10180	-	12.4273	0.0635271	11.5375	-	11.8042	0.164231	11.579
LOC_Os01g10195	0.222828	0.610812	0.211005	1.00933	0.129211	0.315935	0.196826	1.00219
LOC_Os01g10210	4.41774	25.8749	2.03765	14.0311	4.1517	21.6841	1.83947	16.8153
LOC_Os01g10230	0.109695	2.33587	0.126172	1.02327	0.228448	1.66765	0.0956153	1.44355
LOC_Os01g10240	-	-	-	-	0.0424473	-	-	-
LOC_Os01g10250	3.90021	16.3593	2.81847	13.7687	4.0416	16.004	2.78032	15.2368
LOC_Os01g10260	0.0654857	-	0.157559	-	0.13303	-	0.0660403	-
LOC_Os01g10280	23.839	2.86769	19.2037	3.57779	20.7234	2.7561	20.1175	3.33281
LOC_Os01g10290	13.6242	11.9703	10.5662	12.2203	12.541	10.9577	11.2068	11.854
LOC_Os01g10300	2.75841	0.707978	2.07601	0.56352	2.37655	0.935888	1.69348	0.559403
LOC_Os01g10310	0.0989	0.139817	-	0.349897	0.092998	-	-	0.38709
LOC_Os01g10320	1.96319	4.83304	3.00876	5.05609	1.97038	3.84908	3.34641	4.53719
LOC_Os01g10340	4.14348	6.30908	1.96293	4.67188	3.88568	6.61082	1.90718	5.32225
LOC_Os01g10350	11.5705	2.28193	12.0592	2.94052	11.4466	3.26413	12.2895	2.87623
LOC_Os01g10370	0.189104	0.273066	0.0334007	0.346033	0.088009	-	-	0.101726
LOC_Os01g10400	4768.18	18.853	2639.99	111.321	5153.36	16.9377	2911.94	94.4614
LOC_Os01g10430	10.3719	4.82719	10.0159	9.95399	10.6266	4.46718	9.46776	9.6557
LOC_Os01g10440	0.907322	9.01573	3.3972	5.24026	1.86196	9.64606	1.25945	3.75405
LOC_Os01g10450	16.8459	2.84105	10.7617	2.58453	16.4324	2.63906	10.753	2.27853
LOC_Os01g10460	1.22337	1.74432	0.803775	3.50609	2.07636	2.17639	1.78514	3.62492
LOC_Os01g10470	-	-	0.0962677	-	0.055871	-	0.051566	-
LOC_Os01g10504	0.0587527	0.134566	0.0661631	0.0833843	0.0821229	0.0470506	0.131122	0.036478
LOC_Os01g10520	0.0074733	-	-	0.147575	-	0.0212435	-	0.0924067
LOC_Os01g10530	6.44891	14.5244	6.17285	13.2582	6.04416	13.1687	3.6273	11.1996
LOC_Os01g10580	42.7452	20.9807	30.175	17.4901	36.1296	13.3597	32.0529	14.8291
LOC_Os01g10590	1.65147	0.449549	1.18903	0.104889	0.548804	0.473221	0.936657	0.113215
LOC_Os01g10600	1.05969	4.74839	1.03786	4.68574	0.944345	4.12836	0.871658	3.20209
LOC_Os01g10610	7.34644	38.3033	14.1507	33.336	10.5734	39.721	7.90614	35.5144
LOC_Os01g10630	2.85994	1.24996	3.09948	0.694226	2.59962	1.14406	2.78635	1.01228
LOC_Os01g10640	1.69143	1.82252	1.92628	0.829134	2.01506	2.06646	1.83415	0.577007
LOC_Os01g10670	-	0.51176	-	-	-	-	-	-
LOC_Os01g10680	11.3321	33.5101	10.4568	36.2997	11.0654	34.3946	9.74232	40.2531
LOC_Os01g10690	2.17525	1.48085	1.93729	0.865984	2.60272	0.699888	1.47898	0.972323
LOC_Os01g10700	0.0103351	-	0.0504006	0.0606662	0.0231709	-	0.0301854	-
LOC_Os01g10710	0.00902817	-	-	0.0840156	0.0347047	-	-	-
LOC_Os01g10760	-	-	0.687601	-	-	-	0.34208	0.255623
LOC_Os01g10770	0.0814923	-	-	-	-	-	-	-
LOC_Os01g10780	-	-	0.101933	-	-	-	-	-
LOC_Os01g10790	5.68681	3.44956	6.29575	3.66373	6.2019	4.1692	4.97296	3.46179
LOC_Os01g10800	6.61146	0.35647	6.25429	0.332915	6.30663	0.601513	6.20422	0.396455
LOC_Os01g10810	0.837213	-	0.516423	-	0.604901	-	0.499582	-
LOC_Os01g10820	106.177	100.379	162.438	111.957	102.591	107.669	142.162	109.313
LOC_Os01g10830	3.20731	17.5585	2.17141	30.5323	3.44737	18.3719	2.59283	30.9686
LOC_Os01g10840	12.6154	19.5897	11.5314	22.1001	12.6076	17.845	10.7529	20.8311
LOC_Os01g10850	-	8.15813	0.0243785	10.1486	-	2.9435	-	8.48209
LOC_Os01g10860	9.81221	0.488816	8.61237	1.32213	10.9966	1.02876	10.9514	2.00958
LOC_Os01g10870	-	0.409464	0.0224234	0.291629	-	0.323551	-	0.178937
LOC_Os01g10880	19.2216	10.4781	7.73688	29.6037	17.278	19.4132	8.94263	20.723
LOC_Os01g10890	2.32289	0.188204	1.76313	0.536797	1.82906	0.146196	1.24693	0.48795
LOC_Os01g10900	0.151745	0.174256	0.113582	0.281482	0.195575	0.051742	0.088166	0.244445
LOC_Os01g10920	0.0939986	0.0809285	0.0804947	0.104552	0.123045	0.084668	0.0610286	0.0283107
LOC_Os01g10930	0.385391	2.18695	0.611994	3.46638	0.598818	2.41861	0.656531	3.458
LOC_Os01g10940	-	0.548823	0.104116	0.124815	-	0.42577	-	-
LOC_Os01g10950	3.53558	61.93	4.97311	53.5529	3.21013	48.9156	5.26415	60.9239
LOC_Os01g10960	0.0843291	1.66522	0.38903	2.65354	0.216809	1.26666	0.340553	3.11012
LOC_Os01g10970	-	0.571165	-	0.991344	-	0.73648	-	1.58468
LOC_Os01g10980	0.48431	-	0.256266	0.175879	0.258528	0.314198	0.137324	0.109465
LOC_Os01g10990	0.284452	-	0.410193	0.278872	0.210535	0.0503735	0.321703	0.244127
LOC_Os01g11010	0.758829	11.2892	0.977913	29.7362	0.563479	10.9492	1.33891	30.7609
LOC_Os01g11020	6.01764	1.2126	5.08862	0.679352	3.36091	0.615123	5.88759	1.04835
LOC_Os01g11040	6.30617	7.5261	4.55374	7.41394	5.60718	7.18405	4.43954	6.66145
LOC_Os01g11054	73.4124	15.904	81.1689	11.2918	62.4038	18.1591	78.8679	7.76397
LOC_Os01g11070	14.3386	4.80107	12.2872	5.10914	15.1115	4.6654	11.0307	4.48547
LOC_Os01g11110	7.20887	4.68173	7.90561	3.65076	6.71816	3.92819	6.59716	3.54653
LOC_Os01g11120	12.377	12.3629	9.60449	14.9443	13.1583	14.252	11.1697	13.2031
LOC_Os01g11130	0.281534	-	0.123726	0.0145262	0.11021	-	0.0186549	0.0170389
LOC_Os01g11150	0.0618185	2.71408	0.694063	2.02118	0.0664013	2.76167	0.280307	2.24424
LOC_Os01g11160	18.6503	35.3927	31.0968	24.2877	21.4874	47.2049	32.1503	26.9796
LOC_Os01g11170	-	0.257354	-	-	-	0.315317	-	-
LOC_Os01g11200	-	0.0992025	-	0.054547	0.0583527	0.124263	-	-
LOC_Os01g11210	-	1.56053	0.0328866	3.4834	-	2.47166	0.035895	5.26965
LOC_Os01g11220	0.0387489	0.187391	0.0193803	0.097809	-	0.468475	-	0.277696
LOC_Os01g11230	75.0507	13.2036	87.9889	26.0447	79.9696	15.7107	101.114	21.7318
LOC_Os01g11240	30.9464	18.6688	37.0667	9.82733	38.5412	15.5012	53.7495	11.9555
LOC_Os01g11250	2.46559	0.103165	2.17307	0.105294	2.15721	0.0655294	1.98926	0.0764243
LOC_Os01g11260	2.30215	3.42878	2.11283	2.62792	2.84186	3.42141	1.97088	2.98557
LOC_Os01g11270	0.084055	0.385458	0.0598047	0.134541	0.021987	0.0946145	0.0850114	0.0935437
LOC_Os01g11280	-	-	-	-	-	0.0444585	-	-
LOC_Os01g11300	-	0.162737	-	0.0867713	-	0.140626	-	0.29801
LOC_Os01g11340	1.07498	49.728	1.54307	72.1344	1.59572	34.0363	1.88311	78.9413
LOC_Os01g11350	0.41985	4.94573	0.128394	3.29032	0.363093	3.69059	0.268198	3.27279
LOC_Os01g11360	-	-	-	0.0742513	-	-	-	-
LOC_Os01g11390	0.134583	0.58645	1.48889	96.9874	0.141861	0.324941	1.9739	82.9074
LOC_Os01g11400	-	1.82342	0.94224	1.11934	0.983427	1.99499	-	-
LOC_Os01g11414	15.8566	597.702	14.3669	180.226	17.1345	571.888	17.1749	186.808
LOC_Os01g11430	-	0.310861	0.0168475	0.13778	0.0183959	0.0712134	0.0440228	0.0465089
LOC_Os01g11460	0.21887	27.5398	0.338682	13.2504	0.447788	16.1867	0.474713	12.1914
LOC_Os01g11470	0.800672	1.85328	0.40341	3.04135	0.918105	0.485876	0.662866	2.00492
LOC_Os01g11480	-	32.3821	-	22.2796	-	15.6301	-	26.4899
LOC_Os01g11490	-	-	-	0.066224	-	0.309928	-	-
LOC_Os01g11500	-	1.75422	-	1.02016	-	1.65865	-	0.405663
LOC_Os01g11520	3.68545	43.7371	7.12881	23.2595	4.74915	40.8824	4.9669	24.1871
LOC_Os01g11550	0.619061	1.57353	0.159119	1.2261	0.534786	1.08578	0.149188	1.22687
LOC_Os01g11570	15.809	18.1928	9.67019	19.7422	17.4706	17.6206	12.5043	21.7114
LOC_Os01g11580	9.70109	12.973	9.09952	10.9808	8.97069	13.395	8.12792	9.23063
LOC_Os01g11590	21.316	3.73495	14.4952	2.58389	18.5852	3.96182	13.443	2.60665
LOC_Os01g11600	6.72995	213.865	38.5801	318.503	13.4746	171.006	22.7067	231.318
LOC_Os01g11620	1.4282	12.418	1.89906	18.0827	2.10628	13.3515	1.92617	17.3609
LOC_Os01g11650	19.3421	42.1337	23.3368	46.4407	24.5244	51.8485	27.2277	44.1643
LOC_Os01g11660	2.40813	4.42106	1.87324	2.71551	1.52419	3.7261	1.99827	1.88472
LOC_Os01g11670	2.32343	-	1.89542	0.0286671	1.92852	-	2.46027	0.0300589
LOC_Os01g11690	0.9561	-	-	-	-	-	-	-
LOC_Os01g11700	0.0517905	0.58726	0.0231791	1.0501	0.0558487	0.384765	0.0429453	1.10342
LOC_Os01g11710	-	0.899823	-	0.828889	-	0.485182	-	0.866276
LOC_Os01g11730	0.0231561	17.7975	0.0245704	0.0880777	0.0251517	28.9222	-	-
LOC_Os01g11750	-	0.481663	-	0.559744	-	1.28274	-	0.311143
LOC_Os01g11760	-	0.104907	-	0.114009	-	0.120493	-	0.492726
LOC_Os01g11790	-	0.475233	-	0.29505	-	0.250563	-	0.188101
LOC_Os01g11810	0.494585	8.82128	1.25298	12.8385	0.448667	9.03392	0.993566	9.92359
LOC_Os01g11820	-	0.060531	0.0306308	0.172219	0.039672	-	0.134617	0.165557
LOC_Os01g11830	-	0.577072	-	0.801674	0.0372493	1.07974	-	0.555805
LOC_Os01g11840	-	-	-	-	-	0.15692	-	0.151263
LOC_Os01g11850	0.0178192	-	-	-	-	-	-	-
LOC_Os01g11860	0.826323	0.31061	1.19538	0.17773	0.742077	0.192355	0.30948	0.143339
LOC_Os01g11880	6.10851	4.29195	3.93961	3.20425	4.95328	4.75969	4.09101	3.77459
LOC_Os01g11900	16.4057	15.0822	16.2115	12.5271	15.0901	13.8162	13.9772	14.8641
LOC_Os01g11910	5.09762	35.3821	3.87961	34.6768	4.45081	40.9188	5.39152	42.3407
LOC_Os01g11940	0.231506	0.0479512	0.0255947	0.150428	0.412484	1.49751	0.217403	1.1166
LOC_Os01g11946	22.6119	2.7652	17.2921	3.36539	21.2351	2.88199	16.2659	3.15464
LOC_Os01g11952	7.77076	4.10349	7.83074	4.34727	7.47473	4.34291	6.40698	3.75016
LOC_Os01g11960	8.69423	2.42591	5.2969	2.85882	10.1443	2.29684	5.72535	2.46202
LOC_Os01g11970	5.43787	3.7257	5.94369	4.19302	6.22061	2.89237	7.68132	4.61462
LOC_Os01g11980	2.0206	2.13959	1.12577	2.71627	2.28406	1.72436	1.49378	3.02331
LOC_Os01g11990	0.516004	0.805983	0.152782	1.08233	0.320348	0.744548	0.210698	0.734397
LOC_Os01g12000	0.076367	91.7477	0.13526	74.2741	0.0821109	104.571	0.135764	95.2883
LOC_Os01g12010	-	1.26855	-	0.70717	-	2.46374	-	-
LOC_Os01g12060	2.15807	3.28254	5.68607	6.69875	6.14616	5.34295	6.76109	5.98227
LOC_Os01g12070	-	1.89085	-	1.57999	-	2.69381	-	1.57814
LOC_Os01g12080	26.4942	2.79489	51.2223	4.37888	30.2331	3.35813	19.6262	2.55889
LOC_Os01g12090	14.3583	10.7396	16.9808	12.7337	14.4696	8.93942	14.3525	8.668
LOC_Os01g12100	14.9946	18.9825	12.0275	17.7298	16.4171	17.1681	13.9018	18.1417
LOC_Os01g12110	-	4.27031	-	2.68787	-	2.77783	-	2.77194
LOC_Os01g12120	-	-	0.685827	2.64737	-	-	-	3.49463
LOC_Os01g12130	4.88716	-	1.66876	0.361163	3.06358	0.151885	1.78305	0.280741
LOC_Os01g12160	5.02868	13.4371	5.2355	8.90743	3.40399	13.8418	5.32866	7.84953
LOC_Os01g12180	3.26519	1.13743	2.39198	1.68365	3.00617	1.20606	2.77401	1.15091
LOC_Os01g12190	15.856	3.41826	13.5519	5.85852	17.7064	2.52406	12.6847	5.1144
LOC_Os01g12200	50.7067	4.2274	35.4928	4.58589	49.0269	4.51417	35.3428	4.28477
LOC_Os01g12210	0.585086	-	0.711208	0.0236165	0.538699	0.0376732	0.457624	-
LOC_Os01g12220	32.8	-	33.4919	0.062815	33.8873	-	35.6772	-
LOC_Os01g12230	10.7696	0.596144	6.6861	0.363307	7.73187	0.71911	7.31679	0.346272
LOC_Os01g12250	-	0.408431	0.0199793	0.392196	0.0192583	0.259501	0.043312	0.429478
LOC_Os01g12260	0.657471	2.92101	0.404507	4.13332	0.704115	3.59715	0.978515	4.56951
LOC_Os01g12270	205.63	26.1945	98.0474	28.6238	140.777	37.602	131.9	26.8706
LOC_Os01g12280	3.53341	1.8883	2.32236	1.40759	3.12331	1.64685	2.72441	1.65565
LOC_Os01g12290	1.54354	0.451739	1.36778	0.85677	1.39984	0.851298	1.27485	0.721296
LOC_Os01g12304	2.78024	8.86092	4.07649	14.9814	2.70637	10.0828	3.17277	14.2392
LOC_Os01g12320	16.1222	5.54586	0.320939	0.94863	16.1705	7.51716	0.232593	0.747781
LOC_Os01g12330	0.045594	-	3.82066	3.55337	0.0472652	0.0289441	3.05981	2.80175
LOC_Os01g12381	1.82171	3.72471	1.62651	6.67107	1.29646	4.54637	3.66485	7.07174
LOC_Os01g12390	5.08305	9.70155	4.77467	15.175	4.87626	9.39723	6.9362	14.1639
LOC_Os01g12400	8.65587	1.6944	7.33608	2.05972	6.17994	2.01051	8.13365	2.28578
LOC_Os01g12410	0.0772757	2.10982	0.19216	1.2838	0.0807535	1.33049	0.182297	1.80326
LOC_Os01g12420	-	2.09984	-	4.21263	-	2.87779	0.0112569	2.97269
LOC_Os01g12430	0.0099075	7.87106	0.0386497	5.27769	0.119179	6.14823	0.0521613	5.07763
LOC_Os01g12440	1.23825	10.422	5.50878	9.33637	1.5669	7.96183	5.10238	9.0167
LOC_Os01g12460	0.104491	0.498028	0.573245	0.509626	0.142447	0.395086	0.192281	0.294389
LOC_Os01g12464	1.59098	26.4255	2.15737	22.5144	0.807757	13.0168	1.64373	21.0844
LOC_Os01g12470	2.61032	2.90465	4.00496	4.29604	3.28973	3.78336	2.33222	4.08674
LOC_Os01g12480	10.4792	4.95142	11.2688	4.6951	10.4324	4.69895	9.20267	4.98269
LOC_Os01g12490	0.258364	1.72133	0.324321	0.67964	0.186607	1.28687	0.459808	0.7449
LOC_Os01g12520	8.41522	1.77924	5.62249	2.8111	8.97621	2.95441	5.58201	4.00039
LOC_Os01g12530	23.2013	16.7081	16.6379	10.2698	22.4096	15.6089	14.276	11.9686
LOC_Os01g12540	6.67851	2.71698	5.75193	2.60836	6.77965	2.94948	5.69268	2.35424
LOC_Os01g12550	8.82779	3.26948	8.60913	3.92755	8.6424	2.90068	8.87004	3.39122
LOC_Os01g12560	2.06755	1.8534	7.08637	1.78528	2.18012	1.60228	6.55131	2.34088
LOC_Os01g12570	-	0.124726	0.0438477	20.0543	0.0241936	0.224158	0.0220036	12.8988
LOC_Os01g12580	0.0949493	9.21528	0.0533878	16.7287	0.0824858	10.9261	-	10.5094
LOC_Os01g12610	0.844519	-	0.226373	-	0.847011	-	-	-
LOC_Os01g12640	0.0759966	0.998965	0.194344	1.21932	0.0785032	1.01388	0.0727537	1.28982
LOC_Os01g12650	6.55389	24.7553	7.77664	34.0193	7.27361	25.0148	6.88527	32.2039
LOC_Os01g12660	0.13435	0.485929	0.0192702	0.396946	0.0900152	0.136192	0.0611181	0.444008
LOC_Os01g12670	4.59029	1.8109	3.37539	1.44667	3.97799	1.27902	2.69849	1.53297
LOC_Os01g12680	0.414485	1.54795	0.500061	5.16878	0.392441	2.33801	0.466312	3.90313
LOC_Os01g12690	0.0270363	2.05348	-	2.06948	-	1.5076	-	1.16517
LOC_Os01g12710	245.449	10.4333	130.828	18.6638	213.451	9.41006	168.11	15.8696
LOC_Os01g12720	11.2988	11.5604	10.5696	14.5286	12.469	9.48544	12.54	12.8068
LOC_Os01g12730	17.9887	23.9685	15.3806	26.2724	21.2261	29.1382	16.0961	25.579
LOC_Os01g12740	16.744	0.609886	10.5133	0.245383	14.6406	0.834472	13.2315	0.127993
LOC_Os01g12750	25.2081	1.86325	15.7422	0.626227	23.6025	0.998067	21.9701	0.319885
LOC_Os01g12760	0.17622	-	2.08702	4.17947	0.107276	-	2.14504	3.76857
LOC_Os01g12770	8.08732	-	1.27891	0.476767	7.04136	-	1.02301	0.393443
LOC_Os01g12790	0.0254208	0.525092	0.0283282	0.950977	0.0341513	0.468934	0.00874693	0.90956
LOC_Os01g12800	6.28775	9.79456	6.999	14.6602	6.44767	9.56047	6.60026	11.5446
LOC_Os01g12820	0.117054	0.453192	0.0255302	0.0531503	0.168551	0.0483497	0.0619253	0.0302148
LOC_Os01g12830	22.9093	13.1874	18.5213	21.5528	26.0615	14.8794	21.7557	22.813
LOC_Os01g12840	2.61225	1.69837	0.56582	2.79994	2.39355	2.98579	0.480535	2.73036
LOC_Os01g12860	0.405527	2.12695	0.136393	2.50383	0.31769	2.05037	0.0586693	2.64423
LOC_Os01g12870	14.467	10.5021	9.36557	4.58848	13.9512	7.8667	8.04456	4.07254
LOC_Os01g12880	16.7046	34.0194	14.111	28.8843	17.0608	31.1759	15.2401	27.7195
LOC_Os01g12890	0.916854	1.15539	0.734406	0.861205	1.08888	1.178	0.851676	0.809225
LOC_Os01g12900	2.33812	1.16418	1.6911	1.67745	1.75021	0.952549	1.7625	1.70412
LOC_Os01g12910	5.73895	8.24848	2.39627	6.84433	4.61256	8.34187	3.05584	6.76202
LOC_Os01g12920	34.4313	5.20787	3.3865	5.67745	28.1832	5.17113	3.95503	5.65417
LOC_Os01g12930	0.0376158	4.67726	0.0213188	2.23234	0.0588773	6.4587	0.0353768	1.67666
LOC_Os01g12940	-	-	-	1.42697	-	0.183531	-	0.218843
LOC_Os01g12950	2.8452	1.33834	3.92505	3.73355	2.11135	1.83849	4.97376	3.31388
LOC_Os01g12990	0.281942	-	0.137738	0.203175	0.312007	0.158075	0.0714127	0.102221
LOC_Os01g13000	3.97808	2.23369	3.42837	3.7789	3.87032	2.28458	3.21815	3.71364
LOC_Os01g13024	0.147871	0.188689	0.125393	0.371888	0.203441	0.134437	0.132332	0.329044
LOC_Os01g13030	22.7684	36.8606	17.1863	50.3513	20.8132	34.6043	23.6614	54.194
LOC_Os01g13040	-	0.874263	-	1.75932	0.047237	1.2161	-	4.09015
LOC_Os01g13050	0.0974643	0.34888	-	0.273411	0.132544	0.218139	-	0.320104
LOC_Os01g13060	14.5721	9.6251	9.17221	12.0565	14.388	9.39692	8.40098	10.1427
LOC_Os01g13070	0.376	0.957815	0.337589	1.45007	0.712612	0.936165	0.102306	1.26128
LOC_Os01g13080	29.0259	26.6978	49.1499	30.8437	35.9921	27.4142	39.7856	24.2877
LOC_Os01g13090	8.66965	25.1197	5.52945	27.7012	8.27224	31.6646	5.07866	27.1315
LOC_Os01g13100	11.1223	4.42678	15.2661	4.383	11.3143	3.96345	14.4707	3.43685
LOC_Os01g13120	1.91766	-	3.64599	0.437838	1.55236	0.0942575	4.10262	0.476185
LOC_Os01g13130	0.276754	-	0.965824	0.167705	0.339235	0.298841	0.0759677	0.0974277
LOC_Os01g13150	13.9898	2.09746	16.3613	2.70544	13.6775	1.86104	14.7256	2.65185
LOC_Os01g13160	8.74846	18.8109	10.1203	14.8194	9.22194	18.1026	8.44683	16.6881
LOC_Os01g13170	8.31758	14.5631	9.25252	11.1212	8.73952	12.1418	6.70105	9.89775
LOC_Os01g13180	-	0.115588	0.142503	0.200437	0.0674133	0.341268	0.159201	0.175433
LOC_Os01g13190	43.5548	6.20983	45.1272	8.79423	38.4393	5.81631	46.3804	8.51141
LOC_Os01g13200	15.4048	27.6244	11.3017	24.7341	16.3806	25.508	12.8939	31.4022
LOC_Os01g13210	150.409	50.3103	46.2382	57.5864	139.501	56.8859	102.152	89.5376
LOC_Os01g13229	0.0174327	-	-	-	-	0.0368503	-	0.0685836
LOC_Os01g13260	0.525709	1.55599	0.224128	0.757751	0.491304	1.58366	0.283092	1.36506
LOC_Os01g13270	0.0468391	0.0980497	0.0306785	0.0574244	0.0340277	0.101731	0.0327464	0.0446028
LOC_Os01g13280	2.1331	1.93261	0.74978	1.55493	1.99016	1.65888	1.1754	1.85834
LOC_Os01g13285	3.67989	1.80957	2.07129	0.578152	4.4738	2.40609	0.811061	0.630552
LOC_Os01g13300	3.85324	0.793334	1.1498	0.541557	3.10864	0.862704	1.77421	0.539173
LOC_Os01g13310	0.0214252	-	-	-	-	0.10763	-	0.0297687
LOC_Os01g13320	4.1486	0.523439	2.14244	0.435099	3.70055	0.632486	2.7894	0.557931
LOC_Os01g13340	2.14606	9.55232	1.46853	8.45995	1.56682	9.39913	1.98578	10.9013
LOC_Os01g13350	2.59158	2.13048	1.7106	2.49161	2.44458	2.49128	1.89177	2.49287
LOC_Os01g13370	4.24998	12.0172	5.12374	15.5451	5.88965	13.1378	4.51891	15.9119
LOC_Os01g13390	7.85687	0.054228	5.14125	0.362695	8.88439	-	4.70239	0.234587
LOC_Os01g13404	2.24387	2.27589	2.09068	1.29672	2.31621	2.71825	1.98034	2.02608
LOC_Os01g13420	6.56381	10.9051	4.30448	17.7792	5.79239	13.5565	5.86569	17.8215
LOC_Os01g13430	6.22829	5.84958	7.82043	6.60723	5.54933	4.18584	6.65886	6.55603
LOC_Os01g13450	0.0554583	0.0892565	0.110079	0.113447	-	-	-	0.0674193
LOC_Os01g13460	7.13837	15.2861	14.0694	21.4515	7.98848	13.7592	8.28748	13.5786
LOC_Os01g13470	9.69311	7.20087	14.8956	7.7642	9.11445	6.50999	6.94668	6.17268
LOC_Os01g13480	8.81003	0.0372355	5.50546	0.134158	8.53337	0.158827	5.93359	0.185429
LOC_Os01g13490	1.60983	3.03	1.39205	2.66696	1.0297	3.09985	1.38448	2.90078
LOC_Os01g13520	6.94486	27.3233	5.36106	25.3448	6.64448	22.2127	6.96945	23.8666
LOC_Os01g13530	0.436796	1.69547	0.283909	1.66704	0.606534	1.30571	0.617426	1.16704
LOC_Os01g13540	12.0934	26.2408	10.1655	22.78	12.6986	22.403	10.2275	22.9905
LOC_Os01g13550	5.41839	2.36753	4.2975	2.06343	6.18043	2.03854	4.25095	2.51
LOC_Os01g13560	0.131236	7.68876	0.0466303	6.19514	0.115998	22.8175	0.118274	5.23946
LOC_Os01g13570	117.331	0.0654065	71.3921	0.49808	107.361	-	79.4045	0.125727
LOC_Os01g13590	-	-	-	-	-	-	0.155606	-
LOC_Os01g13610	0.0453413	3.9783	0.361538	1.94715	0.175641	3.21441	0.342558	1.45129
LOC_Os01g13660	14.6475	7.14165	10.3551	10.1332	12.2219	4.6876	13.4628	9.45261
LOC_Os01g13680	-	-	0.900427	-	-	-	-	-
LOC_Os01g13690	4.15022	43.8599	20.6309	41.7067	5.21189	38.6356	12.5679	40.9454
LOC_Os01g13700	22.4408	17.447	22.5525	25.8985	25.5119	19.239	26.5029	21.1032
LOC_Os01g13720	10.3354	4.04297	12.3625	5.56044	9.90506	5.30002	11.904	5.71068
LOC_Os01g13730	10.4044	7.83974	10.7447	7.10203	10.6324	7.86241	8.60711	6.97496
LOC_Os01g13740	21.7332	0.056745	23.317	0.229907	22.9325	0.139763	17.2508	0.114032
LOC_Os01g13760	2.941	1.41092	3.69071	0.84563	3.38365	0.761294	3.31081	0.746253
LOC_Os01g13770	309.206	24.7984	239.525	24.5062	274.899	23.2054	262.436	32.0797
LOC_Os01g13780	1.08718	0.618578	1.32616	1.715	0.890638	0.739642	1.59404	1.29721
LOC_Os01g13800	24.4823	9.15984	19.3417	10.2327	19.1687	11.1428	21.8727	11.095
LOC_Os01g13810	0.0277758	-	-	-	-	-	-	-
LOC_Os01g13830	-	-	0.0279139	-	-	-	-	-
LOC_Os01g13850	-	-	-	-	-	-	-	0.097695
LOC_Os01g13870	-	-	-	-	-	-	-	0.035468
LOC_Os01g13920	-	0.221038	-	1.0819	-	-	-	0.867083
LOC_Os01g13930	0.945026	18.3216	3.77649	18.7172	0.776894	17.8207	1.68503	19.6725
LOC_Os01g13940	3.02823	1.71117	2.73161	1.75247	3.12582	1.48671	2.75606	1.5779
LOC_Os01g13950	-	4.0648	0.26792	2.8737	-	3.83896	-	4.13898
LOC_Os01g14010	-	1.49351	0.0163666	0.780266	0.0165522	1.27729	0.016633	1.1974
LOC_Os01g14020	2.33333	2.25986	2.67549	3.2643	2.79299	2.16662	2.58002	2.64273
LOC_Os01g14030	0.098794	0.123189	-	0.081594	0.107921	-	-	-
LOC_Os01g14040	6.0744	2.75823	5.67137	4.11079	5.27038	2.93822	5.80192	4.01018
LOC_Os01g14050	12.0367	39.255	11.838	34.2465	12.2939	40.6367	10.5118	33.1646
LOC_Os01g14060	-	0.081375	0.253156	0.361582	-	0.303348	0.0557953	-
LOC_Os01g14070	12.7586	15.2928	9.6927	19.9583	14.2343	19.5389	10.1133	20.7453
LOC_Os01g14080	0.800781	5.99633	1.90321	3.3518	1.47243	3.86939	1.32487	3.16319
LOC_Os01g14090	1.55623	3.36513	1.33661	1.82498	1.49229	3.28256	1.02679	2.26869
LOC_Os01g14100	2.62017	6.69766	3.63772	6.1765	2.98754	6.3626	2.62466	7.13725
LOC_Os01g14110	7.01103	13.4122	10.0443	18.0323	9.48046	17.4108	13.5742	27.3349
LOC_Os01g14120	0.205118	-	0.206836	-	0.216338	0.361437	0.338257	-
LOC_Os01g14130	-	0.324337	0.142945	0.604732	0.0402037	0.531548	0.106544	0.442481
LOC_Os01g14140	0.121407	8.92621	0.625887	10.9341	0.387309	8.04594	0.380838	11.1084
LOC_Os01g14170	0.049027	-	-	-	-	-	-	-
LOC_Os01g14180	-	-	-	0.0409387	-	-	-	-
LOC_Os01g14220	-	0.512734	-	0.484004	-	0.41195	-	0.526118
LOC_Os01g14250	-	-	0.477872	1.78002	-	-	-	-
LOC_Os01g14330	-	-	-	-	-	-	0.0575437	-
LOC_Os01g14370	9.91224	7.94486	8.02469	6.42895	9.5203	7.44944	7.21782	7.06173
LOC_Os01g14410	326.633	0.599543	185.618	0.746118	413.133	0.0976615	263.131	0.275477
LOC_Os01g14420	1.35585	3.87886	1.89072	3.70298	1.5433	4.93979	1.61998	4.76616
LOC_Os01g14430	0.181496	2.22609	0.506761	1.65591	0.291308	1.93763	-	2.45565
LOC_Os01g14440	27.5432	135.679	72.1145	71.5484	31.0195	94.0905	32.6892	65.6873
LOC_Os01g14510	7.24717	1.50057	5.62889	5.00098	6.91469	0.878717	5.14715	4.69812
LOC_Os01g14514	8.66759	1.69653	-	0.130142	7.36209	3.10593	0.0704453	0.108342
LOC_Os01g14520	-	6.60709	-	6.02626	-	7.54515	-	5.08349
LOC_Os01g14530	-	6.13613	-	13.0643	0.0530523	6.86494	-	10.2315
LOC_Os01g14540	-	1.10272	-	0.493248	-	0.780023	-	1.62743
LOC_Os01g14550	0.0320629	7.67494	0.0941175	5.07218	0.0305892	9.39729	0.0282421	5.92008
LOC_Os01g14580	5.2156	9.14583	6.26966	10.3706	5.16858	9.95639	4.45542	10.2068
LOC_Os01g14590	3.93199	11.4734	10.1754	9.26979	4.32204	18.6113	5.26856	8.02642
LOC_Os01g14610	7.50947	3.91583	8.29642	4.80256	7.13204	4.59396	7.00954	4.2753
LOC_Os01g14630	1.65754	20.2471	11.8191	31.1854	1.33583	36.8752	0.693016	27.7581
LOC_Os01g14640	1.444	-	1.22634	0.33653	1.06782	-	2.03423	0.529179
LOC_Os01g14650	-	35.2916	-	29.378	-	32.5038	-	35.2543
LOC_Os01g14660	0.0595623	0.618935	-	2.06465	0.17845	0.620275	-	2.25412
LOC_Os01g14670	0.931669	106.569	3.06995	173.739	1.33274	98.2364	2.50178	159.291
LOC_Os01g14690	38.6726	25.9978	41.4445	36.9781	42.2801	25.0928	40.4443	30.2041
LOC_Os01g14700	-	3.0068	-	1.84215	-	2.42832	-	1.1823
LOC_Os01g14720	0.0552677	-	0.0293302	-	0.260171	0.123745	0.0589547	0.0422343
LOC_Os01g14790	17.3402	11.1438	23.1067	9.71991	19.617	9.2311	18.6215	8.46736
LOC_Os01g14800	1.20976	-	0.0911787	-	0.63135	-	1.00171	-
LOC_Os01g14810	44.644	8.07336	37.5183	7.71928	39.2486	6.72881	38.1271	7.74336
LOC_Os01g14820	8.15506	4.77736	7.23869	4.97103	8.1536	3.83107	8.4681	5.18707
LOC_Os01g14830	10.1426	6.27356	13.913	7.05646	11.9653	6.85606	10.4721	6.51971
LOC_Os01g14840	6.73018	4.34943	5.9404	5.03232	6.95457	5.47767	5.92415	4.12995
LOC_Os01g14850	0.11278	-	-	-	-	-	-	-
LOC_Os01g14860	40.0906	45.5866	34.766	36.1285	40.2267	41.8582	30.3642	36.4907
LOC_Os01g14870	2.71083	1.97568	2.19409	2.09448	2.74516	1.70632	2.19998	1.82135
LOC_Os01g14880	-	8.62204	-	20.8815	-	23.5222	-	11.0905
LOC_Os01g14890	20.9213	-	13.7869	0.0515227	17.4824	-	18.457	-
LOC_Os01g14900	-	-	0.0401525	0.0169581	0.04033	-	0.0669724	-
LOC_Os01g14920	3.08584	2.91336	2.94073	3.02093	2.99877	2.31128	2.5474	2.35095
LOC_Os01g14926	0.121739	0.076725	0.0581838	0.0907441	0.134276	0.20705	0.0550297	0.0546117
LOC_Os01g14932	9.90228	11.2781	8.49171	13.8753	9.82632	11.9649	8.55261	13.2469
LOC_Os01g14940	-	0.133537	-	-	-	-	-	-
LOC_Os01g14950	49.2638	53.4878	52.0137	51.8437	50.2199	49.8381	45.4216	47.9446
LOC_Os01g14960	0.121644	2.81969	0.302707	3.76458	0.247398	1.9753	0.115266	3.50132
LOC_Os01g14970	0.302804	7.41236	0.191151	4.66883	0.317345	7.04795	0.345485	6.8202
LOC_Os01g14980	5.37341	9.25577	6.23637	10.4158	7.06955	9.516	5.49193	7.35022
LOC_Os01g14990	1.22028	5.86529	0.93804	3.41948	1.15965	6.34491	1.48747	3.44023
LOC_Os01g15000	7.17038	2.65245	6.9506	3.70243	7.30901	2.8763	8.09114	4.5278
LOC_Os01g15010	29.7636	23.9875	28.9068	28.8252	32.5393	22.9258	28.7091	26.6144
LOC_Os01g15020	25.6709	17.9172	22.4638	12.9399	25.3656	18.0943	19.8392	11.8511
LOC_Os01g15029	21.6797	37.6368	27.1062	53.1651	28.3425	43.7406	24.7039	46.707
LOC_Os01g15039	-	1.16094	-	2.39342	-	1.06145	-	2.00362
LOC_Os01g15060	0.058033	0.206325	-	-	-	0.12597	-	-
LOC_Os01g15100	0.169002	2.10783	1.28607	1.24016	0.740124	2.35263	0.98343	0.532365
LOC_Os01g15110	19.1288	32.8261	18.0604	32.79	21.0278	34.5462	16.2949	35.6438
LOC_Os01g15120	54.08	13.118	39.2202	11.861	47.1115	12.0458	36.2077	15.0567
LOC_Os01g15130	0.944434	0.183585	0.418001	0.125661	0.407047	0.101343	0.225088	0.204743
LOC_Os01g15170	0.0593487	-	-	1.13821	-	-	0.111605	-
LOC_Os01g15200	-	-	-	-	0.155848	-	0.175867	-
LOC_Os01g15210	0.0723344	0.236429	0.1575	0.271259	0.156241	0.338234	0.0694963	0.150952
LOC_Os01g15220	0.12007	1.59811	0.392746	1.23333	0.245347	0.364739	0.298131	0.748797
LOC_Os01g15229	1.27658	0.409613	0.161549	0.345524	0.365783	-	0.478526	0.303155
LOC_Os01g15240	-	0.326131	-	-	-	0.177577	-	0.120967
LOC_Os01g15250	0.818822	0.375231	2.1884	0.398393	0.627543	0.219537	0.447541	0.342979
LOC_Os01g15260	11.1125	18.0482	11.728	23.3246	11.673	16.966	11.5377	21.638
LOC_Os01g15270	58.7422	2127.49	394.012	2186.98	118.107	1787.99	143.844	2169.59
LOC_Os01g15290	9.14631	9.79939	10.6013	15.391	8.71521	9.18665	8.52425	14.1764
LOC_Os01g15310	12.9791	20.1413	13.2572	22.7395	16.1337	20.4183	13.7898	21.9264
LOC_Os01g15320	1.94192	48.4793	2.65268	89.1505	3.30598	63.7545	4.32555	80.1039
LOC_Os01g15340	0.0895223	23.7575	0.245763	21.4778	0.103062	20.78	0.272287	19.6895
LOC_Os01g15350	1.76876	7.16813	2.6516	8.16552	2.26596	7.30669	2.89994	9.10019
LOC_Os01g15390	2.6206	4.11454	3.14648	4.89781	2.76749	4.03081	3.35924	4.68332
LOC_Os01g15399	0.842975	1.81288	1.33669	1.30325	0.71783	1.0781	0.382419	1.53172
LOC_Os01g15448	3.84363	2.19748	5.48065	3.33673	4.47703	2.09149	5.25812	3.83771
LOC_Os01g15460	11.6276	11.8968	10.657	15.9773	11.4983	14.412	10.3758	17.2886
LOC_Os01g15470	25.9929	43.6145	19.2954	39.2651	22.9641	40.0699	18.8164	43.8158
LOC_Os01g15480	0.190577	1.80425	0.162725	1.80514	0.181936	1.45732	0.108253	2.01451
LOC_Os01g15490	43.3046	6.42069	47.5235	6.28069	40.0404	4.89922	39.4819	5.91654
LOC_Os01g15510	2.9764	0.342074	2.45685	0.214409	2.64392	0.293663	2.87153	0.0522653
LOC_Os01g15520	4.83567	0.251756	2.36782	-	5.33522	0.27578	3.39384	0.067271
LOC_Os01g15530	1.48311	1.27307	1.56432	0.998578	1.75579	1.11427	1.72291	1.16938
LOC_Os01g15540	0.196548	1.02837	0.082752	1.59913	0.151673	1.55358	0.101579	1.73224
LOC_Os01g15550	0.047633	-	0.03731	0.036013	0.0532673	0.17654	-	0.206022
LOC_Os01g15580	2.1436	2.58311	1.56756	1.83712	1.66941	2.05217	1.48241	2.12323
LOC_Os01g15600	38.1002	16.3578	32.2198	16.7756	37.4433	16.8242	34.9323	17.1899
LOC_Os01g15610	36.3586	226.378	15.3335	422.154	26.7038	206.582	17.3139	417.365
LOC_Os01g15630	18.2281	30.3331	14.7238	25.0204	16.8976	31.5908	12.5266	28.9553
LOC_Os01g15640	18.4964	43.7509	32.2767	32.2233	31.8924	38.6313	21.284	34.6132
LOC_Os01g15660	6.29267	3.29451	3.45882	1.99042	5.38462	2.29159	5.67206	2.90296
LOC_Os01g15680	-	0.0885985	-	-	-	-	-	-
LOC_Os01g15709	-	0.715093	-	0.146514	-	0.958117	-	0.307638
LOC_Os01g15740	0.0751387	-	-	-	0.093996	-	0.0788347	-
LOC_Os01g15770	6.24539	1.38583	4.78246	1.87872	6.5421	1.89044	4.50624	2.11403
LOC_Os01g15780	13.462	9.96951	4.98221	4.23093	13.1016	9.55873	12.0085	8.94203
LOC_Os01g15790	25.276	3.19997	4.66489	3.19989	21.8541	3.15806	22.8346	3.20407
LOC_Os01g15800	-	-	0.0531547	-	-	-	-	-
LOC_Os01g15810	-	1.33118	-	3.05864	-	2.56787	-	2.71566
LOC_Os01g15830	0.818484	82.1923	1.06209	232.572	0.557869	130.207	0.503096	156.222
LOC_Os01g15840	1.76294	0.442644	1.98839	0.33616	1.52528	0.563013	1.78818	0.276494
LOC_Os01g15850	6.70771	2.20059	5.88541	2.70966	6.95835	2.38343	5.96165	2.29211
LOC_Os01g15860	3.89519	3.12666	2.41651	2.13506	3.08392	3.36115	2.95445	2.6199
LOC_Os01g15900	0.181762	1.63278	0.353621	1.06762	0.254093	1.6137	0.266742	1.32018
LOC_Os01g15910	-	-	0.403692	0.159392	-	-	0.0310074	-
LOC_Os01g15920	-	6.65785	-	8.16954	-	3.62032	1.67206	9.45799
LOC_Os01g15950	0.811417	-	-	1.19121	0.453987	0.87602	0.427937	-
LOC_Os01g15970	0.466775	18.6932	0.470313	15.9249	0.210301	19.4895	0.361098	14.4847
LOC_Os01g15979	21.7665	10.9797	20.2509	10.0381	21.5183	8.51271	21.8622	15.6583
LOC_Os01g15990	-	0.0672101	-	0.215107	-	0.203636	-	1.53408
LOC_Os01g16000	9.07376	10.8759	18.3775	13.7383	11.1247	12.3821	8.76927	11.2841
LOC_Os01g16010	5.49233	5.50636	5.75724	4.80362	5.77993	4.48801	5.70327	4.7187
LOC_Os01g16020	2.48329	1.88759	1.69711	1.88308	2.63808	1.6789	2.65243	2.36576
LOC_Os01g16030	0.783439	11.7432	1.06959	27.3362	0.833276	18.7183	0.715567	22.7826
LOC_Os01g16040	24.3231	2.88452	19.2714	4.27532	21.982	3.42641	23.1151	3.50052
LOC_Os01g16060	0.757067	0.678016	0.640389	0.533092	0.985078	0.61658	0.335503	0.370873
LOC_Os01g16070	4.63224	6.74163	5.49293	4.26123	5.79848	3.59236	5.70666	4.16983
LOC_Os01g16080	6.73587	2.50384	5.99089	2.92549	6.8327	3.06006	6.6109	2.69721
LOC_Os01g16090	21.925	18.6673	22.0945	20.4713	25.4399	20.047	21.7107	18.3567
LOC_Os01g16100	5.92439	1.92395	7.11953	1.0006	6.18253	1.35281	6.5753	0.968018
LOC_Os01g16110	8.76667	8.23353	15.969	8.79013	9.25803	8.91113	9.61344	8.98094
LOC_Os01g16120	0.774209	3.50068	1.17986	1.69943	1.19345	3.1513	1.45418	1.72309
LOC_Os01g16140	1.78579	795.271	1.75057	650.542	2.68712	345.092	0.64826	635.97
LOC_Os01g16146	6.22303	22.8139	11.2295	20.083	7.22119	18.4921	7.07276	21.0971
LOC_Os01g16152	23.3754	10.2442	32.9006	13.9756	29.1595	11.0296	32.4926	10.2745
LOC_Os01g16170	0.713448	12.3315	1.22795	16.5983	0.92466	11.6221	0.797244	12.4183
LOC_Os01g16180	8.16154	4.18735	6.97633	3.08198	8.30816	3.69038	8.44708	2.97865
LOC_Os01g16190	22.4237	28.6746	25.1881	32.5509	27.2875	24.4192	18.2223	30.7848
LOC_Os01g16200	0.0327136	0.390919	1.46425	5.20645	0.088656	0.544112	0.137879	3.08665
LOC_Os01g16210	3.38246	3.48982	5.58044	4.80596	3.68094	3.02077	4.06832	3.21441
LOC_Os01g16220	1.4649	4.41714	1.17508	4.21451	1.58628	4.11834	1.8203	4.56915
LOC_Os01g16230	0.557677	5.44076	0.509367	2.77507	0.408101	5.84434	0.836158	8.66447
LOC_Os01g16240	28.2102	54.3483	45.7519	113.382	29.5527	55.4518	27.1588	52.0932
LOC_Os01g16250	0.0517237	0.319958	0.0533077	0.129733	0.0568897	0.329415	-	0.0820163
LOC_Os01g16260	3.45632	9.67208	7.39357	9.34815	3.46263	13.6596	5.13715	9.84006
LOC_Os01g16290	43.3441	3.7276	41.2849	3.5907	40.6966	4.01042	30.4168	2.2668
LOC_Os01g16310	0.285502	0.804932	2.1069	1.09395	0.176925	0.926108	0.638101	0.811313
LOC_Os01g16320	-	-	0.0319859	-	-	-	0.0345513	-
LOC_Os01g16330	15.8307	21.5859	16.3811	16.7196	17.9684	22.6176	14.6275	16.6742
LOC_Os01g16340	18.1549	1.16103	12.8831	0.993931	17.2758	1.15351	17.7178	1.22265
LOC_Os01g16350	6.15815	4.35967	6.14957	7.15614	6.23654	4.98047	5.84991	8.8193
LOC_Os01g16354	6.52481	9.01835	6.87277	9.40834	7.2022	9.87608	6.42372	9.41013
LOC_Os01g16360	-	2.83553	-	0.681363	-	-	-	0.770697
LOC_Os01g16370	0.780138	1.44902	0.133766	0.719733	0.548184	0.82242	0.187699	0.471404
LOC_Os01g16380	0.240443	3.30674	-	1.56418	0.252751	2.37099	0.0360523	1.94585
LOC_Os01g16390	-	0.0594937	-	0.132701	0.0304202	0.146857	-	0.0970649
LOC_Os01g16400	0.0516765	0.732325	0.0568974	0.66536	0.0873793	1.13577	0.0559566	0.564364
LOC_Os01g16414	7.34992	3.14561	7.3061	2.71282	7.38727	3.33776	6.83612	2.92499
LOC_Os01g16430	31.5931	36.4036	31.0296	34.8262	33.0073	36.2595	29.3632	41.1416
LOC_Os01g16450	0.275885	34.4123	0.734079	38.2758	0.781487	24.1729	0.729633	26.7773
LOC_Os01g16460	-	0.200887	-	0.997327	-	0.494849	-	1.38001
LOC_Os01g16510	7.226	4.56778	9.45116	5.65924	8.40503	4.42449	7.92799	4.75609
LOC_Os01g16520	1.76398	2.07213	2.9465	3.02001	1.71687	1.63323	1.65468	2.21201
LOC_Os01g16530	63.7544	4.62414	42.5293	5.15742	64.2683	4.54823	60.067	3.54264
LOC_Os01g16540	21.6572	10.8811	19.6511	12.105	21.8336	10.5701	19.4007	12.6167
LOC_Os01g16550	51.7416	38.0564	100.203	47.1269	55.6476	43.2566	59.107	35.2639
LOC_Os01g16600	1.10473	5.46001	1.12793	2.61756	1.5038	6.17732	0.780457	3.7469
LOC_Os01g16610	-	-	0.14035	-	-	-	-	0.0974863
LOC_Os01g16620	111.182	1.32641	78.1958	2.71826	93.5212	2.42891	94.1661	1.93573
LOC_Os01g16640	102.154	91.814	56.1232	113.627	78.5954	104.242	86.8642	101.589
LOC_Os01g16650	-	11.2538	-	12.5432	-	7.82542	-	13.396
LOC_Os01g16670	9.83352	23.4485	10.3748	13.3234	9.72819	22.374	9.97709	22.578
LOC_Os01g16714	2.01267	6.34465	5.31979	10.8356	2.79046	7.54051	2.12707	11.3874
LOC_Os01g16730	-	0.0242278	-	-	-	0.0212661	-	0.00797277
LOC_Os01g16750	0.65369	0.104173	-	0.205224	1.55423	-	0.104092	-
LOC_Os01g16770	-	4.93083	-	4.04907	-	4.19967	-	3.7449
LOC_Os01g16810	0.0812466	29.3597	0.246014	27.3745	0.071628	21.724	0.200815	27.6345
LOC_Os01g16860	-	0.0349706	-	-	-	-	0.0173914	0.0165851
LOC_Os01g16870	31.3951	11.8483	16.5086	9.18669	29.8912	10.2788	22.7185	10.876
LOC_Os01g16890	60.9323	81.1797	80.5946	88.9181	64.6081	78.1475	71.8375	88.4843
LOC_Os01g16900	17.2605	34.1952	18.6344	33.3051	18.8464	35.4123	15.1653	33.517
LOC_Os01g16910	13.3441	9.92056	17.8643	10.0389	14.6562	10.0146	14.953	7.70672
LOC_Os01g16920	0.0672769	0.105105	0.0324731	-	0.116206	0.245935	0.033631	0.0451017
LOC_Os01g16930	4.126	9.65861	6.73261	8.02734	5.4222	7.43852	5.30828	7.26823
LOC_Os01g16940	9.36086	4.64363	11.5691	6.03207	10.8223	4.46973	13.4109	4.13092
LOC_Os01g16950	5.29674	12.5904	2.08112	12.1212	4.56104	11.7739	5.44901	15.0107
LOC_Os01g16960	9.95799	38.9945	8.3694	37.4464	11.4234	31.8273	9.14484	38.1663
LOC_Os01g16970	14.1214	18.538	16.1392	17.9079	14.1684	18.0803	13.2692	17.2927
LOC_Os01g16980	7.68961	5.57233	6.95399	4.83127	7.01737	3.46331	7.65078	6.21396
LOC_Os01g16990	0.258524	2.71815	0.420957	7.80184	0.106674	2.48864	0.600699	3.53153
LOC_Os01g17000	2.45855	0.816448	0.585684	0.617953	2.28152	1.058	2.15363	0.924826
LOC_Os01g17010	7.01269	7.99958	6.01138	6.11297	6.48732	6.51839	5.76499	5.22611
LOC_Os01g17020	8.33805	8.58543	8.26419	11.0631	8.10717	7.12672	9.00468	11.8667
LOC_Os01g17030	-	-	0.132754	-	-	-	0.218554	-
LOC_Os01g17040	3.59265	2.9516	2.34056	3.22706	2.38765	0.826175	2.23205	2.23734
LOC_Os01g17050	3.15844	32.8671	21.6095	21.2839	19.44	21.0725	18.0002	27.5998
LOC_Os01g17060	5.33414	3.52388	3.34571	2.47012	4.45004	3.34208	2.90161	1.63529
LOC_Os01g17065	9.14669	8.32797	7.82756	10.8183	10.2138	12.4762	8.08784	15.0573
LOC_Os01g17070	2.14952	1.62128	2.17451	4.75523	2.50752	2.20541	1.60323	2.09762
LOC_Os01g17150	134.872	0.644209	136.121	1.34109	133.647	0.917223	142.018	0.519015
LOC_Os01g17160	0.199333	1.20626	0.0437582	0.881258	0.205231	1.31343	0.128215	0.683262
LOC_Os01g17170	125.034	0.993645	98.7093	1.02455	122.189	1.1977	76.3473	0.624428
LOC_Os01g17180	13.8793	5.1715	10.3395	4.48104	12.5438	6.17285	10.3868	6.66174
LOC_Os01g17190	29.0861	83.0473	41.6859	114.726	34.6601	85.1908	33.7143	92.5286
LOC_Os01g17214	63.8505	0.464182	21.0297	0.646563	58.1996	0.173777	27.5726	0.213223
LOC_Os01g17240	149.633	0.690177	102.74	1.16491	146.451	0.868591	114.403	0.752391
LOC_Os01g17250	27.3768	11.0108	24.0717	20.0868	28.1108	13.5643	26.8686	14.0118
LOC_Os01g17260	9.96216	4.92578	6.51728	3.70573	9.9053	4.13732	7.6155	4.56053
LOC_Os01g17279	7.49178	7.2435	5.84702	6.65456	7.41717	7.0872	6.63025	8.74162
LOC_Os01g17300	0.164484	0.49342	-	-	0.0911187	0.476036	0.269579	0.607547
LOC_Os01g17320	7.85411	1.44514	17.2963	1.30157	8.94285	1.08024	9.20501	0.909565
LOC_Os01g17330	0.0528073	13.5214	0.775239	11.3148	0.0865896	11.3837	0.0849285	6.678
LOC_Os01g17390	12.056	13.1682	10.7975	15.8252	13.0754	14.2453	7.61648	22.2384
LOC_Os01g17396	0.526974	1.07457	0.0986003	0.0732063	0.663382	0.524373	0.315964	0.423874
LOC_Os01g17402	0.0139545	0.385992	0.0825653	0.553906	0.0164818	0.373667	-	0.240854
LOC_Os01g17420	-	1.90112	-	0.608888	-	0.907104	-	0.571169
LOC_Os01g17430	20.3558	53.3118	27.6323	49.9521	20.9894	49.4363	22.6325	50.055
LOC_Os01g17470	1.60311	1.45511	2.21513	2.27178	1.48204	0.934876	1.9592	2.37109
LOC_Os01g17990	0.0633703	-	-	-	-	-	0.0281244	0.034421
LOC_Os01g18050	4.32396	61.5883	7.64013	94.0799	5.35206	62.4398	7.97361	97.8787
LOC_Os01g18060	0.627947	0.309883	0.918834	0.665841	0.674387	0.353657	0.464164	0.373239
LOC_Os01g18070	17.4192	17.7512	22.6094	29.16	19.0122	20.1819	18.6955	25.7909
LOC_Os01g18090	0.158216	5.51014	0.152509	2.15553	0.331056	4.15318	0.084775	4.34549
LOC_Os01g18100	3.89947	4.28069	3.13802	3.23575	4.47295	3.91052	3.68591	2.91656
LOC_Os01g18110	0.026078	6.29884	-	11.2621	0.0624141	6.05055	0.0428663	10.1936
LOC_Os01g18120	0.755444	1.39629	3.48803	0.0961543	0.447968	2.59321	0.322131	2.84488
LOC_Os01g18140	0.432348	0.141041	-	-	0.359932	0.687427	0.201807	0.233938
LOC_Os01g18150	-	-	0.064833	0.0832021	-	0.0725525	-	0.0945817
LOC_Os01g18160	2.90839	4.71235	-	-	3.29257	2.34698	3.10655	6.89464
LOC_Os01g18170	0.200207	86.3039	0.0627775	78.4414	0.246737	113.303	0.049548	68.5415
LOC_Os01g18210	11.5837	4.64788	37.5287	4.61277	15.2984	5.25801	23.0738	4.16548
LOC_Os01g18220	0.707703	6.80244	2.38093	7.75363	1.15427	5.97363	1.68849	4.97208
LOC_Os01g18230	0.507784	2.3156	0.22047	0.600931	0.720391	0.831577	1.0171	2.04134
LOC_Os01g18240	1.01832	0.377244	0.858146	4.28074	1.06804	0.740625	1.05258	1.66194
LOC_Os01g18250	-	-	1.1888	0.14528	-	-	0.87218	0.128899
LOC_Os01g18280	1.91306	2.19485	1.06835	1.28913	1.95561	1.93491	1.86054	1.87328
LOC_Os01g18310	0.57938	0.386117	0.205637	-	0.935508	0.464997	0.740792	0.445476
LOC_Os01g18320	40.8022	0.684886	38.5164	0.602211	39.5996	0.443535	48.6959	0.738709
LOC_Os01g18340	-	-	-	0.072722	-	-	-	-
LOC_Os01g18360	0.449802	1.56897	0.243288	1.14426	0.291477	1.13159	0.132558	1.45006
LOC_Os01g18370	-	3.26373	-	0.705879	-	2.24225	-	0.899333
LOC_Os01g18375	-	22.0455	-	6.97759	-	11.3439	-	9.86615
LOC_Os01g18390	0.0271788	-	-	0.041471	-	-	-	-
LOC_Os01g18400	2.91556	15.3901	0.967889	6.27772	2.27871	15.0923	3.72203	14.8941
LOC_Os01g18410	3.33109	3.59617	4.68683	3.98887	4.06173	3.83838	7.44732	3.87648
LOC_Os01g18450	-	4.76032	-	7.59722	-	1.27462	-	1.81465
LOC_Os01g18490	-	0.387466	-	0.58463	-	-	-	-
LOC_Os01g18530	-	28.9814	-	11.3261	-	20.2631	-	12.6593
LOC_Os01g18584	9.09781	30.1101	10.8947	10.6091	12.4473	23.4006	12.2748	14.3357
LOC_Os01g18620	0.0906557	0.756784	0.0941211	0.631831	0.0335597	0.846483	0.04156	1.36782
LOC_Os01g18640	17.7994	12.8347	14.4034	12.6735	17.8886	11.6835	17.294	13.3785
LOC_Os01g18660	0.57821	5.68575	0.648634	9.89802	1.06528	6.41108	1.04404	6.39421
LOC_Os01g18670	2.31957	321.5	2.83617	340.795	2.35264	288.578	3.33692	226.564
LOC_Os01g18710	-	-	-	0.117245	-	-	-	-
LOC_Os01g18730	-	0.258092	-	0.0316499	-	-	-	0.101869
LOC_Os01g18744	0.507598	92.483	0.694852	106.433	0.719748	109.886	0.461582	86.0013
LOC_Os01g18800	24.8469	37.5135	28.6053	34.1493	29.2624	39.6497	15.2851	25.786
LOC_Os01g18810	-	-	0.0381253	-	-	-	-	0.055398
LOC_Os01g18830	-	-	-	0.322782	0.120932	-	-	-
LOC_Os01g18840	2.02617	-	0.7488	0.03711	1.91602	-	0.919818	-
LOC_Os01g18850	13.3234	15.9681	12.5381	14.3459	13.5613	14.6017	9.97541	13.4192
LOC_Os01g18860	1.20576	0.0390253	7.45655	7.77409	0.866454	0.0835718	8.61758	6.97718
LOC_Os01g18870	-	-	-	-	-	0.0399436	-	-
LOC_Os01g18880	5.0466	1.37132	3.83992	1.51152	4.36777	1.09667	4.52063	1.39261
LOC_Os01g18890	0.057231	0.545391	0.0567043	0.449689	0.062686	0.482467	-	0.878621
LOC_Os01g18900	-	1.33401	-	0.937127	-	0.689125	-	3.09713
LOC_Os01g18910	-	-	-	0.0777097	-	-	-	-
LOC_Os01g18930	-	-	-	-	-	0.173188	-	-
LOC_Os01g18950	-	0.305733	-	0.634778	-	0.164605	-	0.17033
LOC_Os01g18970	0.145325	0.514655	-	1.70264	0.247459	0.403852	0.274806	0.432862
LOC_Os01g19020	8.24556	30.3306	11.7341	58.282	13.5122	42.0424	14.7601	45.9493
LOC_Os01g19120	-	-	-	0.0416967	0.0252699	0.0577435	-	-
LOC_Os01g19130	15.9814	84.2636	29.8367	63.1304	21.0502	57.1668	21.087	70.1921
LOC_Os01g19140	25.6053	1.49857	20.5439	0.37426	19.505	0.884748	21.7714	0.861696
LOC_Os01g19150	29.2659	20.7721	19.1522	14.8144	25.6783	17.5555	25.2197	17.3356
LOC_Os01g19160	1.01775	0.95092	1.13861	0.52124	0.94212	1.01022	1.08649	0.689925
LOC_Os01g19170	1.62469	8.14766	2.19834	9.6233	1.52723	7.9307	5.31338	11.0591
LOC_Os01g19220	0.0699201	2.94816	0.166839	7.03407	0.162515	3.53218	0.156615	7.97365
LOC_Os01g19240	-	8.07185	-	0.608888	-	10.721	-	4.27937
LOC_Os01g19260	0.13932	10.4063	0.758243	9.00023	0.444106	7.86834	0.520515	3.47901
LOC_Os01g19270	0.37535	11.6864	0.295768	2.14506	0.50581	10.5704	1.0009	15.0951
LOC_Os01g19280	-	0.381081	-	0.0290085	0.0299532	-	-	0.269727
LOC_Os01g19290	0.0240931	1.17499	-	0.73018	-	0.970353	-	1.46205
LOC_Os01g19320	0.623021	11.3785	0.362169	9.71381	0.765859	13.1359	6.002	19.7361
LOC_Os01g19330	0.15253	37.1673	1.6564	65.4229	0.845996	17.2686	0.473159	47.5555
LOC_Os01g19380	2.3358	0.565615	1.27142	0.663412	1.88949	1.00314	2.45165	0.422305
LOC_Os01g19390	0.910482	3.71624	0.460536	4.63816	0.85142	4.65083	0.798129	4.43329
LOC_Os01g19400	4.44977	3.29094	6.31004	6.08572	6.7954	2.90199	6.2819	3.35419
LOC_Os01g19410	13.1525	27.5981	5.24379	10.8985	12.6686	24.9518	14.0509	23.5998
LOC_Os01g19430	-	-	-	-	-	-	-	0.0868957
LOC_Os01g19440	-	-	-	-	-	0.165761	0.0718883	-
LOC_Os01g19450	18.5689	41.608	20.6866	37.9867	18.014	39.2421	17.0761	38.426
LOC_Os01g19470	12.4715	11.0671	11.3956	9.93354	13.6017	11.4412	10.3762	11.4498
LOC_Os01g19480	0.370884	0.820106	0.143408	0.693279	0.414613	0.693853	0.299659	0.617308
LOC_Os01g19490	3.67761	1.15935	4.06522	1.93226	3.42194	1.15458	3.6579	1.33347
LOC_Os01g19529	-	-	0.0548333	0.208703	-	0.0347749	-	0.019119
LOC_Os01g19548	1.93297	0.272493	0.898586	0.265044	2.17959	0.254505	1.78353	0.229781
LOC_Os01g19610	13.7611	-	10.2954	0.040402	11.5974	-	12.9845	0.0755298
LOC_Os01g19630	2.20428	1.07254	-	0.0249776	2.35796	0.684127	0.255339	0.452041
LOC_Os01g19670	6.18774	0.55389	4.01428	0.499449	5.63894	0.851575	6.62511	0.139868
LOC_Os01g19694	-	2.57286	-	0.774737	-	2.27194	-	1.31547
LOC_Os01g19730	0.391569	0.449774	-	-	-	-	0.147045	-
LOC_Os01g19740	7376.45	4.15675	3337.6	16.6965	6637.59	4.58464	6759.05	5.15367
LOC_Os01g19750	0.287573	-	0.22614	0.0455523	0.315608	-	0.518718	-
LOC_Os01g19760	2.99241	4.19466	2.83235	4.13708	2.77473	3.51903	2.74561	3.87996
LOC_Os01g19770	0.685938	-	0.302389	0.0671507	0.455369	-	0.394631	0.0451833
LOC_Os01g19780	0.0450797	0.151027	-	0.077199	0.209683	0.283055	-	-
LOC_Os01g19800	0.502831	11.5442	0.968238	11.4132	0.484131	7.20087	0.852785	15.1856
LOC_Os01g19820	0.342562	116.998	0.180067	90.3927	0.238903	67.4408	0.527519	83.2625
LOC_Os01g19840	63.7225	63.3601	124.92	77.7697	75.4884	62.9029	96.5201	61.9541
LOC_Os01g19850	0.551998	0.412159	0.271588	0.293512	0.351822	0.203836	0.185189	0.185115
LOC_Os01g19860	0.430225	-	-	-	-	0.470959	0.23433	-
LOC_Os01g19870	1.23067	8.06923	0.812818	7.01416	1.27697	5.57224	1.01789	5.12769
LOC_Os01g19880	0.239867	1.20948	1.20315	2.9992	0.845137	1.27123	0.16815	1.82556
LOC_Os01g19910	-	-	0.792192	2.19394	-	-	-	-
LOC_Os01g19940	3.38954	49.5016	13.5673	38.2321	3.98227	54.8154	3.74721	32.8214
LOC_Os01g19970	2.94384	1.24268	6.98009	7.23477	3.39609	1.32722	4.56995	3.17107
LOC_Os01g19990	-	0.416436	-	0.192288	-	0.768863	-	0.337471
LOC_Os01g20000	-	-	-	-	-	-	-	0.861817
LOC_Os01g20010	-	1.08023	-	0.665343	-	-	-	4.25412
LOC_Os01g20030	1.45557	2.84588	0.0557767	0.787601	1.22927	3.92746	2.58982	2.26046
LOC_Os01g20100	-	0.440493	-	0.921062	-	1.50747	-	-
LOC_Os01g20110	99.0363	2.77675	77.3502	2.12675	89.0093	2.0162	94.1939	2.42877
LOC_Os01g20120	13.7334	2.58554	8.02804	4.01576	11.9641	2.07908	11.1604	4.46925
LOC_Os01g20160	0.236582	0.246148	0.145476	0.205479	0.32411	0.632049	0.169295	0.982719
LOC_Os01g20206	4.11931	17.9181	58.4499	14.3312	4.11667	18.0024	4.66375	7.89254
LOC_Os01g20700	0.0771463	-	0.0293142	-	0.171215	-	-	-
LOC_Os01g20710	0.04096	0.0845015	0.134294	-	0.237308	0.085357	0.04771	0.068422
LOC_Os01g20720	0.0824437	0.379296	0.140515	0.143486	0.063625	0.464369	0.0101432	0.298116
LOC_Os01g20730	0.132302	1.18619	0.16883	1.08	0.0932503	0.461075	0.085473	0.567422
LOC_Os01g20770	-	-	-	0.323002	-	-	-	0.0996073
LOC_Os01g20780	-	15.3661	0.045924	28.7638	-	18.3169	-	22.6931
LOC_Os01g20800	0.471227	-	4.72816	-	0.968917	-	0.460657	-
LOC_Os01g20820	6.98204	11.6197	-	-	8.45966	6.82839	2.41484	2.14991
LOC_Os01g20830	79.8838	1.35215	49.2648	1.93912	57.3621	2.00704	62.4561	1.068
LOC_Os01g20840	10.2131	10.081	10.2888	9.32971	9.54215	10.3435	10.015	10.1006
LOC_Os01g20850	-	-	-	1.15312	-	-	-	1.25651
LOC_Os01g20860	1.2576	1.16191	1.06829	1.67862	1.27475	1.29333	0.923536	1.96636
LOC_Os01g20880	2.56777	2.12236	-	0.0160001	2.44735	2.21395	1.50756	1.50779
LOC_Os01g20890	11.461	6.47787	10.2574	4.51962	11.1469	6.48795	8.2344	5.34404
LOC_Os01g20894	15.3594	9.18198	-	0.190798	13.7125	9.20764	17.1426	5.8625
LOC_Os01g20900	5.18015	5.08812	4.20588	4.0601	4.83513	5.35715	4.12214	5.24442
LOC_Os01g20910	5.55769	2.24316	6.5705	1.53481	6.67461	1.23282	6.19979	1.83178
LOC_Os01g20920	0.188394	-	-	-	-	-	-	-
LOC_Os01g20930	3.51938	0.443107	3.6184	0.75135	3.80164	0.649047	4.88805	0.694377
LOC_Os01g20940	2.23721	2.50185	1.9694	2.9945	1.79299	2.37059	1.93097	2.55034
LOC_Os01g20950	0.104744	0.34511	0.0757933	0.37245	0.0829378	0.540287	0.0999323	0.529352
LOC_Os01g20980	0.144262	26.9627	0.821632	24.8663	0.233973	19.281	0.278187	16.1581
LOC_Os01g21020	-	-	0.0796917	-	-	-	-	-
LOC_Os01g21034	0.971445	1.2054	1.50468	3.05715	1.27034	1.0591	1.13964	2.7162
LOC_Os01g21050	0.330242	0.166528	0.46622	0.126564	0.0916763	0.190098	0.595311	0.256182
LOC_Os01g21070	0.0144447	1.28811	0.0642506	1.27548	0.0155352	0.854434	0.0657693	0.940527
LOC_Os01g21100	-	0.167563	-	0.156448	-	-	0.0634867	0.147718
LOC_Os01g21120	5.57696	285.658	4.92258	200.373	5.92432	109.589	14.4542	236.233
LOC_Os01g21144	0.354173	1.61681	0.399154	2.40268	0.342283	1.26529	0.287484	0.866791
LOC_Os01g21160	12.5899	27.0873	8.57752	40.6646	10.2788	25.6595	9.80989	31.2155
LOC_Os01g21170	4.91608	0.83585	1.15907	0.37291	4.48149	0.630175	1.33578	0.765452
LOC_Os01g21180	29.8629	20.4172	32.7097	28.3766	37.9622	23.0018	25.8071	25.9554
LOC_Os01g21240	0.208936	0.088919	1.22294	0.370482	0.372167	0.105738	0.0713299	-
LOC_Os01g21250	4.9443	640.938	230.465	657.114	7.86206	509.346	15.8636	611.151
LOC_Os01g21300	0.048839	0.200801	-	0.217291	0.132029	0.258001	0.038369	0.445288
LOC_Os01g21310	0.196	1.63301	0.181354	2.51585	0.456622	1.51144	0.351321	1.34112
LOC_Os01g21320	24.7123	57.1901	30.9264	57.41	25.186	59.0361	27.86	49.1578
LOC_Os01g21380	-	1.24452	-	1.4777	-	0.892115	-	1.27784
LOC_Os01g21410	7.58024	9.22337	7.90464	7.85323	9.12284	9.20294	7.85261	9.65716
LOC_Os01g21420	5.42331	1.31971	7.76648	1.09801	4.7673	0.646672	1.904	0.542286
LOC_Os01g21440	34.0099	41.4791	37.5998	48.749	34.0913	43.8556	31.9425	30.7615
LOC_Os01g21450	17.1861	9.71673	12.6722	8.39041	16.6847	9.75931	16.7508	7.69293
LOC_Os01g21520	-	-	25.6723	6.32894	-	-	1.28025	-
LOC_Os01g21550	-	-	-	-	-	-	0.174188	0.420085
LOC_Os01g21560	11.0351	2.69594	7.25249	3.6334	9.99039	3.01783	10.18	3.47375
LOC_Os01g21580	-	-	0.114411	0.219837	-	-	-	-
LOC_Os01g21590	0.0571924	108.949	0.053325	78.9799	0.0385009	55.9815	0.0375987	82.5019
LOC_Os01g21610	5.2854	2.12345	4.37622	2.53205	5.43521	2.70315	4.61554	2.365
LOC_Os01g21620	0.411842	0.244403	0.903821	-	0.834837	0.50759	1.68657	0.661547
LOC_Os01g21630	0.0456126	0.114768	0.0441404	0.126739	0.0778875	0.0339294	0.0296427	0.188825
LOC_Os01g21640	-	0.274369	-	-	-	-	-	-
LOC_Os01g21650	-	0.110099	-	1.10626	-	0.295591	-	0.0275842
LOC_Os01g21740	-	-	-	0.121142	-	-	-	0.291188
LOC_Os01g21780	0.0224278	-	-	-	0.0734593	-	-	-
LOC_Os01g21800	0.384037	-	-	-	-	-	-	-
LOC_Os01g21810	-	-	-	-	0.0274186	-	0.0332653	-
LOC_Os01g21820	49.9101	1.50415	45.7879	1.93509	45.8253	1.15136	44.7329	1.16607
LOC_Os01g21850	6.80624	7.59976	6.16793	7.90176	7.35079	8.2104	6.41008	7.83858
LOC_Os01g21860	5.11952	5.11112	4.1597	4.66942	6.47381	6.1831	4.54215	3.83044
LOC_Os01g21870	-	0.443789	-	-	-	4.50812	-	1.49921
LOC_Os01g21880	-	10.2469	0.184919	1.55059	-	11.1528	-	1.18898
LOC_Os01g21920	-	-	-	0.108957	-	-	-	-
LOC_Os01g21940	10.7273	3.1812	10.3874	3.42939	10.4131	3.9372	10.1565	3.81134
LOC_Os01g21960	0.458468	13.4529	0.771736	21.1596	0.525016	13.0457	0.478171	16.5355
LOC_Os01g21970	0.014626	1.17519	0.160475	1.80597	0.0467136	0.978114	0.0914377	1.91997
LOC_Os01g21990	38.3373	0.0274939	24.2278	0.202721	35.6406	0.0895972	31.3934	0.102556
LOC_Os01g22000	0.239374	0.462247	0.0459554	0.0563237	0.352386	1.10444	0.21631	0.758879
LOC_Os01g22010	23.8227	706.67	65.0058	701.26	26.0816	744.957	31.4954	585.114
LOC_Os01g22080	-	-	-	-	-	0.0927765	0.053567	0.173238
LOC_Os01g22090	5.20586	1.79868	0.0939236	0.0450653	5.17947	1.32277	4.76928	1.54179
LOC_Os01g22220	0.3633	1.62499	-	-	-	0.95451	-	-
LOC_Os01g22230	0.611072	4.76438	1.02025	5.49118	0.632152	5.06128	1.38712	10.0892
LOC_Os01g22249	0.126974	0.453292	0.0272371	0.0355133	0.0599479	0.338005	0.0525259	0.149231
LOC_Os01g22336	0.069555	51.37	0.0660988	11.2841	0.157604	43.1889	0.293744	36.2075
LOC_Os01g22352	1.17797	103.537	2.80018	4.57353	0.793187	85.4942	1.33509	45.5215
LOC_Os01g22370	5.91479	296.351	11.8409	162.559	7.2546	334.906	8.70455	201.725
LOC_Os01g22380	0.0659913	0.598095	0.280944	-	-	0.288012	-	0.406989
LOC_Os01g22390	3.33771	1.56324	2.3721	1.01295	3.03644	1.70703	2.46248	1.46624
LOC_Os01g22430	7.37118	1.88681	6.40333	0.886523	6.94026	1.1604	5.25505	1.91416
LOC_Os01g22440	7.93072	1.83207	-	-	8.77646	2.00558	6.71972	2.51913
LOC_Os01g22450	0.40812	0.68655	-	-	0.770313	2.41986	0.426493	4.17572
LOC_Os01g22480	4.4413	2.47531	3.67477	0.683907	3.93601	2.2965	3.76089	1.66186
LOC_Os01g22490	153.698	129.957	204.113	133.999	146.707	125.23	189.364	146.788
LOC_Os01g22500	3.14179	2.8572	2.75449	3.51708	2.85706	3.43572	2.779	3.82295
LOC_Os01g22510	13.0566	6.90183	13.0249	8.84582	14.2759	8.22035	8.88208	9.07724
LOC_Os01g22520	44.3405	36.5399	56.8478	39.8939	45.1369	38.0215	49.2652	39.0688
LOC_Os01g22540	-	0.153506	0.147768	2.15449	-	0.168964	0.0814587	0.322629
LOC_Os01g22550	1.78384	3.22962	1.72713	3.57819	1.89192	3.26333	1.61734	3.01554
LOC_Os01g22560	0.134006	-	0.196888	-	0.357964	-	0.043423	-
LOC_Os01g22570	0.413467	-	0.273444	-	0.125973	-	0.276052	-
LOC_Os01g22600	3.64534	6.52253	5.67487	8.78469	4.16129	5.84642	3.50044	5.83658
LOC_Os01g22630	2.57919	6.16167	4.77755	7.1161	2.09661	6.21908	2.52229	5.57233
LOC_Os01g22640	0.889512	3.14189	1.12692	4.3769	1.14755	3.94541	1.41828	4.26098
LOC_Os01g22660	0.289445	1.51547	0.593225	1.18496	0.500836	1.1159	0.492331	2.92306
LOC_Os01g22670	0.0355545	6.26173	0.156631	3.00997	0.0644365	12.0118	0.057704	2.29017
LOC_Os01g22680	-	2.35875	-	1.13502	-	4.5366	-	0.668041
LOC_Os01g22710	0.397307	-	0.14826	0.0380623	0.445046	-	0.571114	0.0352833
LOC_Os01g22780	1.00083	-	1.67752	0.730905	1.62115	-	1.61311	0.035427
LOC_Os01g22870	21.2716	14.0293	16.3376	14.015	22.8241	13.3052	13.8514	11.6486
LOC_Os01g22900	176.364	15.7736	280.868	21.8709	175.439	14.6037	158.952	10.6477
LOC_Os01g22920	-	0.166432	-	-	-	-	-	-
LOC_Os01g22954	0.131655	0.14417	0.0150497	0.445463	0.202717	0.391694	0.0998334	0.508155
LOC_Os01g22980	23.5356	0.24019	27.0444	0.363447	22.381	0.258992	24.245	0.185964
LOC_Os01g22990	34.042	30.2781	36.9172	37.4004	32.0915	28.63	33.1817	27.8697
LOC_Os01g23000	0.146979	-	-	-	0.155906	-	0.126553	-
LOC_Os01g23070	0.0744242	-	1.50799	0.0529557	-	0.0354515	0.616857	-
LOC_Os01g23370	0.0792149	-	-	4.52391	-	0.0311147	0.0154216	-
LOC_Os01g23380	3.51606	5.5008	3.79839	3.73957	3.19265	6.15484	3.02718	2.84974
LOC_Os01g23440	0.0149717	0.0856994	-	0.32771	0.0159976	0.254192	0.0159392	0.0430457
LOC_Os01g23530	-	-	-	-	-	-	-	0.0350387
LOC_Os01g23580	0.0263142	8.46812	0.0760331	8.18699	0.030107	7.37061	0.0348076	4.97384
LOC_Os01g23590	16.2948	10.3941	13.9079	10.2492	14.3563	9.84682	11.7645	10.7731
LOC_Os01g23600	3.73832	0.819273	2.56917	1.1075	3.27862	0.891173	2.85218	0.631404
LOC_Os01g23610	14.456	7.3011	20.4759	5.86319	15.4567	7.13687	16.3095	4.68002
LOC_Os01g23620	26.2242	52.764	28.827	51.4104	29.0837	52.2807	27.4848	56.9846
LOC_Os01g23630	12.1385	12.6904	6.81801	8.48098	10.9545	9.08096	9.51918	10.5157
LOC_Os01g23640	13.0839	19.234	12.5419	18.4903	12.2135	18.3851	12.3958	17.8233
LOC_Os01g23680	21.5416	11.5451	21.9293	11.1424	20.6467	10.458	18.3944	8.6588
LOC_Os01g23705	0.200687	-	-	-	0.238211	-	0.157169	-
LOC_Os01g23710	7.52842	3.31032	3.76669	2.55401	5.96089	2.21971	5.05086	3.20858
LOC_Os01g23740	29.7762	36.3897	35.6265	33.3485	32.2084	35.1328	27.7077	33.2903
LOC_Os01g23750	-	-	-	0.217839	-	-	-	0.0865317
LOC_Os01g23780	-	-	-	-	-	0.086155	-	-
LOC_Os01g23790	-	2.00318	-	-	1.21522	-	-	-
LOC_Os01g23810	-	0.123139	-	0.487644	0.0821867	0.30675	-	0.108798
LOC_Os01g23870	1.0968	1.26018	0.163471	0.409607	1.06808	1.14193	1.28245	1.62813
LOC_Os01g23880	0.058799	0.28091	-	-	-	0.12382	-	0.0445337
LOC_Os01g23910	7.50477	2.81238	-	-	4.76241	3.07194	5.24975	2.69913
LOC_Os01g23940	-	-	-	-	-	0.0765405	-	-
LOC_Os01g23970	1.78496	0.152212	1.71816	0.117285	2.06534	0.224031	3.26468	0.0773363
LOC_Os01g23990	7.50689	-	10.3754	0.0929523	5.26794	0.141824	9.22874	-
LOC_Os01g24010	0.295926	0.223046	0.197129	0.0940733	0.301128	0.293029	0.109869	0.0520814
LOC_Os01g24020	3.82119	2.49539	4.01393	2.36846	2.89319	2.73432	2.75821	2.3169
LOC_Os01g24030	0.0843363	9.65865	0.08361	14.4396	0.106132	7.04831	-	7.23047
LOC_Os01g24050	-	2.00704	0.0147413	0.0900368	-	2.61788	-	0.0401868
LOC_Os01g24060	7.54722	4.16077	7.06069	4.32769	7.22176	4.24011	5.09524	3.57717
LOC_Os01g24070	4.78454	64.7904	4.92698	61.5037	4.75212	65.3906	1.18704	13.1541
LOC_Os01g24080	0.0581089	0.0830765	0.0144395	-	0.03221	0.0537955	0.377928	0.0324509
LOC_Os01g24090	20.109	0.631857	17.4416	0.495371	16.3301	0.619302	2.91688	0.157915
LOC_Os01g24110	0.256534	0.169856	0.297532	0.556248	0.0955077	-	-	-
LOC_Os01g24120	0.220801	-	0.204258	-	-	-	-	-
LOC_Os01g24160	-	-	-	0.548797	-	-	-	-
LOC_Os01g24340	0.613159	0.47583	0.170694	0.207961	0.566609	0.401367	0.479745	0.520307
LOC_Os01g24350	-	-	-	-	-	0.063688	-	-
LOC_Os01g24420	1.36182	10.5209	0.973696	10.2702	1.03007	10.1317	1.38103	8.68749
LOC_Os01g24430	1.29272	1.78087	0.880807	1.8155	1.07966	1.93887	1.15608	2.01427
LOC_Os01g24440	5.99644	6.41779	3.033	8.02956	6.47275	7.01455	4.42161	5.88789
LOC_Os01g24460	-	-	-	0.086567	-	-	-	0.192539
LOC_Os01g24470	0.0302928	0.107778	0.0221731	0.229343	0.0205664	0.123656	-	0.360386
LOC_Os01g24480	0.746608	5.04333	0.830709	4.14179	0.770979	4.47149	0.902199	3.90159
LOC_Os01g24490	1.03165	4.75515	1.14035	3.96278	1.09355	4.53191	1.22437	3.71275
LOC_Os01g24500	0.111972	3.1635	0.102416	1.17596	0.0621607	3.9554	0.0421263	2.44955
LOC_Os01g24550	-	1.0569	-	0.409699	-	1.0785	-	-
LOC_Os01g24560	-	1.8678	-	2.71939	-	4.91731	-	0.0385747
LOC_Os01g24570	-	-	-	-	-	-	-	0.0656987
LOC_Os01g24590	-	-	-	-	-	-	0.0928627	-
LOC_Os01g24600	-	-	-	0.649736	-	0.90526	-	0.122529
LOC_Os01g24680	21.9508	10.8317	18.7294	11.9668	23.1822	12.0478	20.9746	16.069
LOC_Os01g24690	40.0284	37.1629	64.8877	40.627	39.2821	33.6945	57.4553	42.4871
LOC_Os01g24710	0.382059	30.8025	0.315527	111.618	0.587699	26.1939	0.119878	36.8792
LOC_Os01g24720	0.60637	1.82579	-	-	0.727891	1.68819	-	-
LOC_Os01g24750	10.2891	22.2632	18.0044	20.405	15.5371	21.395	13.1085	17.356
LOC_Os01g24764	20.5875	2.55157	30.251	2.81525	23.0402	2.68145	-	-
LOC_Os01g24770	7.92447	-	13.5838	-	3.59366	-	-	-
LOC_Os01g24780	2.01422	-	2.61845	-	1.74226	-	1.75133	-
LOC_Os01g24790	9.48839	-	5.57218	0.0210883	6.64991	0.087726	6.14538	-
LOC_Os01g24810	0.108598	-	0.18871	-	0.231221	0.0436167	0.129655	-
LOC_Os01g24820	0.0210344	0.0245283	0.0499274	0.0177233	0.0492836	0.0278969	0.0127975	-
LOC_Os01g24880	13.3701	6.467	9.49193	7.37176	13.7569	6.85857	10.5494	7.9987
LOC_Os01g24900	-	-	0.274212	-	-	-	0.569337	-
LOC_Os01g24920	0.710126	0.304515	0.449808	0.380149	0.582164	0.19385	0.327755	0.221296
LOC_Os01g24940	0.857054	0.628063	0.909463	0.400355	0.865918	0.459769	0.745059	0.709791
LOC_Os01g24950	10.082	22.6298	12.0192	20.4896	11.2847	18.3324	12.3746	20.4791
LOC_Os01g24970	-	-	-	-	0.313073	-	-	-
LOC_Os01g24980	0.149589	3.31239	0.526507	2.63346	0.163405	3.83506	0.658605	2.09574
LOC_Os01g25010	0.395008	0.039356	0.135253	0.02363	0.157277	-	0.246874	-
LOC_Os01g25030	-	-	-	0.740675	-	-	-	-
LOC_Os01g25050	0.274806	0.0645115	0.249878	0.135559	0.334876	0.0672965	0.145049	0.447518
LOC_Os01g25065	0.889952	0.177679	1.08796	0.105187	1.15015	0.115418	1.5286	0.0613875
LOC_Os01g25070	0.338473	-	-	0.39215	-	-	-	-
LOC_Os01g25080	0.707475	1.34665	0.842166	0.596938	-	0.340478	-	-
LOC_Os01g25100	-	-	-	-	-	0.119941	-	0.072154
LOC_Os01g25160	-	0.19369	-	-	-	-	-	-
LOC_Os01g25189	0.385396	3.69629	0.524531	2.31617	0.490707	1.71658	0.387918	1.95911
LOC_Os01g25230	-	-	-	-	-	-	1.92963	0.648915
LOC_Os01g25240	1.18335	0.484127	0.410535	0.452861	1.23797	0.684214	3.18654	0.379363
LOC_Os01g25270	0.635434	0.590904	1.70686	0.849549	0.83542	0.788414	1.08293	0.788069
LOC_Os01g25280	-	0.258112	-	0.0794423	-	0.539021	-	0.0990263
LOC_Os01g25300	0.0595411	-	0.0338763	-	0.034885	-	-	-
LOC_Os01g25320	5.1011	9.20541	6.76912	5.83108	5.24282	7.6806	4.77468	5.80333
LOC_Os01g25330	8.66589	10.1508	8.21162	8.40365	8.78873	8.90915	7.35822	9.61963
LOC_Os01g25340	-	-	0.0663063	-	-	-	-	-
LOC_Os01g25360	5.06971	0.100147	4.05462	0.215463	5.75267	0.104372	3.4893	0.176637
LOC_Os01g25370	10.7641	9.81872	11.0349	9.92893	11.0915	9.89366	9.9392	11.294
LOC_Os01g25386	31.906	37.7922	35.9845	41.6251	32.9476	38.1849	29.6306	37.6364
LOC_Os01g25440	1.64563	1.52883	1.14435	2.31341	1.89368	1.98816	1.14234	2.14828
LOC_Os01g25460	-	-	-	0.0191954	-	0.0893205	-	-
LOC_Os01g25470	0.217223	-	-	-	0.114228	-	-	-
LOC_Os01g25484	100.47	20.1991	80.9782	31.5771	64.0453	14.9091	120.763	19.276
LOC_Os01g25500	0.0774397	0.469378	0.163926	1.05442	0.066001	0.482083	-	0.998773
LOC_Os01g25510	-	-	-	0.086799	-	-	-	0.0351293
LOC_Os01g25520	0.0683973	-	0.300682	-	0.0783267	-	-	0.102489
LOC_Os01g25530	14.0311	5.14603	12.4895	4.25926	12.3238	4.87032	10.7614	4.13322
LOC_Os01g25540	4.30253	129.823	15.0893	185.232	10.1744	107.495	9.44986	150.793
LOC_Os01g25550	-	-	-	-	-	-	1.35445	-
LOC_Os01g25560	0.368328	211.652	0.461751	169.281	0.262948	202.392	0.416808	140.553
LOC_Os01g25600	26.4322	0.316829	21.0263	0.136913	21.3205	0.224006	22.1713	0.217585
LOC_Os01g25610	31.3521	33.5872	48.6784	33.7574	31.9455	30.8028	39.3758	33.9259
LOC_Os01g25630	0.0192931	0.301702	0.00990087	0.208176	-	0.348028	-	0.337749
LOC_Os01g25660	-	-	-	-	-	-	-	0.107426
LOC_Os01g25720	8.34377	2.47606	6.35398	1.17918	7.3047	2.25582	5.55942	1.37111
LOC_Os01g25740	4.54005	1.98006	3.91587	1.55229	3.76464	2.25197	3.44384	1.61646
LOC_Os01g25760	0.648713	2.47992	0.529387	2.1496	0.632403	2.70657	0.540202	2.26378
LOC_Os01g25770	0.978626	0.608523	0.294492	0.385083	0.518893	0.438825	0.568805	0.290334
LOC_Os01g25800	0.608388	0.183525	1.06154	1.05464	0.71867	0.201469	0.956164	0.873041
LOC_Os01g25810	2.36452	1.30756	1.00285	1.16725	1.98123	1.00957	1.20496	1.3628
LOC_Os01g25820	81.5635	36.7503	37.8861	53.764	69.8965	42.6726	55.5136	50.6939
LOC_Os01g25880	22.8845	6.25689	19.6523	6.11017	20.4127	6.2243	20.6249	6.06597
LOC_Os01g25920	60.0457	22.5506	48.4716	22.3837	51.4383	20.3087	50.9815	21.0743
LOC_Os01g25940	-	-	0.0671163	-	0.102001	0.482457	-	0.164601
LOC_Os01g25990	13.1658	1.24723	10.5033	2.00473	14.3577	1.17484	11.2754	1.55222
LOC_Os01g26000	1.59928	0.492697	0.914497	0.505742	0.93715	0.450847	1.16581	0.428264
LOC_Os01g26010	0.150749	-	-	-	0.171875	-	0.184362	-
LOC_Os01g26020	4.29733	4.83167	5.5625	5.07457	6.04456	4.72368	5.72804	4.83609
LOC_Os01g26039	37.1797	2.0164	25.6467	3.52311	37.5907	2.47141	26.5945	4.31218
LOC_Os01g26070	5.24995	2.74368	5.81774	4.257	5.29596	2.83902	9.08629	4.02168
LOC_Os01g26080	4.40869	-	3.49091	1.63234	3.52821	-	5.08766	3.84209
LOC_Os01g26120	6.97705	5.7555	5.09668	7.23765	6.13616	5.05466	5.14452	5.77101
LOC_Os01g26130	9.47103	6.25876	7.78531	5.62486	8.24921	6.17993	7.02676	4.55628
LOC_Os01g26150	0.0616563	-	-	-	0.119113	-	-	0.0782163
LOC_Os01g26160	9.1529	5.79385	8.56409	4.86828	8.94945	4.7461	8.65377	5.29656
LOC_Os01g26174	1.32579	0.607074	0.616832	0.341522	0.926741	0.463326	0.777542	0.474752
LOC_Os01g26210	1.75219	-	5.32687	-	1.52637	-	3.06057	-
LOC_Os01g26270	1.05178	0.503803	1.14464	0.0568007	0.897116	0.475434	1.47448	0.199875
LOC_Os01g26280	1.39398	0.389589	2.67981	0.115752	1.23721	0.287765	1.5196	0.0672991
LOC_Os01g26290	0.10017	-	-	-	-	-	0.292959	0.148557
LOC_Os01g26300	0.234699	-	0.501328	-	0.183794	-	0.192806	-
LOC_Os01g26310	0.0671849	-	0.736093	-	0.160626	-	0.175867	-
LOC_Os01g26340	0.321137	0.340509	0.339668	0.635775	0.362624	0.339128	0.691181	0.300394
LOC_Os01g26370	8.21753	1.9575	7.68088	2.13776	7.22402	1.60429	7.28447	2.0914
LOC_Os01g26390	0.75352	0.637077	0.878467	0.404861	0.660343	0.555705	0.79678	0.4523
LOC_Os01g26920	7.8302	1.97541	7.04192	1.69339	7.70392	1.07689	6.98875	2.02422
LOC_Os01g26970	9.95871	1.59659	12.0908	0.564918	10.6932	1.33601	15.1828	0.634427
LOC_Os01g27050	1.21191	0.208388	0.434539	0.685445	0.815206	0.327635	0.714813	0.35311
LOC_Os01g27120	1.69409	-	1.41052	0.0934507	0.985915	-	1.70017	-
LOC_Os01g27140	2.9021	-	2.94663	-	1.82168	-	3.79321	-
LOC_Os01g27150	30.8746	29.3398	26.5346	30.0755	30.1026	29.913	25.287	33.551
LOC_Os01g27160	0.174404	-	0.175988	0.0466519	0.194936	-	0.185889	0.0194861
LOC_Os01g27170	0.105889	0.0206499	0.0434284	0.0250251	0.0833185	0.0236496	0.0507245	0.0457796
LOC_Os01g27190	-	0.115172	-	0.093095	-	0.355721	-	0.091594
LOC_Os01g27210	11.9035	151.974	27.8468	116.903	13.3187	144.907	13.3278	127.942
LOC_Os01g27230	10.4754	23.0307	5.6601	17.8775	6.80537	19.3191	2.4337	20.2099
LOC_Os01g27240	0.266979	4.92922	0.17803	5.81821	0.115546	6.01439	0.080557	5.22341
LOC_Os01g27260	-	0.472614	-	0.746475	0.043376	0.584437	0.109348	0.580199
LOC_Os01g27340	-	0.154058	0.046651	0.154277	0.198288	0.335426	0.0386787	0.207654
LOC_Os01g27360	5.72478	1.40768	3.15379	5.63322	5.33943	2.03178	3.9384	3.69917
LOC_Os01g27390	0.142009	4.01494	0.159564	15.0559	0.045276	7.54521	0.0792287	23.2111
LOC_Os01g27480	1.70994	-	3.88783	0.064186	1.6629	-	2.42692	-
LOC_Os01g27490	-	-	-	-	0.0281516	-	-	-
LOC_Os01g27520	49.0001	17.0279	47.5985	16.6362	49.1551	16.7516	44.9805	16.1449
LOC_Os01g27530	0.107094	0.59622	0.284443	0.642726	0.114106	0.118937	0.165409	0.566638
LOC_Os01g27570	-	-	3.48277	-	-	-	-	-
LOC_Os01g27600	-	-	-	-	-	-	0.0693635	0.039885
LOC_Os01g27630	-	-	0.048065	0.247589	-	0.10863	-	0.134392
LOC_Os01g27650	0.971562	0.539568	1.37881	0.366723	1.2038	0.514963	1.51052	0.383426
LOC_Os01g27690	-	-	-	-	0.0477967	-	-	-
LOC_Os01g27700	0.0527687	0.258466	-	0.12248	0.0207369	0.0389982	-	0.151618
LOC_Os01g27710	0.0690717	0.123971	-	-	-	0.14048	-	-
LOC_Os01g27720	7.32337	4.39556	5.21198	4.3414	6.97723	3.98405	5.3667	4.73084
LOC_Os01g27730	14.1351	9.4255	24.6265	9.14761	13.3273	8.97516	15.9763	9.77984
LOC_Os01g27740	3.94649	3.24789	3.31768	2.6133	3.70779	2.77343	3.34735	2.74735
LOC_Os01g27750	3.05219	20.722	3.87768	23.3224	3.83413	23.7584	3.11144	22.4314
LOC_Os01g27760	0.667665	-	0.243289	0.485842	0.785847	0.411521	0.731218	0.429903
LOC_Os01g27770	0.844064	0.212571	0.58172	0.648785	0.932684	0.362685	0.592991	0.351886
LOC_Os01g27860	0.177443	5.06635	1.19699	5.42537	0.278732	6.87251	0.663404	5.47058
LOC_Os01g27880	10.622	2.05246	14.3743	3.09108	11.7462	1.7816	10.8974	2.87897
LOC_Os01g27890	0.0413753	0.362876	0.412336	0.33733	0.0471502	0.422654	0.336313	0.594154
LOC_Os01g27940	11.6904	7.98071	10.3086	10.818	12.4989	8.8768	11.1855	9.32028
LOC_Os01g27990	20.4659	11.8898	18.7338	13.6283	18.4236	10.2174	21.4935	13.4758
LOC_Os01g28030	0.898153	1.84319	7.65666	5.17998	6.55334	3.48625	5.21034	3.96267
LOC_Os01g28050	-	-	0.0941293	0.131094	-	0.225571	-	-
LOC_Os01g28089	0.0831442	2.51215	0.0162166	1.74145	0.0366733	3.19835	0.0188863	1.46676
LOC_Os01g28134	2.56914	1.29928	1.76349	0.65986	1.5947	1.027	1.54016	0.914274
LOC_Os01g28150	3.57569	1.37976	3.03553	1.65386	3.28283	1.58861	3.58934	1.81797
LOC_Os01g28280	-	-	-	-	0.087251	-	-	-
LOC_Os01g28350	0.325875	-	-	-	-	-	-	-
LOC_Os01g28450	3.34283	-	10.9803	-	0.614675	-	4.20686	0.071573
LOC_Os01g28474	0.0243387	-	-	0.0358017	-	-	-	-
LOC_Os01g28500	7.39457	0.0962395	19.8994	0.0525893	16.702	-	5.28448	0.0761003
LOC_Os01g28540	25.9031	0.234457	22.3965	0.110468	26.6954	0.0562005	21.5204	0.164538
LOC_Os01g28580	0.703059	0.411707	6.188	8.444	1.42747	1.84886	5.03814	7.10107
LOC_Os01g28590	-	-	0.361274	0.349481	0.138295	-	0.163286	-
LOC_Os01g28600	-	1.02296	0.0869799	2.0263	0.0126313	1.57884	0.0482711	3.02918
LOC_Os01g28610	-	-	-	0.0672993	-	-	-	-
LOC_Os01g28680	52.2173	138.575	54.6644	70.3168	51.5345	127.145	36.4134	85.5968
LOC_Os01g28690	1.18073	0.936744	1.71713	1.43227	1.13403	0.697734	2.32084	1.47925
LOC_Os01g28710	-	-	1.4633	-	0.643778	-	1.18451	-
LOC_Os01g28730	2.68728	7.71035	2.58521	6.69839	2.97003	6.9922	3.40205	7.6255
LOC_Os01g28790	19.123	195.438	101.448	222.736	52.7352	146.125	51.9725	153.582
LOC_Os01g28810	-	-	-	-	-	0.074494	-	-
LOC_Os01g28840	0.10795	2.05802	0.292987	1.9865	0.140837	1.94799	0.254601	1.09868
LOC_Os01g28930	-	-	-	0.281477	-	0.657035	-	-
LOC_Os01g28940	-	-	0.243931	0.53368	-	-	-	-
LOC_Os01g28980	1.30707	3.13833	1.30745	4.26028	2.52663	2.69313	1.55514	4.53417
LOC_Os01g28989	92.64	34.3962	78.2665	31.0815	77.6343	29.492	74.5317	25.4358
LOC_Os01g29104	-	0.502819	0.0608863	0.142191	0.390363	1.3107	0.063732	0.273292
LOC_Os01g29150	0.310674	3.01029	0.0860031	2.37343	0.486111	2.44904	0.164801	2.40683
LOC_Os01g29180	1.04991	2.85608	0.885677	3.44474	1.14424	2.82232	1.5429	3.02455
LOC_Os01g29210	-	-	0.620877	-	-	-	0.42781	-
LOC_Os01g29220	6.82822	2.67134	5.199	3.63532	4.76284	3.06948	3.81938	2.4213
LOC_Os01g29230	10.014	6.46959	8.85683	5.04125	9.30108	6.09881	7.62371	5.04507
LOC_Os01g29240	0.272987	-	0.209207	-	0.526251	0.0760275	0.28442	-
LOC_Os01g29280	-	3.19209	0.265269	2.48194	-	2.55536	-	1.89068
LOC_Os01g29330	7.84795	2.47332	51.5262	5.86147	23.7503	2.42556	25.746	4.25175
LOC_Os01g29390	8.95989	4.07396	7.1367	3.09007	9.23404	2.77137	6.96933	2.63753
LOC_Os01g29409	13.2307	2.71791	9.07577	1.88553	11.5722	2.41879	10.2259	2.7998
LOC_Os01g29430	4.22473	3.65608	3.70021	1.95608	2.97555	2.71164	3.81139	1.98496
LOC_Os01g29469	7.67593	3.39412	5.67523	5.51967	8.1906	2.67427	5.13588	5.5397
LOC_Os01g29600	4.3875	0.059766	2.76272	1.14054	3.19774	0.602865	4.14733	1.86062
LOC_Os01g29610	3.57901	0.503123	2.31052	0.648961	2.28122	1.19027	2.352	0.853375
LOC_Os01g29640	1.40552	0.647229	0.958639	0.220449	0.764903	0.134748	0.304819	-
LOC_Os01g29690	1.63304	1.7012	1.34881	4.31074	1.65168	2.62387	2.81365	2.1017
LOC_Os01g29740	15.0671	3.18722	9.72979	3.27176	14.8333	4.45248	13.4546	4.17128
LOC_Os01g29780	0.170159	0.327005	-	-	0.130178	-	0.188559	-
LOC_Os01g29804	0.344268	1.47811	0.226743	1.95064	0.110397	5.16827	0.435124	1.14155
LOC_Os01g29820	7.48736	3.6432	6.84577	3.59152	6.1198	3.2496	6.25059	3.85672
LOC_Os01g29830	16.2136	2.68077	18.6281	3.731	16.259	2.35889	17.5453	2.98982
LOC_Os01g29860	-	0.058311	-	0.180688	-	0.145091	-	-
LOC_Os01g29870	0.065332	0.855798	-	3.3691	0.0685467	2.99732	0.0599953	3.1947
LOC_Os01g29890	-	-	-	1.05841	-	0.853105	-	1.15917
LOC_Os01g30970	-	-	-	-	-	-	0.046496	-
LOC_Os01g31110	50.3785	5.4901	42.1195	4.49062	47.861	4.00472	49.849	5.00652
LOC_Os01g31210	0.109301	-	2.43923	-	1.14487	-	2.25752	-
LOC_Os01g31220	4.47132	8.3352	5.52388	7.80609	4.78753	7.64783	4.4582	7.42635
LOC_Os01g31360	22.9894	18.0109	20.3167	11.7513	26.1344	19.9749	17.0486	15.528
LOC_Os01g31370	0.277885	11.8144	2.46202	13.1121	0.443768	10.1848	0.59283	9.39787
LOC_Os01g31470	8.38768	8.09939	6.75174	8.04178	7.97745	6.98313	6.8882	8.05356
LOC_Os01g31480	-	-	-	-	-	-	-	0.134132
LOC_Os01g31494	0.0724023	0.896706	0.21259	0.712523	0.92339	0.562651	0.511543	0.526661
LOC_Os01g31570	1.79811	12.719	1.39596	11.569	3.51969	17.0984	3.51537	6.80835
LOC_Os01g31580	6.49616	5.65847	5.8714	6.26879	6.38376	5.65392	5.6768	5.30106
LOC_Os01g31610	11.2349	2.70874	11.0633	3.08656	11.6642	3.12615	14.6448	3.67611
LOC_Os01g31629	8.79446	7.86779	9.07415	8.83101	9.31655	7.45913	9.00985	8.23044
LOC_Os01g31680	136.361	3.79976	87.0606	3.02198	128.478	2.5567	106.967	2.79289
LOC_Os01g31690	824.385	0.992391	698.16	2.36234	699.036	1.70126	801.108	0.919628
LOC_Os01g31770	24.2325	11.7721	18.8973	12.9935	22.9786	13.3223	19.605	12.5229
LOC_Os01g31780	-	-	-	-	-	-	0.350547	-
LOC_Os01g31800	0.451836	8.32991	0.523634	7.8047	0.53383	6.49262	0.465748	8.7405
LOC_Os01g31810	7.46203	3.82784	6.70309	4.48609	7.94334	3.69815	6.27687	3.45595
LOC_Os01g31850	-	0.355843	-	0.351318	-	0.123151	0.12515	0.085178
LOC_Os01g31860	-	1.12001	-	1.5964	-	2.21827	0.657093	1.64091
LOC_Os01g31870	4.51114	14.5429	3.96441	14.356	4.66765	18.0224	4.70978	15.9756
LOC_Os01g31910	-	-	-	-	6.15405	-	-	-
LOC_Os01g31920	0.331888	-	0.0635553	-	0.159522	-	0.501943	-
LOC_Os01g31940	26.6733	2.06774	12.0371	3.0462	20.468	3.34699	19.6313	4.31623
LOC_Os01g31980	3.54376	23.7715	5.51851	26.3592	3.73988	31.5628	3.0955	22.663
LOC_Os01g32080	36.0274	49.6285	36.9646	61.1296	40.6078	44.9393	43.7886	54.264
LOC_Os01g32090	0.433362	0.205969	0.464262	0.11245	0.405807	0.14699	0.480276	0.213548
LOC_Os01g32120	0.0667069	1.49621	0.215327	2.96932	0.16699	1.78482	0.169093	1.81366
LOC_Os01g32130	5.51295	2.40031	8.11784	3.16647	5.39008	2.57034	5.22431	3.41169
LOC_Os01g32150	-	0.133273	0.137088	0.575877	-	0.14996	0.0863183	0.100768
LOC_Os01g32170	3.23548	2.58845	3.73375	2.22389	2.96823	1.70522	3.1484	1.90688
LOC_Os01g32184	4.16059	1.69602	3.55192	2.05833	3.83847	1.99377	3.49772	2.39216
LOC_Os01g32259	5.9207	3.07768	5.31445	4.06731	6.77699	1.15559	4.86727	1.46925
LOC_Os01g32280	12.9883	10.6245	13.0122	12.7597	13.3631	10.7834	12.8854	11.0402
LOC_Os01g32300	12.4194	17.7741	10.6129	16.311	12.9696	14.9947	9.3394	15.124
LOC_Os01g32330	57.2461	38.7503	47.9701	41.4267	57.7603	33.9412	40.3256	28.4828
LOC_Os01g32350	61.6262	5.22346	60.6517	5.18619	63.209	4.93138	65.6399	4.72832
LOC_Os01g32364	2.78628	12.7843	5.12529	13.7724	2.34322	10.6098	6.90823	24.9496
LOC_Os01g32380	0.360293	38.8543	4.69092	59.9551	0.302755	43.8723	0.530605	46.7148
LOC_Os01g32430	-	-	-	0.159729	-	-	-	-
LOC_Os01g32439	2.53314	3.28184	2.83874	4.43921	2.50705	2.71303	2.33712	3.1985
LOC_Os01g32460	3.38376	5.7031	2.3037	4.83173	2.487	7.00971	0.250387	2.82306
LOC_Os01g32490	1.52786	-	0.369587	-	0.752407	-	-	-
LOC_Os01g32560	-	1.58314	-	1.77814	-	0.392177	-	1.46384
LOC_Os01g32610	0.622166	0.108024	0.210808	0.0501592	0.80651	0.096788	0.392181	-
LOC_Os01g32640	0.263717	1.51769	0.155373	1.24172	0.269396	0.753646	0.214906	1.64217
LOC_Os01g32660	22.8033	45.0151	29.6319	51.3947	27.6036	52.2927	20.2978	52.1168
LOC_Os01g32670	0.294684	19.7763	1.00894	11.838	0.322693	18.6457	0.351013	11.0342
LOC_Os01g32710	5.39266	3.77543	4.4596	3.8031	5.04748	4.29378	4.15239	5.46422
LOC_Os01g32720	4.80677	3.40492	3.578	3.61497	4.51588	3.95661	3.4465	3.54987
LOC_Os01g32730	35.0911	0.616846	35.9613	0.578957	31.7025	0.607918	37.2948	0.410342
LOC_Os01g32750	18.1748	10.1117	13.7631	9.21468	16.3737	9.47332	12.3014	8.45571
LOC_Os01g32770	0.113943	180.601	1.48046	109.914	0.969115	101.79	0.78287	120.691
LOC_Os01g32780	6.80382	20.7564	7.48591	28.4934	7.36569	18.1859	6.86547	24.633
LOC_Os01g32790	18.3324	6.66409	21.144	10.2504	18.7843	8.62954	23.0354	11.2068
LOC_Os01g32800	12.0961	10.1725	11.3091	11.1645	13.0104	9.47231	10.3687	10.6909
LOC_Os01g32830	67.9035	0.627621	69.7925	0.556792	67.6698	0.35375	87.2313	0.534915
LOC_Os01g32840	2.24772	1.07653	2.16958	0.57696	1.63461	0.826762	2.16193	0.444504
LOC_Os01g32849	0.416616	0.793704	0.416188	0.439089	0.533536	0.740593	0.412023	0.650034
LOC_Os01g32870	9.14534	12.4351	8.17755	11.1055	10.1577	10.8827	6.57145	12.097
LOC_Os01g32880	4.4052	4.84014	3.50973	4.53669	3.87688	3.63213	4.17265	3.90929
LOC_Os01g32890	0.0972532	0.164282	0.0528025	0.229985	0.141467	0.299416	0.121727	0.223744
LOC_Os01g32920	-	2.05682	0.120227	1.99264	-	2.21862	0.139813	2.04569
LOC_Os01g32964	5.72508	29.8678	13.4274	23.919	8.46905	23.7603	8.90507	21.5766
LOC_Os01g32980	4.58511	14.0883	4.99716	13.828	4.81346	11.6032	4.73474	11.8179
LOC_Os01g33000	9.81905	27.6817	13.9149	24.6226	12.0499	24.7199	10.4512	23.0023
LOC_Os01g33020	23.9257	14.4003	22.831	16.7836	22.4367	15.2136	24.7488	13.8942
LOC_Os01g33030	17.5312	10.5751	25.672	9.68134	18.0671	11.5407	18.2732	10.3644
LOC_Os01g33040	0.0149971	1.8121	0.0371424	1.78297	0.0109756	1.60456	0.007426	1.55848
LOC_Os01g33050	11.9971	13.3397	15.1054	12.814	12.8343	11.5427	10.9397	13.5936
LOC_Os01g33060	9.37637	7.04782	8.25443	6.6377	8.90135	7.09967	7.95614	7.44496
LOC_Os01g33070	0.404034	0.073039	0.194039	-	0.171203	0.078348	0.206188	0.183665
LOC_Os01g33080	0.0333996	1.83242	0.0528808	2.31015	0.0581082	1.57258	0.0790661	2.1071
LOC_Os01g33090	1.33889	14.382	0.884533	15.629	0.634887	12.9454	0.816262	14.2246
LOC_Os01g33110	1.51653	-	3.33766	0.0668512	2.32076	0.129771	1.75231	0.0443808
LOC_Os01g33230	1.47821	5.19715	1.81118	3.58691	1.58678	4.48501	1.64105	3.11855
LOC_Os01g33270	0.272387	0.519754	0.440824	0.35275	0.48428	-	0.270113	0.378996
LOC_Os01g33360	-	0.328502	0.029371	0.282017	-	0.231806	-	0.129591
LOC_Os01g33400	0.287006	-	0.0818647	0.445309	0.201098	-	0.173179	0.271447
LOC_Os01g33420	7.26561	3.20716	6.70263	6.49698	6.62102	3.89091	5.8245	5.78406
LOC_Os01g33450	6.56598	9.20691	6.11147	10.4105	6.49779	7.8659	8.92045	8.96175
LOC_Os01g33480	0.970167	1.24265	1.44618	1.26014	0.719688	0.397417	1.01809	0.276766
LOC_Os01g33490	2.44774	2.57313	1.97686	2.74335	2.41004	2.01957	2.72291	1.98281
LOC_Os01g33500	4.78214	5.29219	2.3363	1.8568	1.30705	2.93118	4.78077	1.70642
LOC_Os01g33514	28.4181	5.92444	15.4029	6.75646	21.4038	6.4179	23.3138	5.55905
LOC_Os01g33520	-	-	-	-	0.0123372	-	-	-
LOC_Os01g33530	0.0269827	-	-	-	-	-	-	0.0326884
LOC_Os01g33550	-	-	-	-	-	-	0.209517	-
LOC_Os01g33615	-	-	0.0828533	0.0981043	27.7661	37.2345	-	-
LOC_Os01g33684	3.63596	2.57981	0.632198	0.814389	2.18968	2.27993	0.976852	1.26081
LOC_Os01g33710	6.98941	0.0954105	-	-	-	-	-	-
LOC_Os01g33720	11.5076	-	-	-	-	-	-	-
LOC_Os01g33760	3.04188	1.04878	1.0647	1.01948	1.46983	0.34817	1.89662	1.02931
LOC_Os01g33770	1.28477	0.256094	0.43465	0.999665	0.94892	-	0.537331	1.52348
LOC_Os01g33784	6.16033	4.82869	6.28131	6.49525	6.28831	4.61637	4.95374	4.94201
LOC_Os01g33800	9.7603	7.76464	8.54376	6.98246	10.1432	7.0587	6.99539	6.99402
LOC_Os01g33810	-	1.16173	-	0.180878	0.00932403	0.234224	-	0.289198
LOC_Os01g33830	-	-	0.269058	-	0.187569	-	0.440118	-
LOC_Os01g33840	-	-	-	0.155486	0.142329	-	0.102095	-
LOC_Os01g33869	0.0294195	5.89278	0.0121083	0.167467	-	0.81502	0.013845	0.51155
LOC_Os01g33900	-	2.24185	-	-	-	-	-	-
LOC_Os01g33910	-	1.70718	-	0.197582	-	-	-	-
LOC_Os01g33920	-	0.51917	-	-	-	-	-	-
LOC_Os01g33940	-	-	0.0756337	0.245974	-	-	-	0.09239
LOC_Os01g33950	0.0157432	0.023314	0.0256169	0.0278639	0.0259917	-	0.0212597	0.0097119
LOC_Os01g34000	-	-	-	-	-	-	0.87206	-
LOC_Os01g34010	0.135679	0.141955	0.051811	0.300155	0.0914553	0.225502	0.117702	0.359066
LOC_Os01g34050	0.345301	-	0.162371	-	0.11744	-	0.305376	-
LOC_Os01g34060	46.6143	14.7377	24.2373	12.2515	39.9342	13.4223	36.1082	8.53183
LOC_Os01g34080	16.6211	0.37183	14.807	0.590157	15.9648	0.364623	14.6031	0.453172
LOC_Os01g34090	0.471693	-	-	-	-	-	-	-
LOC_Os01g34100	2.90446	1.06628	-	-	-	-	-	-
LOC_Os01g34190	7.51192	5.16875	6.59485	6.31004	7.57223	5.53626	6.04243	5.52003
LOC_Os01g34200	8.34715	2.86362	8.75006	3.6568	7.98221	3.40999	7.50857	2.89068
LOC_Os01g34330	9.72611	5.72677	8.6282	5.18368	9.36615	5.56009	7.50651	5.00042
LOC_Os01g34350	3.91825	1.37254	2.89538	1.20562	3.37523	0.969178	3.61913	1.19415
LOC_Os01g34390	10.8605	10.6721	9.80748	12.683	10.7315	11.6065	10.6103	12.5428
LOC_Os01g34420	5.79318	1.76124	2.76472	1.7012	5.47435	1.58491	4.13392	1.815
LOC_Os01g34430	6.24358	2.33231	3.67608	1.4553	5.29847	2.05116	3.95924	0.947026
LOC_Os01g34450	0.0305592	-	0.069833	0.041494	-	-	-	-
LOC_Os01g34470	-	-	0.0478347	0.0331675	0.0297468	-	0.103335	0.0335527
LOC_Os01g34480	52.1841	50.8103	81.6131	25.025	56.0194	49.7471	50.1596	35.9377
LOC_Os01g34560	0.916705	0.376967	0.580526	1.03531	1.36036	0.565567	1.53801	0.243503
LOC_Os01g34590	0.81117	0.1542	0.709006	0.467451	0.874658	0.119196	1.08166	0.495037
LOC_Os01g34610	1.8897	1.53106	1.43765	1.42265	2.20235	1.89786	0.939813	1.18824
LOC_Os01g34614	31.6543	26.2355	27.8894	33.0464	30.6011	25.1296	27.6186	29.717
LOC_Os01g34620	20.4407	3.7255	21.6293	4.38373	20.0872	4.4673	20.1531	5.5386
LOC_Os01g34660	2.90123	1.49844	2.39581	1.48135	2.83412	1.02008	2.47058	1.44235
LOC_Os01g34690	0.175196	0.681405	0.231003	0.832899	0.20336	0.484754	0.133186	0.895222
LOC_Os01g34700	38.1936	43.8377	44.149	47.2539	44.5699	48.5461	34.1457	52.6309
LOC_Os01g34770	0.0497283	-	-	-	0.0389793	0.0332501	0.045872	-
LOC_Os01g34780	11.2476	7.16098	9.79066	5.17055	10.196	6.22389	8.56338	5.57186
LOC_Os01g34790	19.5957	1.18789	11.195	1.2507	16.9522	1.61265	15.0187	0.976579
LOC_Os01g34850	0.316152	-	0.0843842	-	0.220529	-	0.127649	-
LOC_Os01g34860	1.29	0.0919086	1.8323	0.27661	1.14483	0.249007	1.73183	0.153829
LOC_Os01g34870	0.747004	2.12188	1.08608	2.29202	0.685453	1.79466	1.06488	2.8452
LOC_Os01g34880	1.23072	9.95322	1.21924	7.98159	1.54679	7.31356	1.48644	8.51888
LOC_Os01g34890	0.811132	4.26487	0.391198	3.30974	0.601373	3.99354	0.609904	2.72444
LOC_Os01g34900	0.304107	3.56299	0.382483	3.63681	1.16175	4.34971	1.32113	4.6862
LOC_Os01g34920	-	0.0445622	0.0132734	0.0133533	-	0.0953372	-	0.0435854
LOC_Os01g34930	4.77228	2.06353	3.23079	3.43165	3.79977	2.11498	2.61584	2.51556
LOC_Os01g34970	0.0523715	1.75248	0.0395654	1.37899	0.12191	2.92506	0.0574586	0.879747
LOC_Os01g34980	0.056871	-	-	0.139885	0.0524287	0.636146	-	-
LOC_Os01g35000	-	-	-	0.0964137	-	-	-	-
LOC_Os01g35030	1.05623	0.771848	4.12988	0.680867	0.725522	0.631629	2.57559	0.618144
LOC_Os01g35040	8.73961	24.2426	14.8262	15.6952	9.58068	17.43	6.8535	14.8258
LOC_Os01g35050	13.9067	384.016	7.88214	280.055	15.2353	411.876	7.63962	263.853
LOC_Os01g35100	-	0.179127	-	0.137887	-	0.220794	-	0.073177
LOC_Os01g35149	0.815467	-	0.74432	0.72036	-	-	0.858217	-
LOC_Os01g35160	3.33644	3.59634	2.59404	2.4872	3.26568	2.25555	2.45923	2.2619
LOC_Os01g35170	11.8358	1.31027	9.41876	1.49818	9.82363	1.29365	11.298	1.32766
LOC_Os01g35184	6.34673	4.40803	2.61977	2.87889	6.08059	4.55757	2.87452	3.47677
LOC_Os01g35230	0.818511	7.22156	1.33407	3.81623	0.924209	7.74557	1.01573	4.22228
LOC_Os01g35320	-	-	0.076113	-	0.0790517	-	-	-
LOC_Os01g35330	10.3572	0.93645	6.29123	0.824491	16.5727	1.85318	8.5593	0.688841
LOC_Os01g35580	32.7458	22.8415	33.0726	25.5123	31.4524	21.3704	34.2236	25.8335
LOC_Os01g35789	91.0025	18.0363	63.7307	14.7663	73.2317	15.3556	71.5676	14.0051
LOC_Os01g35830	11.1812	9.75896	14.4034	9.93064	10.9543	10.2391	10.565	8.50102
LOC_Os01g35840	-	0.081976	0.0520863	0.059193	0.0609423	-	0.281847	-
LOC_Os01g35850	0.0505997	-	0.060392	-	-	-	-	-
LOC_Os01g35910	24.6907	13.2433	16.3184	8.84429	19.4031	12.2135	20.0136	12.1973
LOC_Os01g35990	2.45189	1.82325	2.69856	2.15866	2.89333	1.99061	2.31977	1.99015
LOC_Os01g36060	0.358337	0.388021	1.77338	1.8195	0.645495	1.30228	0.916317	1.71498
LOC_Os01g36070	1.79172	16.4772	4.08382	31.1866	1.35327	20.7942	1.85051	30.6257
LOC_Os01g36080	10.1452	8.32217	8.30374	6.44255	10.2843	7.81276	7.57306	5.49908
LOC_Os01g36090	48.0753	6.44899	28.4618	10.0308	49.6569	6.37805	46.5385	9.25185
LOC_Os01g36110	-	-	0.408533	-	-	-	-	-
LOC_Os01g36120	0.396764	-	0.212708	-	0.422342	0.21143	-	-
LOC_Os01g36130	0.397049	0.283238	-	0.826863	0.656136	-	0.186172	0.419553
LOC_Os01g36220	10.0744	7.48654	4.39042	5.35219	7.49152	9.4116	4.61995	7.22528
LOC_Os01g36229	5.70684	2.76814	6.89994	4.25207	4.33444	3.28469	7.45186	4.44916
LOC_Os01g36240	0.085281	16.6796	0.0831374	15.7536	0.113456	22.5906	0.106756	17.4209
LOC_Os01g36270	-	-	-	-	0.153022	0.183969	0.0872457	-
LOC_Os01g36294	4.60595	0.787405	6.88706	0.35639	7.80996	0.361497	10.9164	0.084296
LOC_Os01g36350	2.75757	1.0347	1.22848	0.802173	3.07394	1.57153	1.06734	0.356662
LOC_Os01g36390	0.0656505	3.03895	0.160401	2.42259	0.0622897	2.43905	0.221975	2.90799
LOC_Os01g36410	0.0569627	0.0878125	0.116362	-	0.0693107	-	-	-
LOC_Os01g36460	-	0.305534	-	0.698506	-	0.611925	0.0216299	0.828838
LOC_Os01g36500	-	0.107583	-	0.0155692	-	-	-	0.0310094
LOC_Os01g36540	2.36365	1.31978	1.79075	0.813327	2.08971	1.33564	2.36956	0.905829
LOC_Os01g36550	-	0.0460502	-	0.0899562	-	0.0416545	-	-
LOC_Os01g36560	-	0.0852705	-	0.262598	-	0.394711	-	0.240465
LOC_Os01g36580	0.592574	3.56331	0.0410477	2.56418	0.276187	2.17702	0.0351507	3.3408
LOC_Os01g36590	0.0378933	2.62003	-	0.902191	0.0414263	0.709067	-	1.33477
LOC_Os01g36600	5.0192	1.269	4.72548	1.02775	4.31365	1.02639	4.57624	1.31923
LOC_Os01g36610	2.72484	1.24047	2.18684	1.34978	2.31097	1.01772	2.67697	1.44455
LOC_Os01g36620	3.58338	22.1561	4.53674	19.2888	3.7375	18.56	4.97093	20.8773
LOC_Os01g36630	3.10802	4.31393	4.07256	2.77034	2.71028	3.19034	2.2685	2.33301
LOC_Os01g36640	2.13848	10.4532	1.57275	7.55429	2.00463	9.72543	1.33129	8.58874
LOC_Os01g36660	0.278521	2.6189	0.0897258	5.16617	0.0642076	2.48933	0.219586	3.89333
LOC_Os01g36670	3.07394	1.43006	2.30005	1.22734	2.91676	1.58973	2.08691	1.41376
LOC_Os01g36720	5.01196	10.8754	1.2595	4.51617	5.80836	10.626	1.5811	5.26139
LOC_Os01g36790	1.18063	2.09681	0.670932	1.26564	1.1942	1.08956	1.38466	1.17161
LOC_Os01g36810	-	-	-	-	0.0541643	0.116502	-	-
LOC_Os01g36830	-	0.158772	-	0.207879	-	0.214815	0.025825	-
LOC_Os01g36840	9.78865	5.40013	7.765	6.30965	9.15699	5.44216	7.75628	7.16595
LOC_Os01g36870	4.62468	4.55382	3.81045	4.38394	4.22449	4.23683	3.96903	5.25398
LOC_Os01g36930	15.2734	15.7405	15.4653	16.3206	17.408	17.1564	13.1972	18.1014
LOC_Os01g36940	4.07101	4.30333	3.69406	4.2172	4.29248	3.57824	4.61722	4.61416
LOC_Os01g36950	277.132	441.031	371.035	372.805	347.594	368.435	311.545	341.005
LOC_Os01g36970	0.116405	0.734352	0.155323	0.812375	0.106675	0.974368	0.143056	0.573519
LOC_Os01g37000	-	2.26183	-	1.99098	-	4.22363	-	2.26166
LOC_Os01g37050	10.0618	3.20413	14.8845	4.93069	9.92744	3.7646	11.7038	2.82035
LOC_Os01g37090	5.23188	5.53444	7.231	5.60226	6.33451	5.87474	10.169	4.94793
LOC_Os01g37100	-	0.0447779	0.0231097	0.033708	-	-	-	-
LOC_Os01g37110	-	0.933404	0.0190573	0.513627	0.024687	0.894691	0.0419548	0.629603
LOC_Os01g37120	5.17935	2.88758	4.4847	3.69351	5.16995	3.04043	4.48807	2.87826
LOC_Os01g37130	91.812	0.966342	57.6787	0.889556	83.2201	0.74744	61.1505	0.517335
LOC_Os01g37210	4.56233	1.39618	3.78506	1.6498	3.84232	1.76922	3.30646	1.42001
LOC_Os01g37220	8.87218	-	8.89148	6.1808	8.84857	-	9.1209	7.74801
LOC_Os01g37260	3.9585	1.29261	2.8107	0.897471	4.22324	1.13461	3.21123	1.1121
LOC_Os01g37280	14.12	3.03438	10.8599	3.22603	11.7782	2.93785	10.5633	3.44813
LOC_Os01g37370	0.154406	-	0.128047	1.09362	0.143355	0.66985	0.418964	0.505165
LOC_Os01g37460	0.330381	0.434188	1.06791	1.32287	0.319	0.370941	0.701901	1.50841
LOC_Os01g37470	2.38093	1.0812	2.28148	1.16344	2.72808	1.54803	2.24903	1.10413
LOC_Os01g37480	12.3801	7.53567	11.362	9.69974	12.9289	8.16507	10.8365	9.66789
LOC_Os01g37490	1.42373	2.25734	0.837718	1.82104	1.46322	2.26752	1.55621	1.86178
LOC_Os01g37500	1.51163	-	1.40305	-	2.50274	-	1.32482	-
LOC_Os01g37510	10.7428	0.608397	11.6521	0.784942	11.6745	0.584569	15.5089	0.562542
LOC_Os01g37560	30.0915	60.1475	36.3785	58.7053	32.6179	60.8162	31.8488	56.3409
LOC_Os01g37590	84.4295	0.0956065	56.4904	0.294234	76.1157	0.276713	67.9332	0.0530473
LOC_Os01g37600	0.0981785	0.137507	0.113817	0.127885	0.0642234	0.0922394	0.042701	0.126626
LOC_Os01g37630	19.6417	2.90135	23.6208	1.88358	20.668	2.06231	17.5564	2.38037
LOC_Os01g37650	0.250935	0.902338	0.0906976	0.372163	0.13393	0.329978	0.197709	0.588337
LOC_Os01g37670	1.65908	1.01265	1.62911	1.21737	1.43596	1.48965	1.48552	1.23883
LOC_Os01g37690	20.3028	8.35745	11.0811	19.7182	20.2918	17.3918	22.6443	26.68
LOC_Os01g37700	-	-	-	-	0.0388417	-	-	-
LOC_Os01g37750	11.2563	7.33127	23.9954	13.3594	13.9706	11.2103	13.1077	16.1896
LOC_Os01g37760	8.39709	7.25523	7.56546	6.51255	8.30672	7.02773	6.93353	6.21139
LOC_Os01g37770	16.1089	16.4382	17.2892	15.2723	15.3969	16.0185	16.2147	15.1773
LOC_Os01g37790	5.59031	2.02903	4.4661	2.56418	5.49748	2.01407	4.43286	2.37648
LOC_Os01g37800	101.109	189.249	84.1284	184.739	104.314	186.664	86.7586	169.642
LOC_Os01g37810	0.443442	8.42766	2.49657	3.05603	0.894208	4.84274	1.58871	2.21103
LOC_Os01g37820	30.9033	0.899131	27.4362	0.679827	29.0555	0.554197	28.975	0.424124
LOC_Os01g37825	16.653	16.3462	17.1063	13.3078	15.4167	14.7736	14.6151	14.068
LOC_Os01g37832	9.98184	8.98101	10.5615	10.6221	10.9455	7.8459	8.80131	10.6226
LOC_Os01g37837	15.0566	11.7375	20.5028	10.06	18.0112	11.1979	16.0214	11.1556
LOC_Os01g37842	4.22014	1.91041	5.19315	2.22495	4.43948	1.93792	4.15504	2.08411
LOC_Os01g37850	9.65182	5.65885	6.12138	6.40458	8.61171	5.63429	6.80123	5.99815
LOC_Os01g37870	31.4091	2.35978	23.823	2.41033	25.3899	2.29812	28.2685	2.14151
LOC_Os01g37910	396.922	65.1881	184.811	71.5775	351.537	71.6131	358.161	96.5396
LOC_Os01g37920	150.75	378.319	114.539	446.229	179.339	394.028	204.195	698.791
LOC_Os01g37950	159.477	123.59	78.1093	180.723	154.035	159.493	160.435	185.728
LOC_Os01g37960	23.6685	49.8918	18.5551	52.9594	24.5404	43.8947	21.9028	44.4518
LOC_Os01g37980	10.4833	12.9944	8.10528	16.7569	10.4608	15.3968	9.79314	14.4884
LOC_Os01g38000	0.0727993	-	-	-	0.193225	-	0.424273	-
LOC_Os01g38030	0.038867	0.059947	-	-	-	-	-	-
LOC_Os01g38090	-	2.73684	-	-	-	-	-	2.24502
LOC_Os01g38100	2.07917	2.9767	2.50651	2.83322	2.37256	2.76553	1.81563	2.32176
LOC_Os01g38110	0.103759	2.0519	0.236426	1.37191	0.0665888	1.06082	0.533432	0.944936
LOC_Os01g38120	-	0.108448	0.0318012	0.358752	-	0.196945	-	0.473441
LOC_Os01g38130	-	2.02548	-	0.46744	0.715957	0.775465	-	-
LOC_Os01g38180	0.0419184	0.294902	0.04324	0.643667	0.0347342	0.645204	0.0728578	0.522305
LOC_Os01g38190	0.552166	0.469692	1.92798	0.828165	1.30002	0.529924	1.1403	0.602547
LOC_Os01g38229	57.8536	72.4861	59.2271	46.3353	61.0705	73.2879	56.8004	63.7033
LOC_Os01g38244	11.7898	6.16476	9.33609	7.55556	9.86631	6.34042	7.74066	6.67492
LOC_Os01g38310	0.194255	0.280797	0.332213	0.303917	0.379972	0.437649	0.120456	0.082119
LOC_Os01g38359	4.55323	16.1311	6.52143	5.53037	6.72141	15.3415	3.53121	5.09833
LOC_Os01g38380	-	0.18558	-	-	-	0.194295	-	0.0739943
LOC_Os01g38480	20.1014	19.6317	20.6543	28.7549	24.3822	21.2441	18.3868	22.7135
LOC_Os01g38490	17.3379	6.03819	11.3932	7.53652	17.5271	3.95394	15.3143	6.91236
LOC_Os01g38500	-	0.187127	-	0.382575	-	0.225602	0.0724097	0.489369
LOC_Os01g38510	100.74	149.369	168.855	150.882	113.678	164.265	90.0076	125.849
LOC_Os01g38520	0.0581423	0.099055	0.0992567	0.0600963	0.0354437	0.052303	0.027272	0.071768
LOC_Os01g38530	12.0355	15.4068	10.0276	13.76	12.1641	14.658	10.8159	14.9508
LOC_Os01g38560	1.60266	0.688763	0.771518	0.245535	1.08927	0.338047	1.80772	0.318436
LOC_Os01g38580	0.413079	6.04636	3.38597	2.35754	0.425063	1.98719	1.69027	2.54088
LOC_Os01g38610	0.876962	0.333978	0.578528	0.185879	0.715972	0.228407	0.877977	0.234583
LOC_Os01g38620	41.0763	65.9947	33.031	96.5776	38.6282	67.9912	28.6165	103.407
LOC_Os01g38650	-	0.303347	0.100507	0.343211	28.3218	11.5547	0.088612	0.24207
LOC_Os01g38660	5.11968	51.4078	10.6113	47.556	7.01039	51.8529	6.44734	39.3491
LOC_Os01g38670	-	0.0760445	-	-	-	-	-	-
LOC_Os01g38680	-	0.0497462	0.0274229	0.069823	-	-	-	0.0359337
LOC_Os01g38710	-	-	-	-	-	0.105677	-	-
LOC_Os01g38900	-	0.0431889	-	0.0275452	-	0.0417734	-	0.0198334
LOC_Os01g38910	-	0.162083	-	0.124067	-	0.571059	-	0.263097
LOC_Os01g38950	30.9808	25.0815	24.7133	28.8902	29.869	25.5186	21.9896	25.1987
LOC_Os01g38970	21.3214	7.39938	25.462	7.70894	20.7525	7.2781	26.0745	7.54085
LOC_Os01g38980	8.07525	24.633	25.3985	21.2974	17.2329	17.1715	16.6981	15.3331
LOC_Os01g38990	5.51671	14.7844	5.81956	16.0389	6.49189	14.7725	5.26236	15.122
LOC_Os01g39000	13.9033	16.0353	7.2154	16.9112	12.6641	18.2666	6.90892	20.8336
LOC_Os01g39010	7.50023	7.00732	9.52708	7.77655	8.74672	8.68285	9.88701	6.92005
LOC_Os01g39020	0.522593	3.23379	0.317105	2.9671	0.76789	3.29048	0.665243	2.40678
LOC_Os01g39030	-	-	-	-	-	-	-	0.191959
LOC_Os01g39040	-	-	0.0225378	0.0320731	0.0250599	-	-	-
LOC_Os01g39060	4.89886	2.95851	3.02228	2.00194	3.84389	2.1763	3.35148	2.21878
LOC_Os01g39070	0.137704	0.383352	0.0645	0.760408	0.34109	0.747244	-	0.216624
LOC_Os01g39090	-	-	-	-	-	-	-	0.81522
LOC_Os01g39100	2.52283	0.663498	2.57473	0.937562	2.78457	0.840454	2.29249	1.22552
LOC_Os01g39110	2.95136	5.35094	1.72671	7.23935	3.13505	4.31423	3.21036	6.99545
LOC_Os01g39134	3.25544	2.44442	3.30306	3.68461	3.58764	3.12002	3.13678	2.51342
LOC_Os01g39230	-	-	0.556888	-	0.164514	0.191848	0.120833	-
LOC_Os01g39250	10.1515	6.77132	9.53354	6.70683	10.851	6.85316	9.91392	6.64353
LOC_Os01g39260	32.5212	16.0031	26.8396	15.5523	32.5645	15.7547	26.1355	15.7648
LOC_Os01g39270	30.4698	3.98482	28.2042	7.02112	27.401	4.16597	32.2787	5.86467
LOC_Os01g39280	1.04941	1.56739	1.45848	0.345917	0.689421	1.70721	0.800258	1.3578
LOC_Os01g39290	4.60243	2.75488	3.84531	4.95644	4.81583	3.35183	4.92593	4.96232
LOC_Os01g39310	27.4717	56.3041	28.2272	57.5776	27.6165	55.1065	25.7397	55.322
LOC_Os01g39330	1.05124	7.62073	5.99579	9.85664	1.83231	8.05464	1.3919	8.31325
LOC_Os01g39350	-	0.164306	-	-	-	-	-	-
LOC_Os01g39380	14.2638	20.4232	13.5808	18.6634	13.9886	19.5115	12.5804	18.5739
LOC_Os01g39480	-	-	-	0.0371817	-	-	-	-
LOC_Os01g39490	-	-	-	0.0452347	0.0411137	-	-	-
LOC_Os01g39580	0.969358	-	0.505536	-	1.4949	-	0.232947	0.0345213
LOC_Os01g39600	0.041683	1.67447	0.0518263	1.77594	0.0920963	2.08309	0.114757	1.43753
LOC_Os01g39630	3.69449	2.24396	3.41078	1.66336	3.47069	1.78022	2.64315	1.50626
LOC_Os01g39670	4.47677	0.549312	2.85741	0.422874	4.30992	0.465346	3.88369	0.689703
LOC_Os01g39680	6.80528	1.36935	6.24031	1.04908	5.05508	0.78792	5.48927	0.873741
LOC_Os01g39690	-	-	-	0.158564	-	0.0586495	-	0.079208
LOC_Os01g39700	-	-	2.15251	3.56623	-	-	-	-
LOC_Os01g39710	-	-	0.0422227	-	-	-	-	-
LOC_Os01g39770	1.99625	3.31286	1.14636	3.15641	1.07391	3.57057	0.67948	3.31455
LOC_Os01g39780	3.3026	2.38698	4.73346	7.73274	3.01364	2.5267	2.67976	3.1873
LOC_Os01g39790	10.1504	12.8537	6.89265	12.3914	9.7921	13.6292	8.84222	13.3866
LOC_Os01g39800	19.4421	2.72687	14.6411	2.47413	20.9836	1.71431	17.8792	2.28335
LOC_Os01g39810	2.7551	1.25792	2.30389	2.03508	3.07736	1.66234	2.78704	1.91099
LOC_Os01g39820	0.651926	0.381177	0.523126	0.704943	0.697944	0.377635	0.403084	0.767825
LOC_Os01g39830	0.336569	1.66996	0.612953	3.41187	0.413756	1.94163	0.848367	3.06353
LOC_Os01g39840	3.82528	0.889141	3.07045	1.5256	3.00186	1.19644	3.48542	1.2335
LOC_Os01g39850	0.0167946	0.052281	-	0.169744	-	0.0519495	-	0.659985
LOC_Os01g39860	0.324416	6.15258	1.05953	5.076	0.476847	3.65661	1.5014	4.36365
LOC_Os01g39870	-	-	-	-	-	-	0.162746	-
LOC_Os01g39960	36.9365	0.0338547	29.4412	0.26035	31.4484	0.069683	32.6688	0.0748542
LOC_Os01g39970	1.13245	0.0372608	1.10851	0.00933883	1.02234	-	1.04671	0.0136142
LOC_Os01g39990	0.0524219	-	0.0408538	-	0.0669063	-	-	-
LOC_Os01g40000	1.57446	0.337969	1.23344	0.494077	1.55095	0.326892	1.56811	0.435521
LOC_Os01g40020	-	-	-	-	-	0.0765875	-	-
LOC_Os01g40030	-	-	-	-	0.0310731	-	-	-
LOC_Os01g40040	0.0409008	-	-	-	-	0.0501375	-	-
LOC_Os01g40050	7.68942	10.0471	7.20321	9.29512	7.34228	9.25275	5.4283	7.85813
LOC_Os01g40070	7.14496	176.885	66.6085	140.25	33.2904	144.723	24.0194	114.209
LOC_Os01g40094	42.2822	47.9832	27.7838	54.4441	43.0599	49.2929	30.9094	61.3314
LOC_Os01g40110	4.26742	3.6999	5.40552	2.71658	3.28032	2.64801	4.02272	3.72053
LOC_Os01g40120	0.766616	0.14377	1.95595	0.477804	0.753088	0.148961	1.64093	0.333
LOC_Os01g40140	0.0365707	0.060716	0.250927	0.0810761	-	0.069971	0.136676	-
LOC_Os01g40160	-	-	0.0237144	0.033826	-	-	-	-
LOC_Os01g40180	0.246031	-	0.154471	-	0.211507	-	0.524708	-
LOC_Os01g40200	2.81136	17.5284	2.10016	19.7944	2.6754	18.9069	2.69718	22.4344
LOC_Os01g40240	-	-	0.0657848	-	-	0.068163	-	-
LOC_Os01g40250	7.38223	2.34108	8.57268	1.83689	6.83132	2.06998	6.93464	2.10518
LOC_Os01g40260	1.62544	4.79195	2.22002	2.10548	1.4539	4.8003	0.526672	1.85415
LOC_Os01g40280	1.30985	50.501	1.16597	41.5343	1.131	38.6008	0.529865	39.9395
LOC_Os01g40290	0.218246	0.772379	0.419577	0.700026	0.233665	0.946105	0.0732403	-
LOC_Os01g40310	27.2898	0.784419	24.3353	0.530516	39.8291	0.974818	16.9194	0.49987
LOC_Os01g40320	0.052586	-	0.0685807	0.259947	-	-	0.085049	0.0913723
LOC_Os01g40330	11.9933	13.6256	9.91092	16.2335	11.4018	14.3524	9.84565	14.3205
LOC_Os01g40340	23.4973	24.4776	20.5501	20.2869	22.5308	22.4743	18.3363	20.4701
LOC_Os01g40350	-	0.299621	-	-	-	-	0.127956	-
LOC_Os01g40420	7.86292	12.4245	6.51596	12.9143	8.55158	10.8167	7.88075	12.5539
LOC_Os01g40430	-	1.95812	0.0723133	0.427223	-	0.345397	-	0.510584
LOC_Os01g40470	37.2755	52.2587	37.7627	57.7884	38.4355	45.8565	37.2322	58.7346
LOC_Os01g40480	4.28774	17.7752	3.52503	8.2904	3.49674	17.1155	3.87961	8.28083
LOC_Os01g40499	2.97975	1.02089	2.03291	0.612987	2.2146	1.04509	1.84428	0.356613
LOC_Os01g40520	-	-	0.172482	0.103319	0.119322	-	-	-
LOC_Os01g40550	0.107296	0.608047	0.074138	1.03839	0.190626	0.666478	0.210746	1.76229
LOC_Os01g40560	-	0.958401	0.0449817	0.518055	0.051383	2.93146	-	0.974706
LOC_Os01g40570	3.57206	8.26092	5.83294	12.1821	3.98005	9.21643	3.75714	11.9085
LOC_Os01g40580	0.145329	30.8841	0.12992	17.0385	0.251116	30.6398	0.227592	14.645
LOC_Os01g40590	4.09205	4.68505	3.67129	6.91518	4.46517	5.20617	4.55216	6.17142
LOC_Os01g40600	-	0.302416	-	0.0380077	-	-	-	0.0567087
LOC_Os01g40610	8.2511	11.6326	7.81171	10.9516	8.09697	13.9206	7.08618	10.4563
LOC_Os01g40620	11.9265	7.06956	11.977	7.1426	11.7767	5.88186	12.0695	6.2425
LOC_Os01g40630	168.317	122.054	261.58	105.281	159.976	126.083	117.354	93.9183
LOC_Os01g40640	37.9259	2.56081	16.3795	1.48566	30.8349	2.86878	17.0698	1.32636
LOC_Os01g40650	2.88108	5.12692	3.86428	5.86599	2.52508	5.28015	4.56258	6.64703
LOC_Os01g40660	1.18778	15.9901	0.784233	12.1098	1.17602	16.4039	0.298977	15.5489
LOC_Os01g40670	14.1295	15.8934	13.3768	13.5435	14.3349	15.9594	11.0963	14.3784
LOC_Os01g40680	2.49669	1.05062	2.06332	0.993915	1.84795	1.12035	2.06479	0.808286
LOC_Os01g40690	21.1634	26.7708	16.4015	26.6586	19.5498	22.123	15.9268	22.3324
LOC_Os01g40700	1.56329	6.26813	2.01478	9.07771	1.55996	6.47757	2.18112	8.46988
LOC_Os01g40710	62.0395	1.09041	29.6531	0.901035	64.0933	1.59499	36.9868	0.939811
LOC_Os01g40720	2.696	1.35016	1.66007	0.46046	2.97622	0.959112	1.34487	0.453481
LOC_Os01g40730	0.128958	-	20.569	8.54267	-	0.249391	-	0.117384
LOC_Os01g40740	-	-	-	-	0.035637	0.165814	-	0.192945
LOC_Os01g40750	11.8503	7.18712	23.3767	12.3869	11.5316	7.13594	13.2977	6.94327
LOC_Os01g40760	0.74471	0.968273	0.599864	0.928604	0.618245	0.895802	0.421484	0.663767
LOC_Os01g40820	3.23022	1.57753	1.86844	1.88191	3.30501	1.84241	0.7118	0.805821
LOC_Os01g40840	7.27685	3.30334	5.60731	4.18484	6.58385	4.03803	4.65461	3.44993
LOC_Os01g40860	20.0927	14.2716	13.6475	19.5201	4.47689	11.0581	18.1333	13.6561
LOC_Os01g40870	11.1393	15.6151	13.9888	7.65015	13.3944	21.3205	13.0935	7.00547
LOC_Os01g40940	-	-	-	-	-	-	1.53955	-
LOC_Os01g40950	8.99928	-	1.01977	-	4.63579	-	3.80083	2.98939
LOC_Os01g40960	0.0742387	-	-	-	0.0899927	-	-	-
LOC_Os01g40970	-	-	0.053774	-	0.105305	-	0.173817	-
LOC_Os01g40990	8.08065	6.22043	7.9678	5.98712	7.78605	6.209	6.58751	5.83495
LOC_Os01g41000	-	-	0.435753	-	0.297301	-	-	-
LOC_Os01g41010	3.19841	3.99142	3.24908	5.94805	3.40837	4.02521	3.67222	4.35775
LOC_Os01g41020	-	-	-	0.0794443	-	-	-	-
LOC_Os01g41030	8.32526	2.28103	9.93859	2.16236	8.79488	1.78276	10.1003	2.81996
LOC_Os01g41040	4.6123	16.6149	6.17243	22.0208	4.72866	17.7223	4.34856	13.9085
LOC_Os01g41050	-	1.23597	-	1.48314	-	1.40498	-	3.91593
LOC_Os01g41140	-	0.0816	-	0.13911	-	-	-	-
LOC_Os01g41160	0.807721	1.38077	0.208364	2.35102	0.403006	1.53759	0.194658	1.6017
LOC_Os01g41190	10.7222	8.39281	10.8156	9.61855	12.2512	9.09211	9.73856	8.86782
LOC_Os01g41200	0.234906	2.57197	0.133091	3.55205	0.141732	4.68642	0.173197	3.39567
LOC_Os01g41220	28.2199	29.6338	27.0288	24.5315	33.8327	38.8683	43.8339	38.3241
LOC_Os01g41240	22.8517	13.5106	149.823	10.6745	25.4067	8.13621	66.4508	13.2463
LOC_Os01g41250	1.3784	0.627364	1.87426	1.54768	1.96215	1.13567	1.82287	0.907034
LOC_Os01g41260	-	0.0417855	-	0.0639533	0.0255622	-	0.0887221	0.0980136
LOC_Os01g41270	-	-	0.0148561	0.0605711	0.0232057	-	-	-
LOC_Os01g41280	-	-	0.048502	-	-	-	0.0236742	-
LOC_Os01g41290	-	-	0.0758291	0.049661	-	-	0.0183767	-
LOC_Os01g41310	-	-	0.0700139	-	0.0686868	-	-	-
LOC_Os01g41360	-	-	-	-	-	-	-	0.0272581
LOC_Os01g41400	0.062228	-	5.86178	0.152636	-	-	-	-
LOC_Os01g41420	0.517245	25.4166	6.41413	37.5691	6.76354	27.8727	0.161799	20.1883
LOC_Os01g41430	0.676954	4.73758	6.51133	18.4725	1.84123	6.47309	1.28917	14.2708
LOC_Os01g41450	0.0327132	-	0.301939	1.85115	-	0.0740335	0.0336717	0.0912157
LOC_Os01g41510	0.108634	1.42735	0.178862	0.705739	0.177093	0.821884	0.0293204	0.635554
LOC_Os01g41530	0.604593	3.74615	2.63013	1.57257	1.73499	3.88812	1.03076	1.80621
LOC_Os01g41550	4.15463	10.0201	7.30899	16.6488	6.5662	12.0421	9.06952	18.3187
LOC_Os01g41565	-	0.0783205	12.1734	2.00205	13.0221	6.10938	18.2928	7.90584
LOC_Os01g41600	-	0.0575885	-	0.019699	-	0.068949	-	0.0488097
LOC_Os01g41610	18.1228	31.8285	33.802	46.4603	20.0636	31.0658	26.3243	34.9029
LOC_Os01g41630	10.4371	11.0605	7.91442	5.68754	13.6778	12.6176	12.0014	9.48726
LOC_Os01g41640	13.849	9.2243	10.4401	6.78006	13.4928	6.55424	9.42735	5.05366
LOC_Os01g41650	8.67309	1.58525	6.06945	0.941848	6.47917	1.03072	7.47842	1.16325
LOC_Os01g41660	4.63848	10.1812	4.44463	8.10881	4.71709	11.5223	4.55936	8.6485
LOC_Os01g41670	0.0152352	-	-	-	-	-	-	-
LOC_Os01g41710	413.209	0.376188	220.804	1.00804	438.554	0.3053	203.581	0.519294
LOC_Os01g41720	0.288095	0.111307	0.121045	-	0.287318	-	0.106533	0.0499227
LOC_Os01g41730	0.26811	1.63643	0.394215	1.1559	0.17952	1.52038	0.116351	1.56471
LOC_Os01g41740	0.747275	0.484724	-	-	0.731672	0.287126	0.442664	0.463063
LOC_Os01g41750	2.74522	0.289051	-	-	2.01666	0.246963	1.43377	0.0953804
LOC_Os01g41760	0.449573	-	0.232424	0.63835	-	-	1.55556	1.37536
LOC_Os01g41770	0.327366	0.10732	0.0158105	-	0.236413	0.07198	0.318356	0.135107
LOC_Os01g41780	0.482635	0.509586	0.865054	0.731271	0.170123	0.371538	-	-
LOC_Os01g41790	0.0222274	-	-	-	-	-	0.091163	-
LOC_Os01g41800	0.0228796	-	-	0.0348057	1.1827	0.65823	2.12591	1.85925
[truncated: 28,796 more rows]

## Sheet: Field experiment
Supplementary Table 18 RPKM of all annotated gene in long-root varieties and controls.
Gene	CH1179	CH1008	CH1283	CH1122	CH1052	CH1086	CH1198	CH1183
LOC_Os01g01010	19.4997	13.7602	17.7154	16.0787	15.6347	18.2203	19.9107	22.3476
LOC_Os01g01019	-	-	-	1.98014	-	-	1.45267	-
LOC_Os01g01030	8.41165	4.42327	6.22412	5.7028	7.2618	2.98528	7.28448	6.38501
LOC_Os01g01040	27.0829	19.3184	22.4675	24.0785	19.5176	32.207	41.1071	29.4098
LOC_Os01g01050	19.7546	16.0371	16.434	17.1084	13.6877	20.6654	21.2719	19.0583
LOC_Os01g01060	37.8524	28.0243	51.2045	35.3257	54.7011	25.7959	41.5124	43.5826
LOC_Os01g01070	19.3085	17.6324	25.2668	15.6035	19.5126	20.2686	22.5015	22.0573
LOC_Os01g01080	203.281	134.449	160.179	134.253	124.938	287.854	338.393	137.955
LOC_Os01g01115	-	2.55757	0.945498	1.74252	-	1.60068	1.20774	-
LOC_Os01g01120	1.59311	3.09839	2.90359	2.45537	4.0336	1.65513	1.17344	3.62785
LOC_Os01g01130	8.47537	7.69235	9.69853	11.3264	10.7189	11.5523	13.2464	11.1738
LOC_Os01g01150	32.1809	37.358	27.3148	49.6619	20.5071	41.1391	34.2929	37.1975
LOC_Os01g01160	1.84801	2.08175	1.91701	2.53458	3.01545	2.36093	3.80186	2.22508
LOC_Os01g01190	-	-	-	3.24743	-	-	4.75631	-
LOC_Os01g01280	2.61271	2.97944	1.56849	3.48504	3.48434	2.47783	1.61356	1.0158
LOC_Os01g01295	38.5534	28.2164	32.5467	26.217	23.0088	24.9886	19.2683	26.3624
LOC_Os01g01302	-	0.943138	-	-	3.37119	-	-	0.870684
LOC_Os01g01307	90.8075	61.4007	85.744	70.6513	105.904	81.3833	101.191	77.9262
LOC_Os01g01340	23.9604	60.2896	25.5865	27.0091	186.634	17.2859	22.0012	29.2646
LOC_Os01g01350	3.31368	4.16827	5.16138	4.59392	8.60319	2.22988	3.02396	5.65944
LOC_Os01g01360	-	1.33767	-	-	1.57019	-	-	-
LOC_Os01g01369	46.8376	45.4376	42.973	51.8004	68.8709	48.9749	59.3737	53.6922
LOC_Os01g01380	-	2.92349	4.533	2.77219	3.03223	2.13071	4.1147	-
LOC_Os01g01390	13.191	8.90581	10.4158	13.1481	16.2117	9.71652	16.707	11.9477
LOC_Os01g01400	-	-	0.749249	1.02967	0.856938	1.59225	-	-
LOC_Os01g01410	14.5929	8.91456	12.492	18.8509	18.8989	17.023	27.5291	16.6397
LOC_Os01g01420	41.8671	34.6774	30.3539	38.0978	30.6759	41.8744	66.1079	30.9576
LOC_Os01g01430	1.84801	2.56329	1.78125	-	2.68461	-	2.71186	1.06417
LOC_Os01g01450	19.436	24.5168	16.5191	20.7518	29.832	18.1303	32.7384	17.5588
LOC_Os01g01484	14.2106	9.15604	12.942	7.44532	12.1191	8.45595	16.8857	15.7691
LOC_Os01g01510	20.4556	12.0618	27.2928	16.3163	17.459	11.176	20.3093	34.9725
LOC_Os01g01520	49.4503	23.9174	24.9136	51.246	33.7417	11.2588	44.4991	32.7958
LOC_Os01g01570	10.9606	8.77971	13.5419	-	9.46918	-	8.09035	11.2221
LOC_Os01g01610	2.67643	1.79299	2.18053	2.45537	3.10487	2.72091	2.4691	2.66042
LOC_Os01g01620	96.1604	72.0465	63.3668	45.6224	62.242	49.601	86.498	62.2539
LOC_Os01g01640	36.8328	24.7387	28.5424	20.435	44.5948	18.6909	38.4412	30.9576
LOC_Os01g01660	7.90185	3.11953	8.10289	11.96	7.08296	15.2792	14.0298	15.3821
LOC_Os01g01670	6.05384	3.44675	4.61788	6.89088	10.4675	3.72695	5.67065	5.70782
LOC_Os01g01680	6.05384	2.50012	6.54497	4.51471	11.3702	3.39528	5.58074	4.78876
LOC_Os01g01689	49.4503	35.3756	75.9028	37.7018	36.7596	34.5119	32.7191	84.6982
LOC_Os01g01700	39.9553	32.1157	41.5724	39.7612	57.3686	31.1372	38.0888	48.1778
LOC_Os01g01710	11.0881	17.641	11.6237	19.4846	28.5217	19.8462	14.5297	13.544
LOC_Os01g01720	39.573	23.8137	30.1778	35.2465	40.8766	24.1355	37.3106	26.9912
LOC_Os01g01740	5.86266	4.61564	4.98569	7.52452	7.37022	3.46701	4.47731	6.86873
LOC_Os01g01780	1.08332	0.958473	2.54696	-	-	-	-	2.17671
LOC_Os01g01790	50.0875	48.0321	46.4555	58.1368	47.5719	65.7508	60.7992	52.4829
LOC_Os01g01800	33.4554	25.4837	30.4835	24.7913	17.4821	23.4961	52.0322	34.5371
LOC_Os01g01830	42.6317	40.8899	57.8282	47.1273	34.5696	52.6514	59.1903	58.094
LOC_Os01g01870	27.9751	23.5466	30.4487	15.8411	14.138	24.9678	16.8264	13.8826
LOC_Os01g01890	-	-	-	-	2.54668	-	-	-
LOC_Os01g01910	2.61271	4.01348	3.98549	2.37617	5.55246	1.29115	2.32026	4.78876
LOC_Os01g01920	15.1027	18.32	17.6429	11.8016	17.7489	10.4413	13.3745	12.9635
LOC_Os01g01930	-	1.09928	-	-	1.85707	2.3968	1.45443	-
LOC_Os01g01960	171.355	202.957	164.958	187.638	97.9473	256.679	237.615	208.045
LOC_Os01g01970	10.1959	12.1782	7.07201	10.2175	15.0544	11.6542	9.99379	9.81938
LOC_Os01g02010	2.29409	2.52603	2.40521	2.61378	-	4.90564	1.69717	5.80456
LOC_Os01g02020	76.7881	67.341	72.8879	97.2644	102.438	144.925	104.492	72.944
LOC_Os01g02080	2.23036	4.2591	2.27763	3.96028	2.64934	4.50007	4.22613	3.67622
LOC_Os01g02090	81.1214	88.0948	60.5907	92.1952	68.3136	75.9613	100.618	61.9153
LOC_Os01g02130	-	2.15549	-	-	2.59372	2.96756	-	-
LOC_Os01g02139	10.7695	7.50775	5.41225	12.8313	12.4213	6.56919	17.5801	12.2863
LOC_Os01g02150	33.0731	15.1834	15.1424	38.7315	18.6548	16.3902	36.9688	22.7345
LOC_Os01g02160	4.46072	3.94658	1.57762	7.04929	3.61491	2.5137	3.91617	2.41857
LOC_Os01g02170	3.82348	1.21164	2.69306	2.8514	4.4356	1.61397	3.15409	2.12834
LOC_Os01g02180	15.74	12.6105	16.5302	17.8212	30.9784	24.8851	17.8957	14.9467
LOC_Os01g02200	46.965	240.922	132.487	172.906	306.372	206.8	159.515	140.374
LOC_Os01g02270	1.40194	1.3414	3.56893	-	-	-	-	2.17671
LOC_Os01g02290	88.4497	56.8033	73.5482	42.2165	38.9951	55.6949	30.5229	126.056
LOC_Os01g02300	102.214	104.121	122.78	42.771	90.6286	71.6965	35.5545	113.866
LOC_Os01g02310	-	-	1.76287	-	-	-	-	1.54788
LOC_Os01g02320	3.8872	4.21992	2.71531	-	5.80552	-	2.85134	5.70782
LOC_Os01g02334	5.22542	3.42848	7.43989	6.17803	5.06188	7.92678	1.9215	6.72361
LOC_Os01g02350	22.1124	22.4839	19.5012	12.2769	17.554	26.2336	35.3859	25.5884
LOC_Os01g02360	7.71067	8.36109	6.42525	4.2771	5.4176	9.45314	9.2491	7.9329
LOC_Os01g02390	37.7887	78.9141	24.6944	37.5434	39.6502	63.5463	69.6625	62.9795
LOC_Os01g02400	3.44113	4.36995	2.80945	2.29696	5.37218	3.66851	3.63892	8.2715
LOC_Os01g02410	-	-	-	-	1.71952	-	-	-
LOC_Os01g02420	7.32833	11.9584	14.012	0.237617	3.55025	0.390986	2.69814	29.2646
LOC_Os01g02430	-	-	0.0681181	-	0.76435	-	-	-
LOC_Os01g02440	-	-	0.10254	-	0.254783	-	-	-
LOC_Os01g02500	0.446072	0.830698	11.9713	1.26729	-	1.48378	-	0.967426
LOC_Os01g02590	-	2.74868	2.13781	2.8514	-	-	2.39715	3.62785
LOC_Os01g02600	-	0.992324	0.928625	-	-	-	1.62593	-
LOC_Os01g02680	2.23036	1.40044	5.17739	0.396028	1.7783	0.224933	-	6.72361
LOC_Os01g02690	-	-	2.20642	-	-	-	-	2.22508
LOC_Os01g02700	-	-	21.2083	23.8409	-	-	-	-
LOC_Os01g02710	-	-	2.1982	3.24743	-	-	-	-
LOC_Os01g02720	31.926	22.5575	41.1224	32.0782	51.271	37.815	33.4659	41.9863
LOC_Os01g02730	-	-	0.417184	0.316822	4.31531	0.233792	-	-
LOC_Os01g02750	-	-	0.400973	3.32663	1.57363	0.170914	-	-
LOC_Os01g02770	-	1.32742	1.95918	-	-	-	1.92299	-
LOC_Os01g02870	0.318623	0.415032	3.17605	-	2.66808	-	-	0.967426
LOC_Os01g02880	135.478	76.6664	111.349	74.0571	77.5253	84.7909	162.97	96.2589
LOC_Os01g02890	3.69603	2.86112	2.49531	5.782	7.12179	5.40823	3.64874	2.90228
LOC_Os01g02900	12.0439	7.88115	8.24434	15.4451	4.08542	14.8971	26.3995	10.6417
LOC_Os01g02910	-	-	1.23576	3.64345	-	1.06978	1.18871	3.24088
LOC_Os01g02920	178.238	172.108	108.157	132.432	89.2274	140.564	155.945	89.9223
LOC_Os01g02930	21.6026	46.4058	26.2633	12.4353	8.25801	23.121	23.3009	17.4137
LOC_Os01g02940	29.7594	30.9919	13.6988	60.6714	25.4416	34.445	58.9101	9.23892
LOC_Os01g02960	9.94104	16.3177	11.2912	23.3656	5.13943	21.077	19.4782	7.9329
LOC_Os01g03020	13.0635	55.9489	20.1939	9.90069	12.5069	10.2909	9.43854	10.8352
LOC_Os01g03030	44.0337	23.1058	31.4968	15.9995	17.5092	14.5363	25.1355	27.4749
LOC_Os01g03040	3.05878	1.65274	1.44853	3.24743	2.99231	1.12823	3.08151	2.12834
LOC_Os01g03050	17.7154	12.9512	9.49098	17.5044	8.11936	16.2374	15.5594	9.23892
LOC_Os01g03060	194.36	172.014	231.864	167.599	147.728	134.45	72.5358	210.367
LOC_Os01g03080	5.09797	1.58011	10.1663	2.53458	1.00135	0.728385	0.679372	3.33762
LOC_Os01g03090	64.2981	69.6702	55.762	73.6611	44.3031	70.9952	62.2773	60.6093
LOC_Os01g03100	2.29409	4.2258	3.825	3.64345	2.72295	5.20101	3.95595	2.51531
LOC_Os01g03110	135.351	127.696	153.766	138.61	178.785	134.142	144.817	149.419
LOC_Os01g03130	46.1366	25.1421	21.7398	45.464	10.1226	33.3036	14.7962	22.2024
LOC_Os01g03144	27.7202	30.4236	17.2102	21.6231	16.5986	25.9584	27.3822	21.235
LOC_Os01g03160	22.686	17.5618	19.4969	23.2072	17.5421	26.4291	23.1195	17.7523
LOC_Os01g03310	3.56858	5.965	3.47826	0.71285	22.2694	1.43462	0.409049	1.88648
LOC_Os01g03320	2.54898	4.9037	2.65426	-	20.5765	-	-	1.59625
LOC_Os01g03330	203.919	202.606	28.2013	0.633644	144.963	94.1846	239.283	65.2529
LOC_Os01g03340	1312.28	1532.56	369.611	773.125	746.437	3.45729	1430.93	768.282
LOC_Os01g03360	239.095	821.27	130.779	196.271	747.945	390.03	183.047	151.547
LOC_Os01g03370	-	2.08922	1.24332	-	1.01545	2.86395	-	-
LOC_Os01g03380	12.6812	24.276	12.2242	0.158411	4.34142	13.133	10.5832	18.3327
LOC_Os01g03390	1026.16	221.507	318.101	694.474	182.13	998.549	1625.73	632.842
LOC_Os01g03490	4.77934	4.64981	3.72307	5.86121	8.65659	2.37736	4.66352	2.95065
LOC_Os01g03500	3.69603	2.73692	2.57261	3.08901	1.86368	2.18959	3.53494	3.19251
LOC_Os01g03510	37.5975	35.8317	38.3141	40.7908	50.4324	47.5601	54.8872	40.3901
LOC_Os01g03520	71.8176	71.8076	65.6515	85.3835	58.6194	96.351	97.9767	81.5057
LOC_Os01g03530	30.078	29.497	23.4649	21.7023	49.6035	24.343	62.6848	23.315
LOC_Os01g03570	-	3.31016	4.95721	-	2.20739	-	-	-
LOC_Os01g03620	90.8713	68.8125	36.521	95.6803	90.7144	110.223	77.6178	22.6378
LOC_Os01g03630	186.203	153.082	102.639	158.173	69.044	385.35	302.484	109.851
LOC_Os01g03640	13.6371	3.08885	7.59538	13.0689	6.60967	31.2055	23.6877	10.158
LOC_Os01g03650	15.039	11.6043	12.6044	9.02943	12.655	12.3241	15.5829	15.1886
LOC_Os01g03660	2.03919	2.79373	2.77829	3.48504	4.85574	2.33349	1.72798	4.11156
LOC_Os01g03680	23.1957	7.06776	55.8599	148.035	104.284	0.674367	11.7513	72.8472
LOC_Os01g03690	39.1906	12.6196	38.2432	14.3362	11.3308	24.2775	7.42853	23.5568
LOC_Os01g03710	11.343	16.334	16.6235	9.42546	7.88064	17.1739	6.97522	9.57752
LOC_Os01g03720	5.41659	9.15652	9.35879	4.03948	18.5462	2.90511	6.67874	6.43339
LOC_Os01g03730	6.05384	3.07892	3.733	2.53458	4.33284	1.4209	3.63834	2.61205
LOC_Os01g03740	5.99011	8.99768	4.87976	0.71285	7.54709	8.53298	20.8549	5.32085
LOC_Os01g03750	13.2547	20.0615	30.7467	13.0689	21.8706	8.47583	6.85411	13.6407
LOC_Os01g03760	128.023	131.328	152.371	132.907	122.803	206.042	185.789	109.561
LOC_Os01g03810	-	3.62085	2.77629	5.14836	0.749764	3.6375	4.71494	-
LOC_Os01g03820	28.0388	21.8461	31.1619	29.306	11.4255	31.9079	31.2242	32.699
LOC_Os01g03870	73.4107	40.4857	47.2762	59.4041	45.3682	56.851	78.592	57.4168
LOC_Os01g03890	65.1265	69.1508	50.6127	84.037	47.8583	73.9624	106.161	77.0071
LOC_Os01g03914	267.325	238.918	116.005	153.659	125.602	100.941	245.909	132.876
LOC_Os01g03940	3.1225	2.63616	2.08821	1.66332	1.44918	1.9788	3.84941	2.61205
LOC_Os01g03950	9.30379	3.11611	2.8466	9.10863	6.98145	2.30205	8.98434	3.96645
LOC_Os01g03980	7.7744	12.5922	3.8112	16.554	14.7404	14.1723	17.3433	5.46596
LOC_Os01g04010	113.175	244.442	147.761	210.291	137.438	148.027	134.099	140.083
LOC_Os01g04020	419.18	183.677	333.977	171.559	228.779	150.104	227.323	245.533
LOC_Os01g04030	10.9606	8.15498	12.4716	6.17803	12.3857	7.11866	10.9938	15.1886
LOC_Os01g04050	181.87	270.022	128.389	104.551	145.769	154.204	291.445	88.3744
LOC_Os01g04100	11.343	21.1972	17.224	16.554	11.2352	15.0839	11.4532	21.5252
LOC_Os01g04110	7.2646	6.19472	8.3665	5.46518	6.61114	4.03334	6.93995	9.09381
LOC_Os01g04120	8.60282	32.257	27.0468	25.1874	27.5756	34.3292	29.5292	17.0751
LOC_Os01g04130	2.80388	3.55435	1.61882	2.45537	2.8441	3.13048	1.95624	2.70879
LOC_Os01g04160	10.1322	4.72442	10.3042	7.99976	8.07733	3.30896	5.68162	8.02964
LOC_Os01g04170	-	1.52456	1.78863	-	2.78933	-	-	-
LOC_Os01g04190	126.876	106.27	105.769	133.224	85.9144	164	154.869	121.17
LOC_Os01g04200	8.79399	7.49107	10.5713	7.76214	12.912	7.89048	13.5207	14.8016
LOC_Os01g04230	-	1.55047	1.73031	6.89088	6.01827	1.43905	1.26599	-
LOC_Os01g04250	-	2.40246	1.85754	-	-	-	1.72707	-
LOC_Os01g04260	10.0685	10.8212	14.5135	21.0687	40.6836	8.45325	9.77266	15.8658
LOC_Os01g04280	211.183	90.7087	99.6499	70.4929	32.9003	64.9238	45.6632	164.849
LOC_Os01g04290	-	-	-	2.69299	1.43141	1.89778	2.57689	-
LOC_Os01g04300	5.92639	4.64131	0.980467	7.76214	1.69808	2.01424	11.8653	2.37019
LOC_Os01g04330	212.968	161.417	247.364	192.232	133.663	194.297	40.9878	177.571
LOC_Os01g04340	1.72056	1.59926	1.38052	1.10888	-	5.7978	0.681922	4.15993
LOC_Os01g04350	105.91	188.293	63.5928	70.3345	186.26	111.762	180.523	73.863
LOC_Os01g04360	6.11756	8.95928	2.79776	1.82173	2.80832	12.1509	2.29762	5.65944
LOC_Os01g04370	20.6468	9.81335	8.04841	5.30677	3.85634	15.8739	8.01214	14.7533
LOC_Os01g04380	20.2007	18.1577	12.6529	1.4257	11.3536	21.8527	7.36926	25.0563
LOC_Os01g04409	122.606	159.906	231.149	174.094	72.1444	124.102	96.4061	122.96
LOC_Os01g04430	5.28914	19.1262	13.4819	5.62359	4.61798	4.22198	4.62403	10.7868
LOC_Os01g04440	3.3774	19.4736	5.36838	6.01962	3.98815	14.7501	2.5994	2.95065
LOC_Os01g04450	23.9604	41.2203	32.4938	11.96	15.1735	26.6761	18.0181	17.1234
LOC_Os01g04460	-	-	0.936361	1.90093	3.30085	1.13309	-	-
LOC_Os01g04480	3.18623	6.93219	5.67608	7.92055	1.20727	1.07464	3.04254	3.43436
LOC_Os01g04490	-	-	2.10528	-	-	4.8729	-	2.12834
LOC_Os01g04500	-	-	-	-	-	-	-	1.64462
LOC_Os01g04530	4.90679	7.36859	7.96035	-	6.12989	-	3.02247	4.74039
LOC_Os01g04560	-	-	-	-	6.19479	12.4613	2.11085	-
LOC_Os01g04570	2.99506	2.42606	2.36105	2.05934	3.07179	5.71505	2.42019	2.70879
LOC_Os01g04580	187.159	449.222	154.813	164.906	161.793	238.622	135.808	127.797
LOC_Os01g04590	8.53909	28.1869	9.04883	11.2472	9.53201	15.854	3.97178	2.90228
LOC_Os01g04600	-	1.82692	1.50799	3.48504	3.13243	1.74901	1.29873	-
LOC_Os01g04630	12.9361	16.5305	33.4426	19.7222	28.4061	26.3459	14.8364	25.7335
LOC_Os01g04640	2.61271	2.68853	4.30475	1.34649	2.36784	2.55842	2.0808	3.14414
LOC_Os01g04650	172.757	179.423	116.671	179.638	122.688	208.542	256.682	129.297
LOC_Os01g04660	2.74016	1.53489	-	-	2.86466	-	1.77533	2.32182
LOC_Os01g04670	9.81359	4.33037	4.59335	5.06915	17.2971	2.79308	3.11789	4.8855
LOC_Os01g04690	1.91174	1.62532	-	-	-	-	-	0.967426
LOC_Os01g04699	0.892144	1.50581	-	-	-	-	-	0.870684
LOC_Os01g04710	9.04889	4.87389	2.4691	6.33644	8.59484	3.20092	7.81709	4.11156
LOC_Os01g04720	13.4459	10.0407	3.66458	21.3063	12.8309	4.69399	9.59954	4.59528
LOC_Os01g04730	109.67	99.3712	95.5515	99.6405	193.141	58.5603	79.0568	109.319
LOC_Os01g04750	-	-	0.255535	3.16822	0.396987	1.19997	2.57557	-
LOC_Os01g04800	83.6704	94.3261	44.445	86.0172	88.2718	66.5495	171.051	31.5381
LOC_Os01g04814	298.932	275.326	433.574	374.246	276.275	413.93	324.002	327.377
LOC_Os01g04860	-	1.99728	3.10062	-	2.65204	-	3.41214	-
LOC_Os01g04870	-	2.00443	2.25004	2.29696	15.4281	3.42985	15.7288	-
LOC_Os01g04910	3.82348	2.48479	3.54262	3.56425	4.56886	2.13157	4.83816	4.30505
LOC_Os01g04920	8.22047	4.89829	6.97958	8.39578	4.22897	5.04954	8.46539	12.4314
LOC_Os01g04930	37.5338	48.9634	36.1009	67.7999	43.5154	60.7636	45.8249	47.5974
LOC_Os01g04950	122.033	102.998	63.098	86.6508	44.2937	153.143	206.858	47.549
LOC_Os01g04990	6.75481	6.37875	8.53917	7.28691	7.52957	9.76254	10.6873	13.3989
LOC_Os01g05010	7.45578	4.45687	10.4156	5.06915	13.8673	3.00829	8.82199	12.2379
LOC_Os01g05060	11.5979	7.45499	12.2145	10.1383	18.2263	8.56528	13.6395	11.4156
LOC_Os01g05064	35.4309	40.8065	31.9006	33.5831	25.5736	28.0655	43.6358	44.2598
LOC_Os01g05070	70.6068	148.68	125.207	88.4726	131.449	123.72	62.1292	60.319
LOC_Os01g05090	14.5929	6.52734	19.2708	-	3.1426	-	4.20895	9.91612
LOC_Os01g05105	-	-	-	-	-	-	1.34286	-
LOC_Os01g05130	17.5243	15.098	24.4306	19.3261	27.1181	10.1571	12.6437	24.234
LOC_Os01g05140	10.0048	5.45	8.72515	6.49485	13.9328	4.08336	4.50929	12.9635
LOC_Os01g05180	7.83812	0.0702448	3.39293	2.77219	1.04459	3.4856	-	7.44918
LOC_Os01g05220	1.97546	-	-	-	-	-	-	-
LOC_Os01g05260	1.78429	-	-	3.00981	1.28945	-	-	3.53111
LOC_Os01g05280	4.71562	-	-	-	-	-	-	1.54788
LOC_Os01g05289	10.0048	0.0234414	5.14679	-	-	-	-	12.8184
LOC_Os01g05310	-	2.34334	-	-	-	-	-	-
LOC_Os01g05410	-	1.4122	2.68469	-	1.58722	-	-	-
LOC_Os01g05420	106.611	100.757	89.2339	112.393	87.5364	126.966	133.017	95.3399
LOC_Os01g05430	1.84801	1.50176	2.13129	3.72266	2.52759	2.8458	2.81294	-
LOC_Os01g05470	11.2793	6.32567	12.4174	9.50466	15.3974	7.23297	12.8226	13.8826
LOC_Os01g05490	424.979	370.485	513.374	1542.21	480.575	993.823	379.219	814.912
LOC_Os01g05500	177.919	181.307	151.291	223.676	117.772	221.287	251.478	165.623
LOC_Os01g05510	3.82348	0.0789057	23.9985	38.0978	4.09975	36.6056	-	13.0603
LOC_Os01g05530	6.49991	0.0978976	10.1918	12.5145	9.11826	9.05987	0.133535	10.7868
LOC_Os01g05540	-	3.92956	14.2165	6.49485	0.191087	5.74649	10.9673	0.0483713
LOC_Os01g05560	18.5439	12.3182	15.531	13.3857	21.2908	10.9134	26.5999	17.0267
LOC_Os01g05610	0.637246	84.3417	59.3041	6.81167	7.33494	7.42407	48.949	0.870684
LOC_Os01g05620	18.735	4.22675	3.65657	5.38597	0.0955437	6.05159	3.27546	21.3801
LOC_Os01g05630	136.371	52.1923	49.6558	94.3338	16.4744	70.8495	70.858	84.94
LOC_Os01g05640	3.56858	1.63112	3.90552	3.72266	2.14761	10.7934	2.20011	3.62785
LOC_Os01g05650	99.9201	216.043	212.304	102.254	116.94	170.292	291.648	88.326
LOC_Os01g05660	21.4115	19.4056	25.9825	11.8016	12.8295	39.4959	16.0882	13.3021
LOC_Os01g05670	20.583	16.2604	25.8018	17.0292	36.4881	36.6402	21.98	27.4749
LOC_Os01g05680	7.5195	4.75423	5.41521	5.782	6.3952	6.74453	7.86292	6.28827
LOC_Os01g05694	9.36751	8.19272	14.8193	8.23737	17.4989	9.24408	8.67046	13.9793
LOC_Os01g05710	1.46567	17.3801	4.38298	9.82148	13.665	1.15567	-	0.967426
LOC_Os01g05790	83.3518	69.173	74.0739	87.1261	57.0674	77.919	69.209	68.2519
LOC_Os01g05800	17.5243	9.11265	11.9757	9.74228	16.0822	8.49797	13.4073	15.0919
LOC_Os01g05810	5.73521	6.78417	3.48386	9.97989	6.38613	5.3555	10.5731	10.2063
LOC_Os01g05820	3.95092	12.8848	4.8401	20.2766	9.69934	5.17616	32.0139	5.70782
LOC_Os01g05830	40.3377	54.7022	33.364	35.1672	36.311	59.4951	43.4347	30.9093
LOC_Os01g05900	21.7301	44.9018	43.4199	31.5238	46.4633	18.419	34.6954	16.8332
LOC_Os01g05940	0.955869	5.74504	9.80486	7.99976	6.18156	2.94455	3.35623	1.59625
LOC_Os01g05960	0.318623	8.35935	7.52447	4.43551	4.84422	1.04763	9.93609	0.386971
LOC_Os01g05970	101.003	182.334	141.611	204.746	196.27	99.7843	148.173	99.1612
LOC_Os01g05980	-	-	1.79843	2.13855	1.79852	2.15772	-	-
LOC_Os01g06000	2.54898	3.06231	2.42687	1.90093	2.62533	2.03196	2.38021	4.25668
LOC_Os01g06010	44.416	67.3673	50.2464	49.2658	73.7939	33.8895	58.2854	31.6832
LOC_Os01g06020	9.24006	9.61184	12.8867	6.97008	12.5709	8.53427	13.4495	11.464
LOC_Os01g06050	-	1.23317	3.14066	-	-	-	1.17508	0.241857
LOC_Os01g06060	-	-	0.340896	3.88107	1.28455	1.39832	-	-
LOC_Os01g06220	23.4506	36.5742	20.7467	43.8799	32.827	34.3327	12.5216	21.1866
LOC_Os01g06230	-	1.39933	2.68524	4.75233	3.20189	-	-	2.56368
LOC_Os01g06270	28.931	16.9239	29.7889	14.5738	19.1485	17.3981	26.3878	38.8422
LOC_Os01g06280	8.15675	7.77618	11.5893	3.72266	3.71637	9.51503	1.96389	6.96547
LOC_Os01g06290	102.214	109.42	110.772	85.2251	140.294	73.2166	75.4697	86.9233
LOC_Os01g06310	5.35287	3.03506	49.5411	5.7028	6.99955	7.10537	7.30329	5.12736
LOC_Os01g06450	-	1.59886	2.23945	2.53458	-	1.34873	-	-
LOC_Os01g06454	2.93133	2.44895	3.17546	3.00981	2.58123	3.56533	3.31067	3.38599
LOC_Os01g06460	221.379	235.792	202.363	263.2	190.267	215.87	149.601	169.638
LOC_Os01g06470	28.4849	21.4101	34.851	20.831	35.4705	23.5651	37.5819	30.6674
LOC_Os01g06490	12.2351	10.0563	10.7472	8.39578	11.2366	6.98189	18.4378	12.4798
LOC_Os01g06500	22.5585	10.6224	25.2516	17.346	35.5422	23.3168	27.3547	31.1995
LOC_Os01g06510	0.0637246	72.1884	97.7159	-	47.1012	-	48.0171	0.0967426
LOC_Os01g06520	-	0.419481	1.88368	-	-	-	-	0.0483713
LOC_Os01g06550	27.6565	17.343	20.0479	34.1376	20.1173	35.5931	17.9176	39.3743
LOC_Os01g06560	75.8323	125.164	48.6755	113.818	72.7596	48.34	146.985	56.7396
LOC_Os01g06580	45.117	11.8168	40.0132	10.9304	3.7842	28.8096	2.75964	13.6407
LOC_Os01g06590	645.976	815.146	728.819	610.199	266.287	691.635	333.761	502.481
LOC_Os01g06600	153.959	195.5	139.879	108.353	117.625	134.001	159.075	288.003
LOC_Os01g06620	-	-	0.127647	7.44532	0.0799859	5.02469	-	-
LOC_Os01g06630	2.23036	7.71936	3.84605	2.13855	2.50491	12.5972	2.16517	4.5469
LOC_Os01g06640	72.8372	114.32	84.5738	75.2452	108.696	106.406	78.6524	86.8749
LOC_Os01g06660	61.1756	66.3372	79.8882	109.224	37.5586	224.905	75.8368	99.4998
LOC_Os01g06740	3.56858	26.9548	11.72	-	8.36665	-	10.6907	3.19251
LOC_Os01g06900	-	-	-	-	4.26963	-	-	0.0483713
LOC_Os01g07090	8.15675	4.82566	5.81056	4.59392	11.103	3.7141	11.5047	7.15896
LOC_Os01g07100	20.7742	18.7707	15.2224	18.9301	13.0498	18.3774	23.7633	16.156
LOC_Os01g07110	6.05384	8.62952	8.79277	8.55419	4.90805	5.87052	9.59309	5.94967
LOC_Os01g07120	45.5631	30.2846	58.901	47.7609	37.9427	59.097	30.5668	47.0653
LOC_Os01g07130	40.5926	45.6552	53.0506	65.0277	42.1365	62.704	64.2793	45.469
LOC_Os01g07140	2.80388	7.57855	14.4013	4.59392	2.53138	2.44553	2.38997	4.06319
LOC_Os01g07170	22.8134	3.1719	8.55027	6.17803	7.55319	5.16514	32.4139	12.9151
LOC_Os01g07200	73.347	55.9989	56.594	33.9792	41.5323	35.678	103.492	50.8383
LOC_Os01g07212	3.82348	3.72233	4.14946	7.2077	6.44174	7.49464	4.58947	5.2241
LOC_Os01g07240	-	1.65242	-	-	6.23482	-	-	-
LOC_Os01g07250	7.2646	5.36204	7.92014	1.98014	15.0597	2.63859	5.77537	8.51335
LOC_Os01g07260	5.28914	10.2491	9.12484	7.04929	14.919	10.5477	1.99423	6.62687
LOC_Os01g07280	-	1.85672	2.73383	5.06915	3.15938	6.1539	-	-
LOC_Os01g07300	14.1469	24.1475	15.3084	20.2766	15.4833	16.8568	15.8211	21.3318
LOC_Os01g07310	137.836	174.883	176.257	166.411	201.56	197.886	181.225	140.954
LOC_Os01g07320	2.10291	3.10189	1.83292	4.51471	4.15081	1.55995	1.2654	3.77296
LOC_Os01g07330	3.50485	2.97785	4.14726	6.73247	1.85829	2.46768	1.65082	3.77296
LOC_Os01g07340	-	1.16984	-	-	-	-	-	-
LOC_Os01g07360	24.4065	3.03594	6.0636	23.6824	10.999	35.2287	8.7784	14.5598
LOC_Os01g07370	308.809	115.357	384.112	106.294	64.0172	42.2155	41.0352	148.21
LOC_Os01g07376	13.2547	9.93994	15.2929	9.10863	11.2482	14.7789	29.7002	12.5282
LOC_Os01g07382	14.2743	11.3356	15.5205	18.6133	17.2219	15.7588	20.3108	19.6388
LOC_Os01g07390	40.9112	95.9561	56.2185	84.6707	63.6372	92.4933	70.5734	65.4464
LOC_Os01g07400	24.2791	32.0824	18.6081	32.3951	25.7361	37.0023	47.1446	21.622
LOC_Os01g07410	15.2939	7.95473	9.12182	14.8906	13.3024	21.1825	19.1364	13.9309
LOC_Os01g07420	24.3428	17.8591	18.0157	11.168	25.1925	8.71005	38.5766	24.2824
LOC_Os01g07480	3.82348	3.28767	4.57509	3.48504	5.87742	2.62573	4.79662	4.25668
LOC_Os01g07490	60.9844	59.0578	59.1157	49.4242	51.1551	52.1891	82.714	82.328
LOC_Os01g07500	7.2646	5.51532	6.17016	11.7224	9.66149	4.26627	9.67764	14.4147
LOC_Os01g07520	63.2148	60.6012	49.8639	70.3345	65.1202	57.6886	71.1162	46.4365
LOC_Os01g07530	192.257	233.469	121.706	86.0964	53.4084	105.945	94.8558	50.4513
LOC_Os01g07540	6.88226	5.51015	5.06002	4.75233	4.61628	4.77459	7.35771	6.04642
LOC_Os01g07550	-	-	0.0255905	0.0792055	0.937177	0.116896	-	-
LOC_Os01g07560	20.0095	21.481	14.8439	42.9294	28.2033	11.7675	20.787	8.80358
LOC_Os01g07570	-	-	-	-	2.74609	-	1.51658	-
LOC_Os01g07590	3.75975	3.05572	5.86034	4.75233	9.06799	3.68223	5.0651	8.46498
LOC_Os01g07610	-	1.43231	1.26873	-	1.80918	2.10456	1.73217	-
LOC_Os01g07630	9.68614	5.62736	8.76587	9.74228	8.42203	5.15185	13.0014	13.6891
LOC_Os01g07700	7.32833	4.398	5.74863	8.31658	9.14901	4.73429	8.15235	6.2399
LOC_Os01g07720	24.98	18.8968	22.8999	22.0983	26.9185	22.5224	34.178	31.2479
LOC_Os01g07730	14.5292	2.95123	6.93459	7.92055	13.9222	6.29596	19.3844	10.7868
LOC_Os01g07750	30.7152	24.6747	28.9757	26.5338	31.9521	33.4326	22.7806	27.6684
LOC_Os01g07760	425.107	462.856	387.649	530.36	426.624	456.365	351.013	334.633
LOC_Os01g07770	5.73521	5.20438	16.453	5.06915	6.90939	1.50193	3.92608	12.4314
LOC_Os01g07780	24.98	17.899	7.56871	23.128	15.3866	14.5461	26.3475	13.9309
LOC_Os01g07800	-	-	-	-	-	-	1.35344	-
LOC_Os01g07810	36.0681	29.6355	34.6709	26.5338	63.8232	22.0857	31.6672	35.698
LOC_Os01g07850	1.59311	13.4488	3.71116	4.83154	65.0121	1.64983	-	1.30603
LOC_Os01g07870	73.347	24.0928	26.9333	176.232	64.617	178.998	64.3129	36.8589
LOC_Os01g07880	37.1514	26.8907	22.861	33.6623	16.0603	23.1233	34.0749	23.7503
LOC_Os01g07890	2.42153	9.17669	7.37521	7.60373	5.81336	4.27557	5.73726	16.3495
LOC_Os01g07910	4.20582	6.35579	6.46278	9.34625	12.9073	6.11403	3.92836	5.94967
LOC_Os01g07920	7.71067	7.90785	9.59998	2.05934	1.86368	1.42976	7.42478	10.0129
LOC_Os01g07940	-	-	-	-	3.78518	-	-	-
LOC_Os01g07950	17.588	14.2233	19.2415	3.64345	8.02591	3.98862	17.7992	26.2656
LOC_Os01g07960	27.2741	22.2285	27.7429	19.8014	26.8424	15.0805	41.3292	35.6013
LOC_Os01g07970	171.61	171.745	68.0789	178.45	133.453	166.637	122.368	120.493
LOC_Os01g07980	-	-	-	1.82173	-	-	-	-
LOC_Os01g08010	1.91174	4.77226	2.83026	-	-	-	8.74837	3.62785
LOC_Os01g08020	-	-	-	-	-	3.08489	-	-
LOC_Os01g08090	7.58323	8.18771	7.67607	13.2273	7.36665	20.9358	15.7011	9.43241
LOC_Os01g08100	-	-	-	-	-	-	1.8035	-
LOC_Os01g08110	2.61271	2.32141	2.41773	3.08901	2.98164	3.06188	2.80494	3.09576
LOC_Os01g08120	-	1.52019	-	-	-	1.45234	-	-
LOC_Os01g08150	-	4.36064	3.89089	-	4.34225	-	1.5707	79.5708
LOC_Os01g08160	15.6762	7.12434	9.74159	12.6729	15.2254	11.2127	15.4642	10.2547
LOC_Os01g08170	3.82348	2.90403	1.61053	7.44532	4.65852	1.57853	3.74021	2.0316
LOC_Os01g08190	2.61271	3.19096	7.30779	5.86121	6.26449	6.71752	2.53749	3.14414
LOC_Os01g08200	50.5336	40.0752	48.4711	43.4046	52.9276	44.095	82.3093	47.7425
LOC_Os01g08220	-	2.94018	0.869758	10.6135	0.682633	7.59554	6.17516	-
LOC_Os01g08270	105.4	83.3419	46.6744	62.8892	58.6711	63.4669	118.957	64.5757
LOC_Os01g08280	22.7497	13.0593	11.9849	16.2371	15.0807	14.2055	18.0732	17.0267
LOC_Os01g08290	9.55869	8.89159	13.4076	6.57406	15.2224	6.50145	8.82589	13.7858
LOC_Os01g08300	1.01959	1.92895	2.30728	2.21775	3.88844	2.32506	0.89212	2.17671
LOC_Os01g08310	10.0685	6.65965	13.5543	5.94041	7.91025	7.41933	3.62242	11.4156
LOC_Os01g08320	20.9017	29.9994	23.2718	28.8308	23.8822	34.7366	28.7452	19.929
LOC_Os01g08340	29.8231	28.8655	30.5369	28.514	11.813	29.5733	14.5964	18.6713
LOC_Os01g08350	0.318623	1.34172	-	-	3.94184	-	-	0.0967426
LOC_Os01g08370	2.74016	2.54025	2.57448	3.48504	2.71866	3.49316	2.69492	3.62785
LOC_Os01g08380	1207.07	1134.06	777.643	770.749	1610.12	826.935	932.532	623.071
LOC_Os01g08400	38.6171	44.1968	48.298	42.1373	54.3443	47.2418	47.1641	42.47
LOC_Os01g08410	146.248	105.06	145.963	123.165	104.294	96.4655	98.1174	155.224
LOC_Os01g08420	32.3721	27.1196	36.4865	25.5042	24.4021	42.9806	38.1382	40.3417
LOC_Os01g08430	71.1804	72.0733	54.3306	104.076	44.3501	88.6027	73.367	59.8837
LOC_Os01g08440	1.40194	0.643167	-	-	-	-	1.4058	0.628827
LOC_Os01g08450	69.3961	71.5253	78.6275	93.5417	82.0773	73.0288	74.0233	69.8966
LOC_Os01g08460	2.93133	4.99357	3.50256	3.32663	4.33259	5.50654	3.6315	1.74137
LOC_Os01g08510	5.92639	4.45934	7.11533	5.14836	6.03464	3.47501	2.24852	7.30407
LOC_Os01g08520	-	1.7786	-	2.29696	2.18986	1.78088	2.17165	-
LOC_Os01g08540	8.92144	6.75159	8.19405	6.73247	6.9219	4.11837	6.55228	6.82036
LOC_Os01g08550	3.1225	3.45891	3.88344	5.14836	4.43008	2.63059	3.76179	5.12736
LOC_Os01g08560	147.076	182.408	186.204	225.181	131.384	332.006	285.832	228.361
LOC_Os01g08580	11.789	11.8917	9.98482	14.3362	14.5689	15.501	16.4618	9.38404
LOC_Os01g08600	3.05878	2.38744	2.84557	2.21775	13.3178	3.11103	2.53749	3.96645
LOC_Os01g08650	2.93133	5.14725	4.83807	4.83154	4.02208	4.3486	7.71612	7.73941
LOC_Os01g08660	55.1218	46.1723	35.8249	57.82	73.3688	41.8071	64.394	42.6635
LOC_Os01g08670	5.48031	6.98052	4.68253	10.6135	8.25259	13.1308	9.34982	5.03062
LOC_Os01g08680	6.18128	6.21792	5.2677	6.17803	5.67495	5.53084	7.55457	6.2399
LOC_Os01g08690	5.54404	5.1447	5.82942	9.66307	4.31409	6.78926	4.94499	5.85293
LOC_Os01g08700	1100.59	1108.92	1182.08	1078.22	949.363	836.923	1212.48	1220.94
LOC_Os01g08750	83.6704	61.9602	71.5457	71.1265	47.148	69.6873	85.0715	86.2944
LOC_Os01g08760	36.6416	42.2018	21.4088	27.7219	26.5642	27.2722	53.8204	27.8135
LOC_Os01g08770	10.1322	7.0135	10.3471	7.2077	10.8064	6.00243	12.9224	11.7542
LOC_Os01g08780	44.8621	80.9907	49.2452	43.4838	57.0535	56.0678	41.4308	20.9448
LOC_Os01g08810	2.23036	1.19074	1.16837	1.18808	3.10756	4.25471	2.74326	3.53111
LOC_Os01g08814	6.18128	3.86544	4.63656	5.46518	10.4937	5.73363	7.74002	7.40081
LOC_Os01g08830	36.323	47.7747	41.99	38.6523	60.6179	32.2783	37.0021	63.705
LOC_Os01g08840	1.46567	2.405	2.49681	4.19789	1.85633	2.48712	2.17282	2.07997
LOC_Os01g08850	7.7744	6.83701	12.7913	5.94041	9.47618	4.45091	8.882	12.3347
LOC_Os01g08860	179.576	239.251	147.073	217.419	38.954	85.6218	90.5852	161.367
LOC_Os01g08870	-	4.51337	4.26948	7.52452	-	-	3.14586	-
LOC_Os01g08880	11.5979	9.69924	8.69506	10.6135	-	-	7.3266	12.0445
LOC_Os01g08890	46.2003	28.0148	31.2355	20.7518	22.6442	3.25851	14.1826	37.1975
LOC_Os01g08940	-	6.99537	-	-	-	-	-	-
LOC_Os01g08950	3.50485	1.86871	1.63619	1.4257	-	-	2.1389	1.93485
LOC_Os01g08960	37.9161	34.5344	30.7228	28.0387	32.1517	27.5068	45.5463	42.1798
LOC_Os01g08970	130.763	139.614	152.237	126.966	150.974	118.453	153.053	151.499
LOC_Os01g08990	-	-	-	-	1.80672	-	-	-
LOC_Os01g09000	69.9696	143.688	240.487	287.991	82.2945	130.778	118.723	298.79
LOC_Os01g09010	462.449	558.758	391.014	432.224	332.714	303.274	319.159	245.968
LOC_Os01g09020	180.468	518.208	316.161	622.159	193.619	338.29	185.041	513.123
LOC_Os01g09030	13.4459	31.9767	115.817	23.4448	21.9588	52.8015	12.8428	139.068
LOC_Os01g09080	343.858	416.625	176.072	342.326	94.7333	386.192	327.564	255.014
LOC_Os01g09100	37.2789	58.9064	24.7366	20.1974	11.8336	18.3994	69.0137	37.6329
LOC_Os01g09120	50.9159	119.844	88.9113	80.3936	78.5907	72.2843	40.1471	128.426
LOC_Os01g09150	-	1.54594	0.766912	1.98014	0.144414	2.53185	2.21146	-
LOC_Os01g09190	-	-	-	-	-	1.09279	-	-
LOC_Os01g09200	103.234	118.606	205.233	215.043	94.6158	135.879	93.8995	112.028
LOC_Os01g09230	1.46567	3.29864	2.59856	1.98014	3.41735	3.04459	1.4206	2.22508
LOC_Os01g09246	247.188	247.53	189.504	233.577	151.681	363.789	327.051	206.594
LOC_Os01g09252	21.8575	25.7436	35.047	14.4946	29.7706	16.0103	18.0985	32.7958
LOC_Os01g09260	47.5385	101.143	26.1032	44.1175	30.1528	38.2402	65.813	37.2943
LOC_Os01g09270	2.93133	4.67127	2.42983	-	7.34462	-	3.24999	3.82133
LOC_Os01g09280	36.9603	41.2612	28.906	29.306	36.2622	33.5853	46.6512	35.166
LOC_Os01g09300	34.6024	47.4495	32.6756	40.6324	42.4988	40.4119	32.1773	31.9251
LOC_Os01g09305	3.05878	2.30607	4.65049	1.98014	3.17297	2.00538	3.37742	4.59528
LOC_Os01g09310	-	-	-	-	-	-	1.95773	-
LOC_Os01g09320	370.622	549.2	675.572	583.586	432.704	437.855	243.316	474.136
LOC_Os01g09370	-	0.266119	3.05614	-	-	-	-	1.20928
LOC_Os01g09420	3.44113	14.8137	12.9759	7.99976	1.53909	8.44352	37.9364	2.99902
LOC_Os01g09430	3.31368	6.91107	5.75437	4.67312	4.85697	4.83833	6.18313	6.43339
LOC_Os01g09450	50.4061	35.9065	42.9134	44.7511	18.1623	25.9424	36.3893	55.3852
LOC_Os01g09460	7.5195	13.9989	7.42828	7.84135	18.4586	17.1124	12.5585	10.9319
LOC_Os01g09510	129.042	100.919	152.677	131.719	277.834	86.6246	91.6452	142.357
LOC_Os01g09540	-	-	-	-	4.9572	-	-	-
LOC_Os01g09550	14.9753	9.56471	13.8443	10.2967	12.0805	7.09436	9.49549	16.1076
LOC_Os01g09560	90.234	89.372	101.92	136.709	142.357	135.979	139.875	124.701
LOC_Os01g09570	115.724	84.5549	139.032	104.314	90.6904	257.06	160.497	103.805
LOC_Os01g09580	2.23036	5.04982	3.87655	5.14836	7.64885	2.59029	2.2489	4.30505
LOC_Os01g09590	20.5193	39.9953	16.8475	25.1081	35.5227	38.09	31.1226	14.9951
LOC_Os01g09620	43.9062	111.215	29.0783	148.194	100.662	32.6506	27.3006	21.0899
LOC_Os01g09640	16.0586	31.3356	21.0051	26.2962	29.342	48.4061	45.2332	10.7868
LOC_Os01g09660	1.84801	1.6761	-	2.29696	1.91365	-	-	1.30603
LOC_Os01g09670	11.4704	20.1991	26.9611	20.7518	31.6579	34.9736	18.0798	8.70684
LOC_Os01g09740	3.31368	3.73202	5.33553	4.2771	6.38797	4.38317	4.08482	5.2241
LOC_Os01g09750	-	-	2.6163	2.21775	2.04325	2.24847	2.65806	-
LOC_Os01g09760	15.2939	16.8011	18.4612	20.7518	20.721	27.5742	16.8071	18.0425
LOC_Os01g09770	217.301	157.534	153.415	131.877	53.1473	111.97	69.1302	124.024
LOC_Os01g09790	10.3234	7.3536	7.34403	11.6432	7.75936	7.72314	9.19768	6.38501
LOC_Os01g09800	198.502	471.438	278.353	286.962	432.742	518.484	179.759	325.491
LOC_Os01g09810	10.7695	38.7177	14.0564	13.4649	9.02149	8.23717	4.41211	-
LOC_Os01g09830	44.4798	124.048	65.9111	114.373	29.2733	40.8907	58.3955	164.172
LOC_Os01g09850	29.8868	16.1359	10.7331	33.3455	8.47175	28.0399	33.2576	17.0267
LOC_Os01g09870	3.69603	2.22343	3.05174	1.66332	-	1.49793	-	4.45016
LOC_Os01g09880	-	2.13563	-	-	-	-	2.9103	-
LOC_Os01g09890	24.4702	19.1987	22.0012	24.2369	29.1472	18.3806	26.8718	27.3782
LOC_Os01g09900	-	1.44184	0.460437	0.633644	2.78357	3.10218	2.93859	-
LOC_Os01g09930	-	-	-	-	-	1.63255	-	-
LOC_Os01g09990	3.44113	3.65733	3.23808	3.00981	5.08344	3.7088	4.05729	3.72459
LOC_Os01g10010	10.1959	5.96087	5.55635	9.90069	8.39153	10.0176	10.4123	5.70782
LOC_Os01g10020	13.3184	10.8229	8.54311	15.7619	11.4616	12.2391	14.344	9.62589
LOC_Os01g10040	23.1957	11.7277	3.2123	15.8411	33.2561	8.0251	11.487	4.8855
LOC_Os01g10070	8.85772	4.47452	2.80194	7.52452	6.92458	2.46854	1.93096	4.30505
LOC_Os01g10080	13.3822	8.30547	9.95957	11.8016	28.0281	3.43957	6.31484	9.72264
LOC_Os01g10100	2.80388	2.38585	3.36492	3.00981	3.92225	1.44791	3.04217	5.51433
LOC_Os01g10110	1.40194	2.84753	-	-	-	-	-	0.822312
LOC_Os01g10130	1.59311	2.30456	2.16505	1.34649	0.588567	2.38308	2.25236	2.07997
LOC_Os01g10140	2.48526	2.7954	5.44219	2.21775	-	-	1.88515	7.2557
LOC_Os01g10150	75.2587	78.546	91.3287	76.7501	80.7681	99.3301	92.8604	100.322
LOC_Os01g10180	14.2743	8.16403	9.93519	11.564	6.98408	8.00467	11.0249	11.1738
LOC_Os01g10195	1.72056	1.45901	1.72039	1.34649	2.93619	1.7946	1.86427	1.45114
LOC_Os01g10210	70.3519	92.6179	97.1879	112.472	21.1588	69.2241	124.056	145.017
LOC_Os01g10250	74.5578	64.327	82.7551	79.9976	51.5123	55.5604	58.7329	66.3655
LOC_Os01g10280	13.3184	7.54136	12.8519	9.97989	17.5637	9.09574	15.3393	20.0741
LOC_Os01g10290	45.818	35.7987	45.2643	39.1275	39.1299	39.2052	77.2657	56.5944
LOC_Os01g10300	-	1.93848	1.14199	1.98014	0.632046	1.47935	-	-
LOC_Os01g10320	13.3822	10.7445	13.9999	14.7322	33.8217	10.5242	9.56662	28.926
LOC_Os01g10340	2.61271	5.9085	5.58798	3.00981	7.45093	3.7814	3.02581	3.86971
LOC_Os01g10350	9.04889	4.20554	7.12139	6.65326	8.63112	3.88944	9.51455	10.158
LOC_Os01g10400	46.9013	72.5773	55.5097	46.4144	402.233	38.5764	18.5492	88.8097
LOC_Os01g10430	19.1811	7.07746	6.09161	13.5441	9.96319	4.82418	24.9584	18.6713
LOC_Os01g10440	59.6462	108.363	27.8769	48.2362	35.575	26.8412	33.5556	23.4601
LOC_Os01g10450	30.2692	22.0045	21.916	28.5932	34.2294	44.0002	49.359	34.6339
LOC_Os01g10460	-	-	-	3.64345	1.39344	2.97199	5.93743	-
LOC_Os01g10504	2.03919	1.29452	2.32554	1.98014	3.24952	0.319249	4.54948	1.49951
LOC_Os01g10520	-	-	0.051181	0.396028	6.85869	7.81302	-	-
LOC_Os01g10530	58.8815	73.8709	59.0181	88.5518	18.9011	99.4261	49.1906	62.9311
LOC_Os01g10580	18.9899	19.4996	12.9484	27.8011	16.1278	6.97433	12.4142	18.7681
LOC_Os01g10600	16.6321	12.1937	23.2496	25.0289	8.44089	7.4672	6.33287	16.5914
LOC_Os01g10610	118.209	72.9387	98.9121	85.2251	122.37	59.1354	53.9109	90.6479
LOC_Os01g10640	-	-	2.21773	-	-	-	-	-
LOC_Os01g10680	49.3228	50.8211	31.4933	36.989	21.8744	38.7335	31.6777	33.8599
LOC_Os01g10690	11.7253	12.2872	10.5755	9.97989	10.3814	12.1323	12.1527	15.1402
LOC_Os01g10790	11.5979	9.16295	13.558	13.4649	10.6904	12.4454	12.2469	19.155
LOC_Os01g10800	-	1.57097	0.90297	1.26729	1.4275	1.5378	1.22744	1.78974
LOC_Os01g10820	66.8471	60.318	88.535	58.7705	123.221	51.021	74.8277	74.8788
LOC_Os01g10830	23.0683	28.4507	14.5519	30.1773	17.1357	20.559	16.0702	18.3811
LOC_Os01g10840	35.4946	32.9597	39.3278	51.5628	35.4256	40.8538	39.6626	35.0208
LOC_Os01g10850	4.20582	3.73242	8.74288	5.06915	6.79547	7.35246	1.73701	7.69104
LOC_Os01g10860	2.99506	0.767286	2.7852	1.4257	2.57131	1.57367	4.18042	4.59528
LOC_Os01g10870	-	2.36981	0.723659	0.871261	0.808308	0.840421	4.27799	-
LOC_Os01g10880	3.1225	4.22318	3.63831	4.43551	5.57462	2.52742	2.48237	5.27247
LOC_Os01g10900	-	-	-	-	1.85756	-	-	-
LOC_Os01g10930	-	2.04877	-	3.32663	2.50565	2.26175	3.74353	-
LOC_Os01g10950	87.1115	107.715	70.2837	223.835	34.2055	58.5404	105.176	114.495
LOC_Os01g10960	-	2.25307	1.84096	5.14836	-	-	2.70952	-
LOC_Os01g10980	-	-	-	-	-	-	1.26285	-
LOC_Os01g11010	5.09797	8.46385	2.57517	4.75233	3.2919	6.92874	4.18332	3.86971
LOC_Os01g11040	31.7348	23.7892	32.7109	36.1969	29.7797	28.0626	29.5854	42.2282
LOC_Os01g11054	68.5677	71.1119	53.3569	115.798	52.8582	3.94832	17.0853	78.4583
LOC_Os01g11070	19.2448	10.0604	19.464	14.9698	31.7619	14.1812	30.3203	23.0247
LOC_Os01g11110	12.6175	10.6426	9.8791	10.5343	5.82598	5.31963	15.5625	9.57752
LOC_Os01g11120	27.0192	15.4851	20.0958	18.3757	25.1217	14.6089	29.2487	20.7997
LOC_Os01g11150	1.27449	4.60174	1.51586	-	2.54019	-	-	1.11254
LOC_Os01g11160	60.0923	32.7056	15.4278	37.9394	19.1774	101.588	171.86	19.542
LOC_Os01g11210	-	-	-	-	2.07902	-	-	-
LOC_Os01g11230	89.2781	21.7844	13.9571	57.424	21.913	29.3541	120.514	27.5233
LOC_Os01g11240	23.2595	11.5216	11.1071	40.3948	7.88567	6.64265	12.0438	22.3959
LOC_Os01g11250	-	1.50756	2.93128	1.82173	4.08234	2.31977	1.51383	-
LOC_Os01g11260	6.05384	4.77989	7.63826	5.30677	7.64886	6.15033	5.85681	6.77198
LOC_Os01g11340	20.583	18.5176	21.9648	17.346	12.8921	38.6884	18.1222	16.8816
LOC_Os01g11350	1.27449	-	-	-	-	-	-	1.74137
LOC_Os01g11414	309.829	578.562	420.217	866.033	148.013	368.938	186.058	317.606
LOC_Os01g11430	-	1.4459	-	3.08901	1.57019	-	-	-
LOC_Os01g11460	18.4801	5.55934	9.14462	6.33644	4.52734	2.96799	9.75388	7.88453
LOC_Os01g11470	2.93133	2.22995	2.60182	3.64345	4.86566	4.6807	1.2413	3.91808
LOC_Os01g11480	4.01465	2.51728	6.38779	3.72266	0.633031	6.75955	2.5014	8.07801
LOC_Os01g11500	-	1.49103	3.71755	4.59392	1.19023	3.49402	-	4.64365
LOC_Os01g11520	43.269	29.6429	22.8291	21.4647	14.9436	22.4758	17.3397	30.1837
LOC_Os01g11550	-	1.96629	-	4.51471	7.15168	-	-	-
LOC_Os01g11570	14.4018	20.2217	24.1606	21.4647	47.1471	12.379	13.9795	25.927
LOC_Os01g11580	30.078	29.7706	24.5631	29.306	20.8876	30.2694	33.5721	28.394
LOC_Os01g11590	13.3184	17.7997	15.8148	14.653	9.62745	14.0904	7.85162	8.46498
LOC_Os01g11600	48.3032	59.0153	34.2475	30.0981	24.2531	72.5274	25.3506	31.1995
LOC_Os01g11620	-	-	-	-	-	-	1.79652	-
LOC_Os01g11650	90.1066	56.2076	45.5459	58.3745	45.2857	74.0078	115.744	49.6773
LOC_Os01g11660	11.1518	16.8146	28.7746	13.3065	34.2988	-	10.483	22.7829
LOC_Os01g11700	-	-	-	-	-	-	2.79738	-
LOC_Os01g11810	17.3968	9.07015	15.9302	8.71261	28.6937	4.82547	14.0029	18.236
LOC_Os01g11880	19.0537	6.19416	11.2774	8.95022	25.0173	27.2235	21.8061	14.3663
LOC_Os01g11900	134.268	88.3916	114.117	126.095	74.4071	93.474	126.517	150.725
LOC_Os01g11910	101.386	88.836	45.196	148.431	24.7123	138.592	97.7598	87.9874
LOC_Os01g11946	20.137	16.3493	22.513	19.7222	20.2967	16.1901	19.8269	24.7661
LOC_Os01g11952	25.0438	22.9605	16.0402	17.2668	17.2265	20.8474	24.7996	18.3327
LOC_Os01g11960	7.13715	6.7024	7.43608	8.47499	6.13441	5.96656	7.77575	9.09381
LOC_Os01g11970	2.80388	2.35168	3.09379	3.48504	3.43374	2.74349	2.83378	3.82133
LOC_Os01g11980	4.397	3.67028	3.20492	4.83154	5.721	4.86491	5.63248	4.59528
LOC_Os01g11990	2.35781	2.41065	2.45318	2.77219	2.02353	1.9425	1.69404	2.80554
LOC_Os01g12000	27.0192	145.406	46.2304	146.53	62.0457	102.051	126.423	30.1837
LOC_Os01g12010	-	1.44804	-	2.29696	-	-	-	-
LOC_Os01g12060	5.22542	2.61685	4.36318	-	-	-	1.64191	4.64365
LOC_Os01g12070	-	-	-	-	5.10205	-	-	-
LOC_Os01g12080	31.8623	13.1383	25.2867	22.9696	8.96553	24.395	53.3994	24.1857
LOC_Os01g12090	14.9116	14.0862	16.7942	18.2173	22.3019	11.148	10	18.8164
LOC_Os01g12100	100.621	98.9366	94.0163	95.205	39.1024	60.0742	81.8645	133.94
LOC_Os01g12110	8.41165	27.1683	9.04637	12.1976	20.3214	10.8173	7.0218	12.9151
LOC_Os01g12160	22.5585	56.1306	37.0282	35.3257	14.7488	57.1256	20.9128	24.7661
LOC_Os01g12180	10.4508	8.45875	6.17109	12.5145	2.51851	14.3795	7.50871	8.80358
LOC_Os01g12190	2.23036	1.42476	4.89191	1.82173	2.95103	1.4169	0.619158	7.78778
LOC_Os01g12200	22.2399	30.0244	18.8355	26.7715	22.8092	20.7432	26.6086	24.1857
LOC_Os01g12210	-	0.908652	-	-	-	-	-	-
LOC_Os01g12260	2.61271	4.46975	3.83849	3.48504	3.31493	4.24499	3.48458	4.15993
LOC_Os01g12270	19.3723	23.2007	13.6457	22.2567	32.9621	22.6401	29.8529	25.1531
LOC_Os01g12280	11.343	17.4528	11.7232	17.742	14.206	13.7724	14.9539	16.5914
LOC_Os01g12290	2.29409	6.03913	3.2117	4.03948	2.29583	7.45391	4.46541	5.36922
LOC_Os01g12304	5.48031	7.24776	8.0711	8.07896	6.50984	12.8776	6.08972	6.82036
LOC_Os01g12320	4.77934	9.0421	7.68457	7.92055	9.57881	11.8352	10.1439	9.52915
LOC_Os01g12330	-	-	-	-	0.127392	-	-	-
LOC_Os01g12381	16.6958	16.3933	15.4246	15.9995	20.7455	22.0095	21.7668	16.6397
LOC_Os01g12390	38.872	27.2335	16.7702	34.9296	25.6772	41.4524	56.8135	14.8984
LOC_Os01g12400	14.6567	20.6386	13.8111	20.1974	12.3591	17.6137	7.0255	13.7858
LOC_Os01g12410	7.58323	34.4951	24.3269	20.1182	24.6572	12.5969	16.9451	18.0909
LOC_Os01g12420	3.82348	6.39107	1.5671	5.38597	6.1469	10.3493	11.7146	2.95065
LOC_Os01g12430	18.6076	35.6161	28.6876	50.6123	38.0097	14.4428	36.6623	48.7583
LOC_Os01g12440	12.8086	2.95941	5.55303	4.91074	4.36785	2.12671	4.88137	4.15993
LOC_Os01g12460	2.74016	1.76994	1.54266	-	2.10326	2.10899	0.742607	2.80554
LOC_Os01g12464	3.95092	5.80432	20.0352	9.10863	11.4866	17.3404	4.55529	19.8322
LOC_Os01g12470	11.9165	9.68351	13.9344	8.31658	11.561	10.858	14.2024	10.8835
LOC_Os01g12480	18.6076	17.1406	19.7982	13.5441	23.1354	16.7609	14.6281	22.8796
LOC_Os01g12490	1.78429	2.15669	1.80588	3.64345	8.46746	1.73129	-	3.91808
LOC_Os01g12520	1.65684	3.5696	1.9098	2.13855	3.58012	3.38685	2.35303	1.06417
LOC_Os01g12530	68.5039	55.9813	47.2297	58.3745	50.4026	44.0591	66.0899	53.5471
LOC_Os01g12540	10.9606	6.36024	10.1677	7.1285	7.65965	4.58639	11.1512	12.5282
LOC_Os01g12550	13.7645	14.4395	13.086	15.7619	15.3815	14.2352	17.84	17.3653
LOC_Os01g12560	3.6323	3.5878	3.00843	1.74252	8.80762	2.74306	0.994287	4.30505
LOC_Os01g12580	2.99506	4.08126	-	5.06915	2.79693	-	2.56129	-
LOC_Os01g12650	31.0339	26.785	32.9233	30.6525	52.3637	30.7315	39.5553	28.9744
LOC_Os01g12660	0.892144	0.587544	2.86323	8.23737	-	-	-	0.72557
LOC_Os01g12670	10.642	8.24659	10.4426	11.8016	10.8761	7.21569	8.3154	12.2379
LOC_Os01g12690	-	-	1.01283	1.02967	2.71302	2.42381	-	-
LOC_Os01g12710	41.6759	54.2226	24.2712	21.1479	38.9021	27.916	52.8063	23.8954
LOC_Os01g12720	45.9454	25.7683	49.026	38.8107	50.0607	12.0806	49.594	59.013
LOC_Os01g12730	37.024	38.9888	32.5266	36.989	35.3887	38.7672	46.347	31.393
LOC_Os01g12750	-	-	-	-	-	-	1.5362	-
LOC_Os01g12760	-	-	0.119057	-	0.636945	1.0162	-	-
LOC_Os01g12770	-	-	0.0851191	0.0792055	7.32855	0.87672	-	-
LOC_Os01g12790	-	-	0.136542	0.158411	0.69501	4.66741	-	-
LOC_Os01g12800	25.8085	21.2073	17.9379	22.1775	28.9877	16.7263	33.4259	19.0099
LOC_Os01g12830	37.2789	24.7549	23.2386	32.3951	32.5507	35.8262	33.6806	26.0721
LOC_Os01g12840	6.30873	11.1298	4.25701	9.82148	7.94383	3.72652	5.36963	4.98225
LOC_Os01g12860	5.67149	5.5057	5.98907	5.86121	7.14262	6.58605	3.84276	5.46596
LOC_Os01g12870	21.0291	17.5171	25.4207	15.8411	32.9075	9.41856	24.5876	27.6684
LOC_Os01g12880	122.606	137.838	140.34	147.085	111.829	137.464	113.66	148.548
LOC_Os01g12890	9.04889	8.0647	9.25585	9.58387	4.40841	9.77897	8.70103	8.80358
LOC_Os01g12900	-	2.22518	2.57957	-	6.07658	-	1.54394	2.90228
LOC_Os01g12910	10.7695	10.9722	17.0831	11.2472	21.8046	14.0487	8.86218	20.0257
LOC_Os01g12920	6.49991	7.25578	10.073	9.74228	7.52013	4.44162	5.45714	22.009
LOC_Os01g12930	4.84307	7.87979	9.97995	23.6824	6.25983	5.06283	2.15222	11.077
LOC_Os01g12950	2.99506	2.81392	2.99782	2.53458	2.60316	5.67875	1.62895	2.61205
LOC_Os01g13000	5.03424	5.89936	3.82665	2.9306	4.87141	5.34221	5.82864	3.91808
LOC_Os01g13030	49.0042	26.537	41.6041	37.8602	88.7406	37.5709	25.8587	49.242
LOC_Os01g13060	48.2395	46.4843	46.2993	43.0086	27.8082	53.7029	53.9332	43.8728
LOC_Os01g13070	2.42153	2.46818	4.78926	2.13855	4.35327	2.61687	2.13055	5.2241
LOC_Os01g13080	43.2053	29.2236	62.4076	34.0584	66.3562	24.7487	43.0379	61.7218
LOC_Os01g13090	60.6658	35.5082	61.8777	57.7408	35.0503	27.8017	64.6779	81.022
LOC_Os01g13100	22.9409	17.1454	26.3704	17.742	18.5908	20.2872	22.2478	33.6664
LOC_Os01g13150	21.3477	14.6821	21.4296	14.5738	22.1397	15.9023	20.8864	23.5568
LOC_Os01g13160	65.9549	68.7127	77.0698	92.7496	62.9861	112.686	94.6712	91.2283
LOC_Os01g13170	57.0335	64.7984	66.3077	47.6817	89.7165	52.9908	41.7339	84.4563
LOC_Os01g13190	24.4702	18.7239	27.6553	18.3757	32.8327	20.8894	26.2596	31.1028
LOC_Os01g13200	80.0381	63.3449	87.5929	69.9385	96.1353	79.855	93.5007	112.415
LOC_Os01g13210	88.5772	183.176	75.8907	51.5628	65.4695	116.145	155.522	138.729
LOC_Os01g13260	-	1.90209	-	-	3.3779	-	-	1.3544
LOC_Os01g13280	6.30873	4.13156	6.99313	4.2771	9.78753	5.00438	8.20546	6.82036
LOC_Os01g13300	6.11756	2.57672	4.15532	2.45537	1.94967	0.750965	6.0424	5.99804
LOC_Os01g13320	-	-	-	-	2.35817	-	-	-
LOC_Os01g13340	11.4704	5.79542	12.9725	12.4353	14.4583	9.57176	8.33596	14.2695
LOC_Os01g13350	5.73521	4.65736	6.89149	5.94041	5.27991	6.30267	6.34082	8.02964
LOC_Os01g13370	51.5532	49.0896	50.1237	49.6619	61.1161	40.4919	30.667	41.6961
LOC_Os01g13390	-	-	-	-	-	-	2.42444	-
LOC_Os01g13404	8.53909	6.18471	6.86161	7.44532	7.39937	7.13152	9.86218	7.73941
LOC_Os01g13420	24.0879	19.7161	15.6125	28.0387	31.4441	21.4207	33.3815	32.4088
LOC_Os01g13430	24.8526	15.0711	20.0839	20.3558	25.4152	18.2238	36.1159	20.848
LOC_Os01g13460	116.68	105.576	94.7319	108.987	84.4168	97.4932	92.702	85.2786
LOC_Os01g13470	31.9897	29.9891	28.984	34.2168	33.578	41.8044	49.2036	36.472
LOC_Os01g13480	1.27449	-	1.15093	-	-	-	2.83531	2.90228
LOC_Os01g13490	-	1.37827	1.76304	-	-	-	-	2.12834
LOC_Os01g13520	142.616	64.6286	116.642	87.2845	129.518	51.1352	170.682	133.166
LOC_Os01g13530	7.90185	5.29147	3.90274	7.28691	5.06005	12.8573	9.07417	5.41759
LOC_Os01g13540	34.7936	30.1577	45.2777	27.8011	27.3533	36.9927	33.3894	40.1966
LOC_Os01g13550	11.2793	12.3095	14.4927	18.8509	17.0137	13.9695	9.78409	23.7503
LOC_Os01g13560	29.1859	33.8407	24.2806	81.6609	5.01914	13.9392	10.9012	59.3032
LOC_Os01g13610	18.0341	57.236	22.0788	27.4843	28.5169	135.744	37.9753	19.0583
LOC_Os01g13660	4.01465	5.88108	6.26186	4.91074	12.7448	11.663	1.98465	7.11058
LOC_Os01g13690	23.9604	15.8204	18.8432	13.3065	47.9333	14.4605	13.8584	27.1847
LOC_Os01g13700	29.5682	15.1226	24.2326	23.6032	35.6178	12.2262	31.619	23.8471
LOC_Os01g13720	4.397	2.46158	5.01745	3.56425	6.98093	1.73572	3.76531	5.03062
LOC_Os01g13730	27.3378	29.6554	30.4638	22.4152	42.9073	27.5715	31.705	34.5371
LOC_Os01g13740	0.318623	0.664939	-	-	-	-	-	0.338599
LOC_Os01g13760	15.9949	19.8771	17.8514	19.3261	21.8476	25.8445	22.787	22.1057
LOC_Os01g13770	45.0533	38.9479	45.7366	56.5527	73.31	41.4427	45.4174	57.4168
LOC_Os01g13800	19.6909	18.7022	14.0394	44.8303	36.1636	37.9208	30.8745	22.3476
LOC_Os01g13930	8.98517	17.1933	10.3937	17.1876	5.34277	13.5302	7.9498	3.72459
LOC_Os01g13940	7.90185	5.4875	5.73384	4.3563	7.53912	7.39632	9.77952	6.48176
LOC_Os01g13950	1.84801	1.66338	-	-	-	2.07312	1.27188	-
LOC_Os01g14010	3.05878	1.78067	2.56523	3.88107	9.74845	-	2.14849	1.693
LOC_Os01g14020	6.49991	3.36268	3.26354	4.43551	3.14015	6.50145	9.01401	3.33762
LOC_Os01g14040	4.26955	4.67357	4.94873	3.96028	7.58188	3.05345	5.62436	5.41759
LOC_Os01g14050	65.1902	56.3106	85.9435	66.4534	55.5823	67.7622	85.2286	99.3063
LOC_Os01g14070	18.0978	17.7531	22.5492	18.8509	23.305	20.3488	19.3613	22.5894
LOC_Os01g14080	12.9361	12.9951	13.1074	9.74228	4.16197	10.4378	7.94406	12.3347
LOC_Os01g14090	6.88226	6.60133	11.4694	7.44532	8.28482	7.72314	5.72635	9.43241
LOC_Os01g14100	24.3428	25.8605	23.014	22.4152	26.6231	28.0215	24.4558	20.3643
LOC_Os01g14110	11.343	14.0962	8.20675	17.9797	15.6944	14.0611	12.0096	7.15896
LOC_Os01g14140	2.35781	4.58076	4.11187	6.65326	9.97444	1.85705	2.91766	4.15993
LOC_Os01g14370	74.048	82.3462	78.9695	85.3043	45.6166	82.4954	58.0717	87.3586
LOC_Os01g14410	14.4655	3.75109	3.19045	9.97989	4.84212	8.59888	18.9107	4.74039
LOC_Os01g14420	16.1223	15.5808	16.5398	13.7026	24.1348	17.5946	13.9833	15.0919
LOC_Os01g14430	8.09302	3.70286	10.3716	3.00981	2.72161	4.83833	2.82024	6.72361
LOC_Os01g14440	747.234	600.469	458.872	395.869	206.02	446.613	332.406	415.897
LOC_Os01g14510	10.4508	19.882	11.6182	7.92055	6.2956	9.56646	13.037	9.67426
LOC_Os01g14514	0.0637246	24.4617	6.50457	17.5044	-	-	9.07003	0.0483713
LOC_Os01g14520	7.2646	10.4505	4.96088	23.9993	4.519	4.34816	7.43267	10.1096
LOC_Os01g14530	6.30873	6.05638	5.23778	2.61378	10.1405	2.4371	2.24057	5.65944
LOC_Os01g14550	3.50485	5.56157	2.86155	3.00981	4.3583	1.68084	4.33515	4.40179
LOC_Os01g14580	27.1467	28.8058	54.54	31.207	26.1387	43.7564	35.2864	34.8274
LOC_Os01g14590	38.4259	23.4585	23.9214	35.8801	13.342	7.39146	26.6808	10.9803
LOC_Os01g14610	9.62241	9.27674	12.8189	10.4551	16.1214	8.33949	9.48711	15.3821
LOC_Os01g14630	3.44113	9.67318	4.74668	6.33644	6.20291	6.56519	3.01546	1.98322
LOC_Os01g14640	-	-	0.99813	0.71285	1.5354	0.859002	-	-
LOC_Os01g14650	44.1611	33.5442	4.08827	30.1773	6.38096	53.5627	59.2887	2.61205
LOC_Os01g14670	18.0978	21.0105	15.0846	19.4053	12.7141	43.0844	24.8178	20.9448
LOC_Os01g14690	48.7493	45.8643	47.7122	40.87	66.8035	48.1186	60.4643	54.1275
LOC_Os01g14720	-	-	0.0595286	0.0792055	0.348849	-	-	-
LOC_Os01g14790	16.0586	12.4076	20.7879	15.7619	22.7811	12.9183	15.5148	16.8332
LOC_Os01g14810	21.9213	22.7186	26.6637	22.6528	31.75	21.9627	26.8696	29.6516
LOC_Os01g14820	21.1566	15.8938	23.3188	21.9399	32.4182	19.1554	21.3084	30.087
LOC_Os01g14830	14.2743	11.5766	15.4669	14.8114	24.7735	9.45215	15.6358	17.462
LOC_Os01g14840	20.9654	17.4291	14.1301	21.7815	16.6144	22.6521	25.772	16.7365
LOC_Os01g14860	202.899	246.019	129.273	133.62	157.47	151.22	209.033	162.237
LOC_Os01g14870	6.05384	4.90735	4.32864	4.98995	7.62877	3.90316	5.63711	5.94967
LOC_Os01g14920	4.46072	4.37368	3.83414	4.83154	3.67958	4.74844	6.06744	5.07899
LOC_Os01g14932	57.9894	52.4435	68.2993	48.8698	66.8006	84.0256	88.8572	65.7366
LOC_Os01g14950	161.032	158.92	181.228	156.668	256.079	143.172	151.373	215.446
LOC_Os01g14960	11.8528	3.20011	4.0743	4.59392	12.7576	3.76368	5.65742	5.94967
LOC_Os01g14970	2.29409	2.41955	1.32196	3.96028	1.3747	3.16591	1.67817	3.43436
LOC_Os01g14980	12.1077	8.99418	12.2555	8.07896	14.6123	8.38108	13.718	12.8668
LOC_Os01g15000	69.4598	116.264	34.3732	87.2845	85.2433	62.0114	86.2796	54.9498
LOC_Os01g15010	107.758	116.86	102.926	121.976	129.505	202.311	112.856	124.846
LOC_Os01g15020	175.88	214.767	297.618	167.44	212.631	275.611	336.927	253.756
LOC_Os01g15029	65.8275	47.384	72.9047	59.0873	85.4962	65.2848	58.1648	59.5451
LOC_Os01g15100	5.54404	5.78382	3.32239	1.5049	4.9367	1.32259	0.482485	6.19153
LOC_Os01g15110	134.777	119.383	121.344	129.897	107.523	159.683	137.658	122.234
LOC_Os01g15120	7.96557	9.80501	7.58093	5.62359	13.9291	6.23179	10.6878	8.22312
LOC_Os01g15220	-	1.29078	-	-	-	-	-	-
LOC_Os01g15260	14.4655	12.9297	21.3519	17.4252	26.521	17.3169	14.4565	16.9783
LOC_Os01g15270	1798.5	2099.19	2654.19	3528.29	2277.37	1709.55	721.78	3224.92
LOC_Os01g15290	16.3135	14.0376	18.1643	17.9797	36.0729	12.2404	12.0945	19.0099
LOC_Os01g15310	47.1562	43.109	34.2011	39.0483	50.47	44.6891	51.1992	33.2311
LOC_Os01g15320	20.6468	32.6054	13.0313	14.5738	30.5137	30.07	20.6341	10.2063
LOC_Os01g15340	194.424	176.379	168.492	234.211	343.657	225.111	125.594	214.091
LOC_Os01g15350	39.2543	27.8366	39.3356	39.2067	29.6337	28.7364	32.3796	28.2005
LOC_Os01g15390	3.3774	2.42868	1.96856	4.43551	3.55637	1.39832	1.64308	3.09576
LOC_Os01g15448	3.6323	2.69544	3.16069	2.69299	7.04365	3.66451	2.73276	4.11156
LOC_Os01g15460	50.2787	40.7502	48.5556	50.4539	40.4909	67.6343	73.1287	49.629
LOC_Os01g15470	147.268	276.618	157.187	247.755	173.397	336.082	264.206	192.131
LOC_Os01g15480	4.46072	5.77126	4.53172	7.36611	7.96992	3.44357	4.3093	4.98225
LOC_Os01g15490	33.9652	27.3084	25.7588	26.3754	34.1017	31.6097	42.1953	29.8935
LOC_Os01g15520	-	-	5.45938	-	-	-	-	-
LOC_Os01g15530	1.84801	3.92313	1.95887	4.03948	1.14503	2.32063	1.25069	1.64462
LOC_Os01g15580	10.7695	11.2239	10.5978	10.4551	5.29964	9.28351	10.0691	9.67426
LOC_Os01g15600	51.1708	40.6438	56.1938	46.8897	69.9772	36.2842	56.7005	58.4809
LOC_Os01g15610	33.8378	40.5363	38.3667	38.3355	78.5943	40.8776	39.8137	57.8521
LOC_Os01g15630	126.939	96.5971	114.852	94.0169	93.4388	97.2714	102.181	87.8423
LOC_Os01g15640	291.859	249.492	353.277	244.983	179.82	214.26	178.225	307.738
LOC_Os01g15660	11.6616	12.1104	19.0573	10.6135	21.044	7.18468	12.0366	19.3002
LOC_Os01g15770	-	-	0.96395	0.554439	2.84984	1.5821	1.154	-
LOC_Os01g15780	32.3721	7.85103	33.1162	10.5343	17.6999	8.29033	29.5955	12.3831
LOC_Os01g15790	5.60776	2.49154	9.8492	1.98014	6.563	1.47892	4.85393	3.86971
LOC_Os01g15810	-	1.6076	-	-	6.25211	-	3.69017	5.2241
LOC_Os01g15830	141.214	57.4702	56.0531	142.015	144.107	81.8458	120.821	45.0821
LOC_Os01g15840	-	1.87571	1.44846	0.871261	1.09494	2.66646	-	-
LOC_Os01g15850	7.58323	4.64409	9.18752	5.62359	11.2931	8.75478	9.9808	9.91612
LOC_Os01g15860	14.4655	13.7118	10.0257	18.8509	7.60036	14.1138	13.6699	9.77101
LOC_Os01g15900	12.8724	24.391	14.1215	18.8509	10.12	13.334	9.982	10.6417
LOC_Os01g15970	45.4356	18.1366	17.0686	33.5039	16.6426	18.0267	29.8833	20.9932
LOC_Os01g15979	32.9456	25.0301	41.6146	28.91	54.6411	23.7081	30.133	46.3397
LOC_Os01g16000	31.7348	20.5203	24.8538	20.039	37.5874	37.9043	42.6093	23.1215
LOC_Os01g16010	16.8233	14.3296	16.6593	17.2668	23.3913	15.4581	17.5257	18.5262
LOC_Os01g16020	0.764695	1.3658	-	-	-	-	-	1.20928
LOC_Os01g16030	5.28914	8.46528	7.18733	7.44532	8.0581	7.5035	7.36006	10.6417
LOC_Os01g16040	6.56363	7.69187	7.86168	6.73247	9.92596	7.76473	9.30975	8.94869
LOC_Os01g16080	8.66654	7.23456	7.43561	6.97008	9.82086	8.01267	9.66281	9.52915
LOC_Os01g16090	89.2781	76.0589	56.5533	96.7891	90.9405	83.3606	92.8708	58.3842
LOC_Os01g16100	3.50485	3.96247	4.56857	4.75233	10.2265	2.90911	2.86117	4.35342
LOC_Os01g16110	40.6563	31.0363	49.5957	30.8109	41.8334	37.3439	46.3724	49.8708
LOC_Os01g16120	-	1.90773	0.392319	0.792055	0.844322	1.2367	1.1606	-
LOC_Os01g16140	5.35287	8.26645	33.381	13.5441	5.87557	24.792	5.18676	59.3516
LOC_Os01g16146	20.4556	20.4711	28.1432	16.7124	15.4036	27.0577	17.1216	37.778
LOC_Os01g16152	9.11262	8.53258	7.48728	7.28691	14.3132	5.62516	10.133	10.0612
LOC_Os01g16170	11.5341	10.7552	7.7102	10.7719	10.0945	11.3235	15.709	5.51433
LOC_Os01g16180	32.1172	34.5671	30.0541	34.6128	38.9184	30.3687	36.027	43.5826
LOC_Os01g16190	109.096	89.4801	114.171	87.8389	140.917	111.833	140.785	111.786
LOC_Os01g16210	5.86266	11.2608	7.86313	9.58387	14.9784	10.1292	4.5985	13.3021
LOC_Os01g16220	17.0782	13.0367	9.48291	21.1479	15.6712	17.2859	16.9082	9.33566
LOC_Os01g16230	8.85772	19.3942	11.3064	14.7322	14.1175	20.9401	13.4947	8.22312
LOC_Os01g16240	119.229	142.006	170.265	116.987	350.025	94.2361	119.332	157.691
LOC_Os01g16250	-	-	2.14012	-	3.221	1.26771	-	1.3544
LOC_Os01g16260	30.3329	24.353	24.4633	30.5733	35.3168	28.3166	27.2235	32.1186
LOC_Os01g16290	13.1273	9.35557	15.5007	9.02943	19.0323	6.32568	11.7229	16.6881
LOC_Os01g16310	7.32833	12.0771	13.8513	6.57406	8.56817	10.289	3.68264	3.91808
LOC_Os01g16330	53.9747	45.34	41.5009	51.8004	44.0864	64.4591	79.0079	42.3733
LOC_Os01g16340	4.20582	2.45841	4.03849	2.29696	3.38133	1.16453	2.46215	4.11156
LOC_Os01g16350	118.846	105.745	79.1146	79.7599	103.97	127.538	134.446	103.466
LOC_Os01g16354	11.7253	10.7463	6.10601	11.564	5.82402	9.69437	17.0967	6.77198
LOC_Os01g16370	5.16169	11.2955	14.7569	25.0289	3.38732	3.69195	3.33448	29.3614
LOC_Os01g16380	2.16664	5.27303	11.4349	13.6233	1.96572	2.60315	-	14.1244
LOC_Os01g16414	15.9949	8.93219	12.467	9.97989	14.4693	10.1832	15.3588	14.5598
LOC_Os01g16430	120.567	112.779	112.304	136.233	117.013	93.0696	107.627	119.38
LOC_Os01g16450	27.8476	16.3818	16.498	19.0093	11.4253	3.94346	11.1497	16.9783
LOC_Os01g16510	10.5146	5.51818	8.671	8.39578	10.8518	7.81075	7.31021	9.86775
LOC_Os01g16520	7.7744	17.9794	30.3126	17.8212	20.0415	47.9067	7.03555	30.1837
LOC_Os01g16530	11.5979	5.90508	10.5102	7.99976	14.4058	4.62668	14.6216	14.2695
LOC_Os01g16540	43.3327	39.7609	59.217	42.8502	56.9574	46.9629	57.9984	56.0624
LOC_Os01g16550	15.74	9.46475	16.2531	10.6927	15.1841	12.0442	16.2819	13.0603
LOC_Os01g16600	12.9998	14.4027	16.7383	19.2469	15.8145	13.7051	11.463	12.8184
LOC_Os01g16620	-	1.67411	0.775501	1.90093	2.35451	2.5097	2.13653	-
LOC_Os01g16640	29.6957	27.6182	28.5434	28.1972	37.9874	28.1018	32.5656	31.8283
LOC_Os01g16650	4.97052	6.3511	5.01044	7.76214	10.6341	-	2.30794	4.64365
LOC_Os01g16670	50.1512	108.217	79.1342	87.7597	87.7086	48.8796	60.0788	58.8195
LOC_Os01g16714	5.16169	6.4865	1.9331	6.17803	4.1486	2.01824	4.88278	3.19251
LOC_Os01g16770	-	-	-	-	-	-	-	1.88648
LOC_Os01g16810	25.5536	70.4055	22.2106	50.4539	31.8252	38.8168	27.5804	13.3505
LOC_Os01g16870	41.6759	35.7751	38.6105	48.3946	105.292	30.0157	37.0228	47.936
LOC_Os01g16890	162.052	152.402	205.252	142.491	284.382	78.8144	119.197	178.877
LOC_Os01g16900	149.498	124.211	110.934	155.48	126.522	145.842	182.278	111.931
LOC_Os01g16910	18.6076	17.6404	29.233	18.9301	35.4002	13.9084	23.0058	29.5549
LOC_Os01g16930	32.6907	21.9679	24.4432	27.3259	16.6046	23.7235	18.955	21.5252
LOC_Os01g16940	10.7057	7.64045	12.2341	14.653	15.5466	8.18402	7.7409	17.5588
LOC_Os01g16950	8.92144	12.9775	8.04782	16.6332	14.2368	9.61378	8.1177	14.1728
LOC_Os01g16960	78.2538	67.967	103.787	77.9382	72.3674	217.073	75.4598	62.0604
LOC_Os01g16970	63.2148	51.8223	67.4852	64.4733	57.8665	66.5433	66.5942	80.0062
LOC_Os01g16980	71.8813	58.0892	89.4663	49.1074	47.892	16.9498	32.207	49.0969
LOC_Os01g16990	1.52939	1.9593	-	2.9306	2.46339	1.4209	1.18932	1.74137
LOC_Os01g17000	6.24501	2.52928	4.21629	4.67312	3.4645	1.85262	5.37306	6.86873
LOC_Os01g17010	54.9943	60.9702	49.12	67.7999	41.5144	83.6729	84.0631	64.092
LOC_Os01g17020	11.9165	10.9392	12.6755	14.0986	21.1105	15.2854	16.7905	13.8342
LOC_Os01g17040	2.23036	3.53091	1.80636	3.80186	2.714	3.79069	2.42266	2.99902
LOC_Os01g17050	78.891	49.0767	61.5854	47.2065	16.949	17.8044	11.9998	49.0001
LOC_Os01g17060	5.35287	3.95714	10.1699	6.97008	13.8918	3.76239	5.25231	9.81938
LOC_Os01g17065	7.71067	8.99083	5.82247	7.52452	9.40573	5.88953	5.97566	7.15896
LOC_Os01g17070	4.01465	4.36899	6.2281	5.30677	11.1667	16.8671	5.75235	4.59528
LOC_Os01g17150	-	-	-	-	5.15993	-	-	-
LOC_Os01g17160	3.1225	2.49591	4.95104	3.40584	2.01263	-	-	4.78876
LOC_Os01g17170	2.35781	2.58951	1.8579	2.9306	8.28124	1.55552	1.29774	1.88648
LOC_Os01g17180	40.7837	32.3564	50.5067	36.989	35.2973	29.5738	56.5333	49.8225
LOC_Os01g17190	158.547	149.03	157.263	149.936	242.726	199.668	205.453	158.658
LOC_Os01g17214	-	2.2317	-	-	-	-	-	-
LOC_Os01g17240	5.41659	6.77463	3.29717	7.1285	13.7567	5.85409	6.13871	2.75717
LOC_Os01g17250	18.289	8.93617	15.0989	13.6233	26.2438	9.34455	22.245	23.1699
LOC_Os01g17260	22.1762	16.0279	23.6951	15.1283	21.455	13.8402	24.0526	22.2992
LOC_Os01g17279	35.4309	33.122	39.1273	39.8404	53.7696	30.8339	42.3947	57.8037
LOC_Os01g17320	7.13715	3.66345	7.22563	5.94041	6.79278	5.0584	5.29916	7.06221
LOC_Os01g17330	13.5733	8.71105	23.0766	18.2173	11.034	18.6014	19.7829	9.57752
LOC_Os01g17390	34.5387	16.0195	19.5818	56.7903	57.3409	40.5739	54.9427	40.2933
LOC_Os01g17396	9.43124	26.1238	7.17079	21.6231	4.8904	2.0594	6.65023	10.158
LOC_Os01g17430	125.665	133.075	109.216	155.322	136.071	182.273	181.501	116.091
LOC_Os01g18050	27.7202	36.1595	28.1273	42.4542	42.6528	25.1122	41.5987	36.085
LOC_Os01g18070	46.8376	44.8586	51.8742	58.9289	93.6403	54.7683	53.0006	56.014
LOC_Os01g18090	1.91174	1.8823	-	-	-	-	1.22882	-
LOC_Os01g18100	15.8674	17.9166	14.8852	27.7219	14.1997	23.2936	22.2183	17.8974
LOC_Os01g18160	-	2.11195	-	-	3.12019	-	-	-
LOC_Os01g18170	284.976	238.924	56.7508	221.538	357.55	20.9883	200.112	104.289
LOC_Os01g18210	10.1322	6.16166	8.49067	6.17803	11.9363	6.83042	7.21626	8.02964
LOC_Os01g18220	5.48031	10.9521	4.47215	10.7719	2.96156	10.1858	5.96944	4.59528
LOC_Os01g18230	0.764695	2.92977	-	-	-	-	-	1.06417
LOC_Os01g18240	-	1.58019	-	3.56425	-	1.74415	2.50342	-
LOC_Os01g18280	5.92639	6.61189	10.8051	7.2077	8.92986	5.98914	5.32023	10.2547
LOC_Os01g18320	-	1.33528	2.16486	2.21775	5.1115	-	0.928501	3.33762
LOC_Os01g18360	2.61271	4.50789	6.03245	6.25724	4.93352	1.13752	2.15488	5.5627
LOC_Os01g18370	2.16664	2.66842	6.26312	7.92055	-	-	-	1.06417
LOC_Os01g18375	1.72056	3.014	4.12482	4.59392	-	2.90954	1.32805	2.90228
LOC_Os01g18390	2.29409	2.80955	2.01998	1.58411	2.33404	0.472014	5.6389	1.40277
LOC_Os01g18400	20.7742	25.7777	13.9371	16.2371	50.0526	3.41256	10.1544	8.46498
LOC_Os01g18410	3.24995	5.51484	5.91267	6.25724	4.48338	13.0813	5.68079	5.03062
LOC_Os01g18490	4.58817	9.6127	9.77559	2.8514	14.1478	1.96951	6.19016	7.44918
LOC_Os01g18530	44.4798	42.691	54.1425	26.7715	94.7545	15.8707	14.0637	23.0247
LOC_Os01g18584	88.0037	101.809	44.1349	108.512	26.7822	72.9898	85.9855	53.015
LOC_Os01g18640	52.7002	50.1209	38.9381	69.2256	51.3582	79.3083	74.243	49.8225
LOC_Os01g18660	12.1714	8.76763	9.07053	17.0292	7.95435	21.0142	18.666	14.2212
LOC_Os01g18670	851.87	732.09	476.417	949.991	442.681	817.852	1120.21	370.137
LOC_Os01g18744	170.782	130.56	70.1818	148.986	104.083	124.743	260.004	91.3251
LOC_Os01g18800	216.918	274.065	181.669	254.646	138.243	186.686	181.908	157.11
LOC_Os01g18850	151.601	140.761	184.613	95.2842	111.891	153.703	112.336	134.472
LOC_Os01g18860	57.6707	-	1.21011	42.1373	70.3264	77.9653	79.4086	-
LOC_Os01g18880	4.65189	4.07323	4.35156	5.30677	4.25886	5.35593	3.58153	6.72361
LOC_Os01g18890	-	-	1.97611	-	2.20396	-	-	1.64462
LOC_Os01g19020	8.41165	13.1961	11.6819	23.3656	25.0148	6.79012	8.63173	14.0277
LOC_Os01g19130	187.35	194.789	205.136	109.304	116.34	100.609	81.1405	196.823
LOC_Os01g19150	59.3913	54.2636	59.4409	60.3546	54.4835	46.8558	66.9557	65.5915
LOC_Os01g19160	3.82348	2.54541	3.79284	2.29696	5.01082	1.88406	2.04671	3.57948
LOC_Os01g19170	52.2542	25.2529	35.8095	43.9591	37.9026	21.43	67.1364	36.7138
LOC_Os01g19220	-	2.43996	-	-	-	-	-	-
LOC_Os01g19240	0.509797	1.6343	2.28259	-	-	-	-	0.628827
LOC_Os01g19260	31.6074	17.3727	39.9433	33.7415	19.9935	5.41395	10.094	32.8441
LOC_Os01g19270	15.4213	7.49131	4.63547	7.60373	3.00014	-	6.71624	7.30407
LOC_Os01g19320	11.5341	13.0209	19.3084	10.4551	39.5246	3.84071	4.31651	10.6417
LOC_Os01g19330	115.087	78.5226	71.0884	28.4348	46.0262	23.6938	17.361	138.294
LOC_Os01g19380	-	-	-	1.74252	-	-	-	-
LOC_Os01g19390	5.60776	6.30303	7.44892	5.22756	7.19895	14.8492	5.52331	5.94967
LOC_Os01g19400	6.94598	7.15288	8.16894	5.54439	14.5496	6.5559	4.38212	8.65847
LOC_Os01g19410	64.7442	108.006	95.8975	85.7004	84.547	36.139	62.792	107.239
LOC_Os01g19450	134.013	125.362	162.808	145.817	159.787	187.07	225.911	146.323
LOC_Os01g19470	51.5532	45.464	58.8824	57.5032	63.5001	54.0997	83.6374	74.8788
LOC_Os01g19480	-	-	-	-	3.01276	-	-	-
LOC_Os01g19490	7.13715	4.3272	6.34566	5.22756	9.50016	4.23613	7.52645	8.90032
LOC_Os01g19694	1.59311	1.3279	2.03638	3.88107	3.40386	1.18268	1.24816	1.45114
LOC_Os01g19740	6.75481	14.0525	9.41413	3.24743	58.1265	6.22023	5.391	7.06221
LOC_Os01g19760	18.0341	15.2808	18.3879	21.2271	15.1952	34.2598	21.6402	21.5252
LOC_Os01g19780	-	2.58784	-	-	-	-	-	-
LOC_Os01g19800	12.7449	21.0543	19.5702	14.1778	9.82565	33.8926	7.7516	11.9961
LOC_Os01g19820	12.6812	32.9375	35.0495	32.3951	53.1759	49.9558	17.4553	40.9705
LOC_Os01g19840	69.3961	50.0485	76.411	53.2261	108.325	54.6894	66.6982	68.784
LOC_Os01g19870	27.0192	17.9201	21.1986	19.7222	18.5595	21.9946	17.6753	21.5252
LOC_Os01g19880	9.74986	5.08193	4.29542	3.72266	4.59458	1.58339	1.09842	24.5726
LOC_Os01g19940	107.057	114.425	132.533	78.4135	86.9587	69.2464	65.5522	88.0358
LOC_Os01g19970	-	3.08178	-	-	-	1.11094	-	-
LOC_Os01g20030	1.78429	2.23011	2.69523	3.96028	-	2.37422	0.742989	3.72459
LOC_Os01g20110	3.31368	4.67707	3.90068	5.30677	6.99236	2.01381	1.28499	3.53111
LOC_Os01g20120	5.92639	5.98391	5.91334	4.3563	5.97849	8.25575	6.77343	7.83615
LOC_Os01g20206	10.0685	14.0767	7.28165	6.57406	4.48339	11.8445	4.6454	6.43339
LOC_Os01g20780	16.9507	8.62602	8.02864	17.5836	29.4673	3.8137	3.12868	7.69104
LOC_Os01g20820	-	3.64843	4.25321	-	-	-	-	0.0967426
LOC_Os01g20830	2.03919	4.54	4.37013	8.07896	7.4824	7.2657	6.62732	6.77198
LOC_Os01g20840	38.7445	45.7086	55.4817	50.3747	43.3648	44.7609	37.2689	56.6912
LOC_Os01g20860	10.5783	10.8106	10.1456	16.1579	9.84867	13.1185	9.20328	13.3505
LOC_Os01g20880	7.13715	6.78027	7.12801	20.9895	1.16134	0.59334	5.56928	11.464
LOC_Os01g20890	6.75481	6.96455	15.0975	9.82148	11.0184	3.41656	4.01394	15.3821
LOC_Os01g20894	3.6323	7.75742	2.67859	7.36611	6.06789	-	4.95856	4.8855
LOC_Os01g20900	30.5241	45.1264	61.1016	29.1476	40.6731	39.3019	25.8417	46.63
LOC_Os01g20930	8.22047	9.98809	2.92227	5.62359	5.94967	8.83494	9.39998	5.5627
LOC_Os01g20940	14.4655	12.558	7.89545	13.6233	16.1396	23.5949	16.1987	13.4956
LOC_Os01g20980	274.972	302.237	304.771	266.923	177.964	284.792	206.829	152.321
LOC_Os01g21034	-	4.5744	1.34557	-	4.84214	1.45677	-	-
LOC_Os01g21070	-	-	-	-	4.31089	-	-	-
LOC_Os01g21120	147.268	87.3275	187.307	96.1555	53.9371	106.224	26.2219	268.654
LOC_Os01g21130	-	-	0.0595286	-	0.428596	0.211213	-	-
LOC_Os01g21144	8.09302	22.8621	18.5796	10.4551	17.2337	19.2334	7.01758	10.5933
LOC_Os01g21160	253.942	343.478	199.847	218.37	250.194	212.342	269.146	280.215
LOC_Os01g21170	-	4.71362	1.4069	1.10888	1.04607	1.62326	-	-
LOC_Os01g21180	29.6957	24.4503	44.6795	27.3259	59.3523	39.7331	48.046	50.3062
LOC_Os01g21240	-	-	1.50073	0.633644	2.10119	1.35316	-	-
LOC_Os01g21250	388.146	178.434	236.289	113.66	130.28	89.5479	94.6306	133.36
LOC_Os01g21320	322.701	259.664	218.063	227.795	192.717	248.887	463.79	240.26
LOC_Os01g21380	-	-	0.247494	0.0792055	1.0174	4.25385	-	-
LOC_Os01g21410	20.0095	21.2111	17.35	27.0883	25.3737	29.7857	20.6449	19.6388
LOC_Os01g21420	14.0831	32.652	39.5339	27.4051	21.1051	25.5874	13.1063	34.392
LOC_Os01g21440	73.0921	66.8305	104.561	77.5422	128.956	69.8473	65.7841	102.886
LOC_Os01g21450	52.6365	58.3716	55.9114	49.9787	41.9453	67.7413	53.5062	76.1848
LOC_Os01g21560	2.29409	3.57167	3.33371	4.98995	5.6077	9.92103	2.36786	7.40081
LOC_Os01g21590	7.07343	14.7483	25.8154	16.2371	10.6644	27.7081	8.9392	54.2243
LOC_Os01g21610	9.11262	7.82878	9.25437	6.09882	7.45815	11.4168	10.9279	8.90032
LOC_Os01g21820	8.09302	4.92769	8.58517	7.04929	16.7909	7.13909	6.25422	9.86775
LOC_Os01g21850	24.2153	23.3277	28.3724	30.8109	26.9389	38.8009	36.1686	30.2804
LOC_Os01g21860	18.9262	17.7169	15.7769	13.4649	17.3695	16.4818	13.7693	18.0425
LOC_Os01g21880	-	2.13618	3.21924	9.74228	-	-	-	-
LOC_Os01g21940	13.3184	10.5508	11.9274	9.90069	15.2117	9.79798	16.1444	15.6239
LOC_Os01g21960	13.191	9.79738	7.69242	16.3955	15.7833	14.3008	14.5963	10.5449
LOC_Os01g21970	-	1.76923	0.204418	1.58411	0.459951	2.69747	2.89277	-
LOC_Os01g22010	726.397	683.936	445.624	758.314	561.793	550.298	813.296	260.334
LOC_Os01g22090	-	-	3.38872	-	-	-	2.43816	2.56368
LOC_Os01g22230	9.94104	7.0665	4.40547	7.84135	12.8537	4.54166	9.89138	6.09479
LOC_Os01g22249	129.743	30.6481	24.4024	24.3161	4.81973	11.9025	137.43	24.5243
LOC_Os01g22336	57.9894	48.472	13.7116	57.1072	12.7763	5.02167	77.658	15.5756
LOC_Os01g22352	302.055	247.63	109.525	124.194	10.439	37.83	605.836	109.706
LOC_Os01g22370	607.869	367.292	245.966	351.593	120.116	240.799	869.295	232.473
LOC_Os01g22390	19.6272	12.2227	18.1005	15.1283	11.4419	18.7831	21.9991	24.3791
LOC_Os01g22430	3.18623	2.75098	5.79138	4.11869	10.802	-	3.41759	4.69202
LOC_Os01g22450	1.65684	2.57831	1.78912	-	-	-	1.25127	1.59625
LOC_Os01g22480	5.54404	5.60773	3.33861	6.25724	4.57879	-	8.88523	4.06319
LOC_Os01g22490	179.13	144.211	180.655	167.836	312.073	104.738	151.378	172.444
LOC_Os01g22500	15.2939	12.2522	11.6955	13.4649	20.0774	16.0683	14.725	15.6723
LOC_Os01g22510	20.7742	17.5083	17.4071	17.8212	9.81058	22.2537	29.8063	18.1392
LOC_Os01g22520	120.503	88.612	76.6548	115.719	109.517	109.162	161.336	85.714
LOC_Os01g22550	8.60282	8.24985	15.8244	10.3759	11.2242	17.5321	16.4294	18.1876
LOC_Os01g22600	20.9654	15.4969	16.1062	14.257	17.4669	14.1293	19.4382	10.158
LOC_Os01g22630	27.4653	23.8639	26.7801	26.217	24.4001	48.0442	32.6532	23.4601
LOC_Os01g22660	11.343	4.22127	9.9839	2.53458	13.6253	11.7321	13.7506	4.74039
LOC_Os01g22670	-	8.57469	2.05179	2.53458	2.87372	0.696947	1.23764	3.33762
LOC_Os01g22680	-	2.40906	0.382762	-	-	-	-	-
LOC_Os01g22870	19.7546	20.5926	19.1519	20.3558	21.7506	24.0557	29.9363	23.0731
LOC_Os01g22900	181.488	232.048	133.151	129.501	113.974	80.9059	138.822	130.893
LOC_Os01g22954	-	1.40179	-	-	3.75088	-	-	-
LOC_Os01g22980	-	-	-	-	3.70571	-	-	-
LOC_Os01g22990	87.7488	113.135	92.1982	115.244	110.275	126.074	67.0084	94.0338
LOC_Os01g23380	8.22047	10.3097	7.44567	10.7719	18.0627	11.4199	10.7035	8.2715
LOC_Os01g23530	-	5.38951	0.545251	0.396028	1.47759	0.755395	-	-
LOC_Os01g23580	40.4014	41.6867	27.6584	23.7617	18.9771	44.6314	2.22879	16.9783
LOC_Os01g23590	73.6019	68.8344	89.9069	70.4929	53.2081	78.1146	81.0362	89.0032
LOC_Os01g23610	19.8183	22.5773	32.2793	17.2668	26.5512	56.8428	23.5513	23.9438
LOC_Os01g23620	91.3811	84.3611	107.744	106.215	159.262	115.065	104.398	87.3102
LOC_Os01g23630	28.4212	17.3445	17.2377	17.742	15.362	24.5335	22.2028	23.0731
LOC_Os01g23640	79.7832	71.2545	55.2627	68.592	59.513	85.9799	123.697	72.557
LOC_Os01g23680	33.6466	25.9213	51.1063	24.0785	34.9949	31.7159	24.2195	33.9567
LOC_Os01g23710	1.78429	4.01054	2.87847	-	-	-	2.78621	1.78974
LOC_Os01g23740	72.0088	58.0765	81.5085	67.4831	94.9987	78.1584	112.523	92.7278
LOC_Os01g23870	6.88226	2.35375	2.88851	3.32663	14.7413	-	10.9454	4.69202
LOC_Os01g23910	3.31368	3.41497	6.28725	2.9306	13.4823	12.1723	3.44597	11.7542
LOC_Os01g23970	-	-	1.79837	-	-	-	1.53227	-
LOC_Os01g23990	-	1.41618	-	-	3.63415	-	2.16274	-
LOC_Os01g24010	7.32833	4.05409	6.97023	6.97008	2.42885	10.444	5.08345	8.02964
LOC_Os01g24020	2.61271	1.50438	-	-	-	-	-	2.27345
LOC_Os01g24030	2.03919	10.5979	5.85924	3.40584	2.99058	10.9575	3.52278	5.36922
LOC_Os01g24060	7.90185	10.4924	6.23614	7.04929	8.68871	7.1621	12.684	8.2715
LOC_Os01g24070	109.033	244.537	94.6591	154.292	67.7722	142.071	94.2376	112.221
LOC_Os01g24340	3.3774	3.13677	4.21997	4.59392	-	2.38751	2.10205	5.5627
LOC_Os01g24420	12.2988	17.7444	6.23083	22.4152	42.5919	10.2594	16.4247	10.7384
LOC_Os01g24430	-	-	-	-	4.38318	-	-	-
LOC_Os01g24440	8.34792	6.05574	2.48029	11.4848	7.1246	4.82904	7.27858	3.62785
LOC_Os01g24480	10.7057	9.27825	5.94013	10.8512	4.64359	14.8777	12.9595	8.85195
LOC_Os01g24490	6.94598	9.20133	9.19902	9.97989	4.7308	17.6376	9.13014	9.48078
LOC_Os01g24500	4.90679	9.83759	3.72451	7.44532	15.1805	10.7536	7.13596	5.2241
LOC_Os01g24550	9.11262	4.03986	8.14759	11.0888	-	-	0.517578	5.99804
LOC_Os01g24560	29.5045	12.2745	19.4711	36.1969	0.428103	17.1584	29.2371	18.2844
LOC_Os01g24570	-	-	-	2.61378	7.56875	0.0314389	-	-
LOC_Os01g24600	-	1.25837	0.921359	4.75233	7.26143	1.03834	2.32498	-
LOC_Os01g24680	49.8326	49.4906	45.43	45.6224	63.2924	48.9626	95.6231	53.3052
LOC_Os01g24690	85.837	66.407	88.483	70.1761	155.217	56.9018	70.4843	97.0812
LOC_Os01g24710	2093.73	3345.05	1599.95	925.279	860.888	5086.95	4273.36	1790.32
LOC_Os01g24720	6.18128	6.42348	3.22287	4.83154	-	-	7.09922	4.11156
LOC_Os01g24750	76.2146	96.25	73.1817	84.9875	75.5326	100.733	75.4654	64.8176
LOC_Os01g24764	4.397	3.58645	2.30177	-	-	-	3.80919	4.98225
LOC_Os01g24880	30.9701	28.4102	30.7234	38.0186	34.1767	37.3322	42.2027	27.4265
LOC_Os01g24940	-	2.73652	3.88386	3.48504	5.251	1.92922	1.81124	-
LOC_Os01g24950	50.9159	63.1314	45.1467	61.5427	43.6629	66.2191	63.7621	37.8264
LOC_Os01g24960	1.78429	4.40181	3.1236	1.82173	0.853996	9.9273	11.1306	2.17671
LOC_Os01g24980	6.37246	5.21002	6.03972	5.22756	5.33382	9.70723	8.44645	7.15896
LOC_Os01g25100	-	-	0.613853	1.10888	0.714242	1.86148	2.41931	-
LOC_Os01g25170	-	-	-	50.6123	-	-	-	-
LOC_Os01g25189	1.46567	2.60024	2.86391	2.77219	3.36161	2.21616	2.57243	3.14414
LOC_Os01g25230	-	-	-	-	1.44967	-	-	-
LOC_Os01g25240	-	-	-	-	2.98691	-	-	-
LOC_Os01g25270	-	0.965865	1.71188	1.98014	1.92027	1.88006	1.56246	1.98322
LOC_Os01g25280	-	1.46584	1.89946	-	-	-	-	-
LOC_Os01g25320	61.0482	50.3078	67.2326	60.8298	28.8048	54.6882	43.8588	49.7741
LOC_Os01g25330	51.1071	47.3115	58.3672	56.3151	45.0971	79.039	67.1606	67.6231
LOC_Os01g25370	24.4702	28.1488	20.3046	26.217	20.9111	34.5258	30.0392	24.8629
LOC_Os01g25386	132.929	94.7863	68.0317	78.3342	44.5054	87.0239	256.635	77.2006
LOC_Os01g25440	7.20088	5.36878	8.67571	6.65326	7.46404	8.86638	7.98742	12.2379
LOC_Os01g25470	-	-	-	-	10.0596	-	-	-
LOC_Os01g25484	102.724	131.587	205.73	196.35	119.281	75.9166	54.507	387.648
LOC_Os01g25500	-	-	0.699036	-	0.938149	-	-	-
LOC_Os01g25530	20.5193	20.7698	19.3256	25.0289	8.49358	22.0571	20.375	34.005
LOC_Os01g25540	176.772	95.6619	164.354	160.154	137.062	140.312	73.4019	139.793
LOC_Os01g25560	224.948	164.843	138.053	213.063	82.4799	239.526	216.345	161.705
LOC_Os01g25600	-	-	-	-	3.02186	-	-	-
LOC_Os01g25610	75.195	69.0119	83.9363	70.3345	170.552	57.6278	84.3211	86.8265
LOC_Os01g25630	4.33327	2.92437	6.29034	3.64345	1.84372	3.03401	4.14583	8.51335
LOC_Os01g25720	-	3.53504	2.70703	3.80186	-	-	2.41568	-
LOC_Os01g25740	9.81359	19.1129	10.8613	13.0689	9.70904	22.9188	17.1555	20.8964
LOC_Os01g25760	6.05384	8.77414	4.69362	7.76214	3.54828	8.46881	6.04833	6.96547
LOC_Os01g25810	8.15675	14.194	11.425	13.6233	9.32736	9.26223	5.19119	10.5449
LOC_Os01g25820	27.4653	48.2585	19.5763	56.6319	47.8126	29.3132	93.1564	22.928
LOC_Os01g25880	14.2743	18.693	16.3719	16.95	21.0468	17.1221	18.8779	21.0899
LOC_Os01g25920	48.8768	48.2995	52.6113	60.3546	53.429	72.4171	40.4007	48.3229
LOC_Os01g25990	7.32833	10.9683	9.07735	7.04929	3.92078	14.5071	8.30257	13.157
LOC_Os01g26000	2.61271	2.19689	3.22089	3.56425	2.71965	2.58014	1.89693	4.40179
LOC_Os01g26020	8.92144	6.82374	7.33276	7.44532	9.66455	9.63593	10.2921	9.23892
LOC_Os01g26039	-	12.0651	3.62816	12.9105	5.83627	6.17205	14.7148	-
LOC_Os01g26070	1.33822	1.36556	-	-	2.6306	-	-	-
LOC_Os01g26080	2.29409	1.66775	-	-	1.98446	-	1.49011	1.30603
LOC_Os01g26120	4.46072	4.65077	2.90685	3.24743	3.98716	3.76412	5.41812	3.43436
LOC_Os01g26130	13.7645	13.9924	17.0172	22.4152	20.0439	14.2622	12.6195	16.4462
LOC_Os01g26160	53.5924	25.1065	39.6188	46.652	34.2174	28.9428	67.0016	47.5006
LOC_Os01g26174	2.03919	1.98401	2.12977	3.88107	1.4749	3.53789	1.91859	2.80554
LOC_Os01g26340	-	1.73927	2.76655	-	-	-	2.66208	2.70879
LOC_Os01g26370	-	-	2.36028	-	-	-	1.94811	2.0316
LOC_Os01g26390	1.27449	2.67422	6.14959	-	3.6448	-	2.09282	2.46694
LOC_Os01g26920	4.65189	4.39172	5.93874	4.59392	7.1708	5.2426	4.60252	6.19153
LOC_Os01g26970	5.67149	3.47719	3.73226	4.67312	5.54035	2.77407	3.20724	6.33664
LOC_Os01g27140	0.191174	0.387617	0.153479	0.237617	0.493024	0.813843	0.238457	0.0967426
LOC_Os01g27150	115.851	95.158	103.219	123.798	96.4179	150.489	202.6	135.633
LOC_Os01g27210	184.164	126.538	67.7345	97.7396	44.8927	160.627	217.249	76.8137
LOC_Os01g27230	25.7447	40.9212	9.75243	12.4353	13.0521	24.4689	28.5248	7.64267
LOC_Os01g27240	13.0635	10.6816	3.32239	7.36611	5.82329	6.92388	16.9271	2.80554
LOC_Os01g27360	-	-	0.196491	0.396028	0.491799	0.467584	-	-
LOC_Os01g27390	21.7938	33.9732	7.02811	10.5343	4.66074	58.3409	44.8557	12.4314
LOC_Os01g27520	49.5777	31.5661	59.2547	34.3752	64.0191	43.3479	77.5104	62.5925
LOC_Os01g27530	-	1.15649	-	-	2.32792	-	1.45326	-
LOC_Os01g27700	-	1.75437	-	-	-	-	-	-
LOC_Os01g27720	15.8037	12.1503	16.9995	15.5243	20.2488	15.5626	20.5923	20.4611
LOC_Os01g27730	33.328	15.9982	39.9173	22.1775	27.2772	22.1992	38.1033	34.6822
LOC_Os01g27740	20.0732	15.9461	16.9933	21.6231	22.8077	19.2117	18.151	23.7987
LOC_Os01g27750	80.8665	58.7586	67.5999	53.3845	43.8207	58.9908	104.323	53.7405
LOC_Os01g27860	4.07837	6.84528	6.09222	4.19789	4.34985	17.8827	6.97683	3.96645
LOC_Os01g27880	5.35287	5.26318	6.02376	6.41565	11.066	7.09036	7.52501	7.11058
LOC_Os01g27890	-	1.11374	0.672656	3.00981	3.34459	0.499023	-	-
LOC_Os01g27940	51.9993	43.051	53.6778	43.7214	49.9127	53.9533	57.6254	49.0969
LOC_Os01g27990	29.1221	21.9699	19.6173	33.1079	31.4906	26.0403	36.6357	25.2982
LOC_Os01g28089	-	4.21698	1.89572	-	-	-	-	-
LOC_Os01g28150	4.46072	5.79423	5.90493	2.37617	6.24845	8.96642	5.93675	5.65944
LOC_Os01g28450	3.3774	3.14298	5.17178	6.81167	3.75786	2.57571	4.41554	4.74039
LOC_Os01g28474	-	3.58732	-	-	-	-	-	-
LOC_Os01g28580	-	-	-	-	1.94943	-	-	-
LOC_Os01g28600	20.9017	13.1088	15.8688	31.2862	6.88761	-	14.9985	22.3959
LOC_Os01g28680	186.076	245.426	178.967	238.567	83.3472	203.001	127.667	209.399
LOC_Os01g28690	2.16664	1.98409	2.88901	1.4257	2.9182	2.81836	0.669552	0.822312
LOC_Os01g28730	16.7596	8.54816	7.39424	10.2175	7.3925	8.69676	13.7092	6.86873
LOC_Os01g28790	471.116	321.017	269.559	187.638	190.601	136.071	112.786	487.438
LOC_Os01g28840	2.99506	1.79156	2.11254	2.29696	1.5403	1.11494	0.911351	1.49951
LOC_Os01g28980	1.91174	3.19708	9.19075	3.64345	9.90648	-	2.69436	9.57752
LOC_Os01g28989	22.4311	30.4668	22.5843	37.3058	19.0727	21.1267	15.7786	25.927
LOC_Os01g29104	-	-	1.02335	5.38597	6.03188	-	-	-
LOC_Os01g29150	8.0293	4.97108	4.68914	2.45537	4.08075	1.98237	1.30697	3.91808
LOC_Os01g29180	3.6323	2.03876	3.33142	7.2077	3.37324	2.80993	3.42618	4.30505
LOC_Os01g29220	-	4.02754	3.74067	6.97008	2.41036	5.17087	6.66018	-
LOC_Os01g29230	71.3715	44.941	84.1183	65.7406	53.7488	60.911	64.4037	102.886
LOC_Os01g29280	17.9703	3.59686	7.54342	4.3563	3.10854	3.3244	4.04976	12.2379
LOC_Os01g29330	21.7938	5.53368	10.0061	2.8514	6.08742	5.10042	3.60363	22.6378
LOC_Os01g29390	11.0881	5.48822	12.3336	7.52452	9.12402	6.02501	10.4768	13.3021
LOC_Os01g29409	17.588	11.2403	21.5875	16.8708	14.1373	12.1988	18.4973	22.3476
LOC_Os01g29430	8.85772	7.77252	5.51998	11.4056	4.40339	8.09727	6.92565	6.38501
LOC_Os01g29469	14.0831	5.8129	9.44492	7.68293	14.0119	7.50965	24.6008	14.0761
LOC_Os01g29600	-	-	0.783429	1.5049	0.569335	0.760255	1.92507	-
LOC_Os01g29610	6.94598	3.14313	8.65685	4.2771	7.27749	3.49759	5.34773	8.12638
LOC_Os01g29690	-	-	-	-	-	-	2.4245	-
LOC_Os01g29740	9.81359	6.14744	4.99252	9.02943	8.76156	7.19483	12.5506	6.19153
LOC_Os01g29780	-	-	-	-	2.96364	-	-	-
LOC_Os01g29804	-	9.78315	11.0856	11.6432	46.8689	-	3.69595	17.2202
LOC_Os01g29820	-	3.07757	1.68645	3.80186	1.77781	2.99857	2.36795	-
LOC_Os01g29830	2.16664	2.37679	2.62378	2.21775	4.96096	2.30648	2.24524	2.46694
LOC_Os01g29870	-	-	-	-	1.29018	-	-	-
LOC_Os01g31110	10.4508	8.95142	16.4456	13.861	15.305	13.188	12.7404	25.5884
LOC_Os01g31220	32.1172	29.7793	51.4518	45.2263	33.0756	38.1731	27.6569	40.2933
LOC_Os01g31360	110.18	91.8178	109.59	110.412	52.2242	71.7078	100.148	103.128
LOC_Os01g31370	100.494	18.958	45.2315	18.1381	16.7317	21.6628	12.8568	48.7099
LOC_Os01g31470	24.3428	20.193	26.3707	23.8409	29.3253	28.5527	31.5807	32.2153
LOC_Os01g31494	-	1.42237	2.25548	-	-	-	-	-
LOC_Os01g31570	-	2.27199	-	-	2.16624	-	-	-
LOC_Os01g31580	24.3428	21.4163	23.5893	25.6626	26.916	28.8632	38.1463	29.0228
LOC_Os01g31610	10.5146	6.42151	7.19091	9.50466	8.30014	7.9405	13.0052	11.3673
LOC_Os01g31629	12.4263	7.60072	10.4726	9.34625	16.4904	7.43705	14.4238	12.1412
LOC_Os01g31680	11.4067	8.05104	9.12044	8.47499	18.6982	6.26809	13.9853	13.0119
LOC_Os01g31690	3.1225	6.43883	5.58662	2.9306	47.967	2.8108	2.51125	2.90228
LOC_Os01g31770	28.23	25.2007	26.9199	26.1378	36.5234	25.1968	41.3326	36.085
LOC_Os01g31800	2.54898	4.84275	3.40817	10.5343	8.4639	3.20221	0.925685	3.28925
LOC_Os01g31810	18.3527	16.094	39.4717	17.1876	22.54	17.0111	12.4473	34.0534
LOC_Os01g31870	14.7204	13.8874	22.1479	23.9201	14.9208	27.7928	16.1402	29.5065
LOC_Os01g31980	49.0679	40.2439	36.3588	49.5826	47.1592	62.124	64.9612	41.6961
LOC_Os01g32080	162.37	96.2056	104.64	99.0069	99.5521	145.41	203.019	113.431
LOC_Os01g32090	-	1.72902	0.766976	1.5049	1.57411	1.27257	-	-
LOC_Os01g32130	8.79399	4.4955	5.90191	6.17803	10.0383	3.89787	6.96965	7.54593
LOC_Os01g32170	4.20582	3.60941	4.60112	3.72266	2.15288	4.79803	6.59323	6.72361
LOC_Os01g32184	7.96557	6.19122	9.76441	9.26704	7.00716	8.00781	6.81249	11.2705
LOC_Os01g32259	9.04889	7.20556	6.63628	16.1579	7.00372	11.5107	9.91675	6.2399
LOC_Os01g32280	19.6909	9.64593	14.2202	9.90069	18.3078	10.7686	28.1246	16.4462
LOC_Os01g32300	48.367	48.2554	46.2449	48.553	45.6959	49.172	56.6394	52.5313
LOC_Os01g32330	8.73027	10.2351	6.18401	11.4848	8.20197	11.3203	20.4845	8.70684
LOC_Os01g32350	12.1714	6.36469	12.0585	9.34625	12.1401	5.27404	13.9071	10.5449
LOC_Os01g32364	15.3576	15.5692	25.3708	31.8406	10.9762	23.0568	24.1492	17.7039
LOC_Os01g32380	12.4263	28.0075	14.7678	27.5635	24.9868	10.9558	5.81081	21.235
LOC_Os01g32460	1.01959	6.57336	1.63799	-	4.05284	-	1.155	2.37019
LOC_Os01g32640	-	2.92214	-	-	6.0189	-	-	-
LOC_Os01g32660	106.165	107.352	133.392	101.7	119.01	108.662	94.1819	90.8897
LOC_Os01g32670	38.9994	32.427	53.743	87.0469	35.3704	71.0986	30.5111	39.5194
LOC_Os01g32710	4.07837	3.39876	2.00206	4.03948	1.47196	4.39732	3.94964	3.14414
LOC_Os01g32720	33.0093	24.3672	30.2976	31.0486	24.5149	30.583	28.1553	36.8106
LOC_Os01g32730	-	1.74388	2.11198	1.90093	4.32	1.04321	1.30096	-
LOC_Os01g32750	57.8619	48.1885	58.9524	48.2362	60.0049	50.8458	61.4512	53.5471
LOC_Os01g32770	69.2049	29.6354	46.4012	39.4443	35.5243	60.729	35.7311	80.0545
LOC_Os01g32780	65.7	71.7681	53.485	79.9976	40.787	64.3576	55.7619	68.9291
LOC_Os01g32790	17.2694	12.0223	18.3343	13.0689	22.2097	12.8054	20.057	16.3495
LOC_Os01g32800	24.534	20.4726	25.0693	24.4745	42.3303	22.738	33.2873	23.7019
LOC_Os01g32840	4.52445	5.70563	5.34859	4.98995	4.58713	2.76035	3.45998	4.30505
LOC_Os01g32870	57.6707	45.6356	61.3574	39.9988	53.579	50.5738	44.5167	52.241
LOC_Os01g32880	12.0439	11.5807	11.5612	17.5836	15.5392	13.2464	15.5324	13.0119
LOC_Os01g32964	46.965	48.4748	73.0962	59.8794	49.1958	50.2622	28.8434	43.3407
LOC_Os01g32980	14.8478	12.6148	18.4752	11.8016	16.6331	12.0983	15.1723	13.9793
LOC_Os01g33000	95.7143	94.7926	87.6803	82.2945	57.9397	72.3796	67.067	65.1078
LOC_Os01g33020	16.2498	16.0426	15.0175	15.8411	25.9057	15.2035	15.4259	20.0257
LOC_Os01g33030	23.8967	12.2037	26.3695	13.7818	18.5944	16.334	26.8714	23.7019
LOC_Os01g33040	-	3.5576	3.43117	-	3.90473	-	-	-
LOC_Os01g33050	36.0044	39.4541	47.7434	28.3556	74.3006	29.9558	26.269	52.8699
LOC_Os01g33060	38.3622	43.3173	54.3237	47.4441	43.4115	47.8574	49.7162	52.1927
LOC_Os01g33080	-	2.48955	-	2.9306	3.93486	-	1.59709	-
LOC_Os01g33090	21.0928	40.1542	33.101	27.5635	28.4125	28.7297	24.5891	21.9122
LOC_Os01g33230	2.29409	2.50091	0.969573	4.11869	2.04521	2.55399	3.08291	-
LOC_Os01g33360	1.01959	1.08204	1.92651	-	-	1.0795	-	0.72557
LOC_Os01g33420	18.9262	11.9742	17.8673	11.7224	17.8063	9.75196	16.038	22.2508
LOC_Os01g33450	12.0439	11.4886	14.9107	19.3261	25.8657	-	9.36281	14.6081
LOC_Os01g33490	4.07837	3.54878	2.66619	4.67312	4.22222	3.81727	3.23163	2.56368
LOC_Os01g33514	9.04889	9.50678	9.14219	12.8313	10.1457	11.9296	10.2303	9.52915
LOC_Os01g33615	-	-	-	-	-	-	15.8193	-
LOC_Os01g33684	1.46567	5.99376	5.84437	7.1285	1.77709	15.3541	5.82348	3.48274
LOC_Os01g33762	-	3.70342	9.69967	3.08901	-	-	-	-
LOC_Os01g33770	2.29409	3.12096	0.868421	3.24743	-	-	3.19106	-
LOC_Os01g33784	29.7594	31.4105	35.581	33.1871	32.2136	47.2459	42.2242	39.2291
LOC_Os01g33800	32.5633	29.7953	35.3574	29.6229	35.4669	40.9273	37.724	41.8896
LOC_Os01g33810	2.86761	12.4012	10.2458	13.4649	1.2576	13.6038	4.55244	12.4314
LOC_Os01g33869	0.82842	8.15426	11.162	14.653	0.539937	21.303	4.57027	1.693
LOC_Os01g34010	22.1762	13.0163	27.4386	13.3065	41.6167	18.2149	15.7536	21.7187
LOC_Os01g34060	14.5292	30.1814	14.7296	27.0883	14.2802	28.9357	31.2004	22.3476
LOC_Os01g34080	7.71067	15.1545	11.0427	9.82148	7.30762	13.621	10.2886	14.1244
LOC_Os01g34190	23.5144	21.5255	16.9546	22.0191	27.4779	20.3026	22.3472	21.4769
LOC_Os01g34200	15.8037	11.1787	15.7828	12.0392	18.4441	13.7131	18.0416	17.849
LOC_Os01g34330	26.6369	20.9034	29.1678	29.3852	31.9224	31.3923	35.849	33.1344
LOC_Os01g34350	7.39205	3.60369	5.54431	6.17803	9.57551	5.97099	10.8273	9.48078
LOC_Os01g34390	42.568	32.6755	38.0501	46.3352	44.9136	36.9032	49.279	51.0801
LOC_Os01g34430	6.11756	3.89548	7.63168	4.83154	6.66271	3.76282	4.42565	7.54593
LOC_Os01g34480	60.2835	36.9107	39.8024	43.4838	46.1343	44.9906	76.4322	57.5619
LOC_Os01g34610	3.56858	4.05027	4.91654	4.43551	7.65721	2.74263	2.1871	7.06221
LOC_Os01g34614	34.2201	22.7946	34.4621	21.9399	39.902	26.9697	34.6998	32.9892
LOC_Os01g34620	10.7695	9.03613	12.8066	9.82148	17.1368	11.1383	15.7704	15.9142
LOC_Os01g34660	6.37246	4.79181	7.81025	5.14836	6.69553	5.96127	4.51076	9.19055
LOC_Os01g34690	-	-	4.1307	1.90093	2.12984	1.82561	1.88758	-
LOC_Os01g34700	22.6222	26.9954	29.8693	34.8504	48.9979	24.084	22.9976	32.8441
LOC_Os01g34780	39.7641	31.8672	53.7955	38.5731	28.6679	32.7386	32.3778	50.0159
LOC_Os01g34790	1.52939	8.82754	1.89159	2.69299	5.48447	2.36007	3.45499	-
LOC_Os01g34870	7.39205	6.09158	6.65719	9.42546	15.1102	7.34273	9.9684	10.1096
LOC_Os01g34880	99.7927	42.2809	161.045	43.6422	153.321	34.7084	59.5526	112.56
LOC_Os01g34890	76.0234	24.3909	70.8308	31.4446	16.8765	37.235	83.5336	70.864
LOC_Os01g34900	9.30379	2.8666	6.86609	4.67312	6.43953	4.95609	8.68079	5.46596
LOC_Os01g34920	3.24995	4.59657	4.39715	7.60373	1.04998	1.90221	2.96873	8.80358
LOC_Os01g34930	18.6713	11.3242	21.5343	11.6432	23.9816	7.724	10.0963	20.3643
LOC_Os01g34970	9.04889	15.2702	8.812	51.246	8.24206	60.1163	13.7307	51.3703
LOC_Os01g35030	3.6323	2.91245	4.40482	3.48504	4.09324	4.5368	2.9227	5.75619
LOC_Os01g35040	106.739	94.8343	83.6429	101.937	57.907	111.49	82.7819	125.524
LOC_Os01g35050	378.078	432.21	713.076	517.212	289.465	385.795	379.043	392.388
LOC_Os01g35160	5.73521	4.56249	11.5832	6.25724	4.05589	4.84233	4.24515	8.65847
LOC_Os01g35170	8.79399	7.25443	4.30976	7.1285	7.71478	6.64493	7.94447	6.62687
LOC_Os01g35184	18.5439	11.3577	16.76	11.168	17.3131	8.88767	16.9156	23.7987
LOC_Os01g35230	7.39205	5.91573	6.69989	19.8806	3.86099	3.87172	2.96072	12.6249
LOC_Os01g35330	154.341	25.1608	4.91484	6.49485	286.412	7.21169	6.80991	16.3979
LOC_Os01g35580	57.6707	47.3503	73.1636	59.9586	88.5919	53.8894	54.1847	77.1523
LOC_Os01g35789	27.3378	18.6502	23.3579	25.0289	23.1214	13.4603	16.4335	24.7661
LOC_Os01g35830	19.3723	19.3006	29.2519	21.0687	26.2979	18.6551	20.0743	22.3959
LOC_Os01g35910	-	3.44158	2.74514	-	-	-	-	-
LOC_Os01g35990	10.642	11.271	11.5547	10.6135	9.21821	12.0319	9.68303	15.3821
LOC_Os01g36060	4.397	8.53178	4.0812	14.0194	6.44503	-	7.12772	8.07801
LOC_Os01g36070	15.2939	11.7	9.04174	18.3757	13.5431	25.1644	39.2606	11.3189
LOC_Os01g36080	62.4501	56.7807	57.5632	50.9291	48.9512	69.1515	69.4047	73.7179
LOC_Os01g36090	20.2644	6.92482	6.57923	15.2075	12.6777	10.0225	22.3495	9.91612
LOC_Os01g36220	20.0095	19.9081	13.0255	27.9595	54.3392	26.0438	17.9711	10.9319
LOC_Os01g36229	2.10291	1.31836	1.71272	2.45537	2.98936	2.09041	1.6819	2.61205
LOC_Os01g36240	53.21	64.1787	25.2896	37.7018	29.3065	24.3785	48.4722	29.3614
LOC_Os01g36294	2.23036	8.97591	3.72379	8.31658	-	3.12032	1.19305	4.15993
LOC_Os01g36350	1.52939	2.06316	-	2.69299	-	3.35941	1.99288	-
LOC_Os01g36390	5.67149	5.6094	5.77427	5.14836	10.6879	6.42971	7.25903	5.75619
LOC_Os01g36540	2.74016	2.85357	2.76045	2.69299	1.64112	1.53337	1.97535	2.99902
LOC_Os01g36560	4.84307	5.25801	3.1533	12.1976	4.69184	2.93212	1.88433	9.23892
LOC_Os01g36580	1.14704	1.08561	2.60061	-	-	-	-	3.62785
LOC_Os01g36600	2.74016	1.36572	2.87104	2.9306	2.64492	-	2.20329	2.99902
LOC_Os01g36610	-	1.5759	2.41871	2.29696	1.446	1.54666	1.81936	-
LOC_Os01g36620	27.7202	33.5662	28.3208	40.5532	29.2127	25.7103	16.1983	23.0247
LOC_Os01g36630	6.11756	5.74766	15.8185	5.22756	10.0787	6.47044	6.20166	15.3821
LOC_Os01g36640	3.18623	7.68304	7.60664	7.52452	4.74	5.68675	4.0565	8.31987
LOC_Os01g36660	12.6175	2.34024	4.05448	4.83154	8.25371	1.79817	6.91917	7.2557
LOC_Os01g36670	8.09302	6.27966	5.42337	7.28691	2.60242	6.15876	12.2638	8.85195
LOC_Os01g36760	-	2.78396	-	-	-	-	-	-
LOC_Os01g36790	31.7986	22.8986	31.6826	10.2175	18.6326	33.785	32.6155	35.9399
LOC_Os01g36820	-	-	0.0255905	-	0.0318479	5.3192	-	-
LOC_Os01g36840	36.2593	26.3919	41.3863	29.306	35.7119	48.2585	58.6449	40.0515
LOC_Os01g36870	12.9361	14.9869	13.4542	16.554	15.2046	16.0399	16.6626	17.0751
LOC_Os01g36930	72.2	61.4525	83.5365	63.5228	95.211	72.8933	101.25	97.1296
LOC_Os01g36940	9.74986	8.54585	8.60864	9.26704	10.2062	9.98175	11.6829	11.7059
LOC_Os01g36950	975.114	644.657	769.407	839.42	492.668	882.425	617.405	633.277
LOC_Os01g36970	3.3774	3.96397	2.18071	4.19789	4.07805	1.35316	2.70128	3.04739
LOC_Os01g37000	2.80388	4.63559	6.2448	9.90069	6.88122	3.84514	6.72225	3.38599
LOC_Os01g37050	10.5783	5.87028	7.27265	22.6528	5.20265	7.54509	10.8917	9.19055
LOC_Os01g37090	3.44113	1.92974	3.96161	-	6.08982	-	2.57483	3.48274
LOC_Os01g37110	-	-	-	-	-	-	1.57208	-
LOC_Os01g37120	17.9703	14.3305	21.9535	17.9004	16.4269	15.8035	16.3579	27.0879
LOC_Os01g37130	4.77934	5.41082	4.24079	5.14836	8.01063	-	8.20014	7.5943
LOC_Os01g37210	11.0244	7.01334	12.868	8.15817	11.7541	-	6.47216	10.7868
LOC_Os01g37260	4.07837	3.48752	5.15617	3.48504	5.7738	-	5.2901	6.82036
LOC_Os01g37280	-	3.22585	-	3.96028	3.11222	-	2.04714	-
LOC_Os01g37480	15.8674	13.2925	16.2298	14.4946	20.0334	19.7124	25.6689	25.2498
LOC_Os01g37490	1.21077	2.15112	1.37188	4.11869	2.49058	-	1.83847	1.59625
LOC_Os01g37560	143.062	134.418	107.492	155.876	104.644	133.549	117.858	93.9371
LOC_Os01g37600	-	-	1.19196	0.792055	2.06395	1.73086	-	-
LOC_Os01g37630	13.5733	7.22257	9.11622	4.59392	10.2409	7.18068	8.36146	10.2063
LOC_Os01g37670	1.72056	2.69369	2.10449	1.66332	2.47209	2.47297	2.78365	2.27345
LOC_Os01g37690	22.6222	9.37218	19.8137	11.4056	13.0013	15.2111	36.8763	22.2992
LOC_Os01g37750	5.60776	6.20394	3.23892	4.59392	3.80772	4.67757	8.57981	2.27345
LOC_Os01g37760	28.8035	29.0269	24.9486	30.7317	25.6257	28.3547	28.6609	29.7
LOC_Os01g37770	30.9701	28.8904	39.6907	28.5932	31.7378	37.3735	39.4783	36.472
LOC_Os01g37790	14.7204	10.2075	11.2645	13.3065	14.8557	12.5017	15.6509	17.9458
LOC_Os01g37800	271.339	249.948	243.29	241.973	272.722	237.822	327.963	234.649
LOC_Os01g37810	11.4067	11.3495	8.68188	15.9995	2.78406	8.87912	4.46752	7.88453
LOC_Os01g37820	1.84801	2.13316	2.03492	2.77219	1.97233	1.41161	2.62391	2.80554
LOC_Os01g37825	49.2591	56.8957	63.2394	61.8595	46.6774	57.8675	57.3683	62.1571
LOC_Os01g37832	32.0535	35.6152	60.9048	44.0383	49.8671	64.204	33.6757	65.5431
LOC_Os01g37837	37.725	28.1889	48.3155	31.3654	37.7146	45.6837	51.3908	46.5816
LOC_Os01g37842	7.07343	4.13673	5.74933	5.22756	5.30774	5.6203	7.10055	6.43339
LOC_Os01g37850	11.5979	10.6952	9.61939	8.39578	14.6717	10.5392	12.5531	9.81938
LOC_Os01g37870	4.77934	6.00441	6.0578	7.44532	4.65707	6.49173	5.18647	2.90228
LOC_Os01g37910	146.057	94.9926	100.226	110.65	135.419	123.366	291.398	151.015
LOC_Os01g37920	184.929	110.054	145.964	117.541	160.376	108.749	143.171	83.2954
LOC_Os01g37950	29.1859	16.3868	43.2619	28.118	54.0824	29.1592	41.6209	51.4671
LOC_Os01g37960	96.0967	72.9325	108.126	77.9382	129.93	119.178	145.123	121.702
LOC_Os01g37980	30.2692	27.7112	31.8612	21.2271	29.4971	38.8267	36.9	38.3585
LOC_Os01g38100	-	2.34525	2.03716	2.77219	-	-	-	-
LOC_Os01g38110	39.5092	15.951	13.8459	14.4946	2.95274	43.9505	13.4992	12.5765
LOC_Os01g38120	5.79894	3.80092	5.43778	2.37617	3.10377	2.88253	1.48873	1.98322
LOC_Os01g38180	13.2547	5.60376	13.956	7.99976	9.35943	7.33701	12.6175	10.0129
LOC_Os01g38190	1.08332	0.834989	-	-	-	-	-	-
LOC_Os01g38229	12.4263	21.1352	17.5791	24.6329	16.2037	31.69	18.2791	16.6881
LOC_Os01g38244	4.01465	3.11293	2.76208	4.83154	3.01987	-	2.84859	3.38599
LOC_Os01g38359	1.52939	2.85365	24.4261	34.1376	8.15167	52.1598	32.3153	21.0415
LOC_Os01g38480	55.4404	49.2332	51.5156	52.5925	63.0385	52.1093	71.6906	53.7405
LOC_Os01g38490	9.17634	7.72111	5.17554	12.2769	11.6907	6.97605	7.97228	7.2557
LOC_Os01g38500	1.84801	2.8194	1.44029	1.34649	2.62361	2.51769	1.59905	1.45114
LOC_Os01g38510	57.9256	56.8854	59.6927	61.4635	59.4471	75.359	53.6561	48.3229
LOC_Os01g38530	92.5918	150.5	137.165	114.294	94.5404	117.711	89.6355	177.765
LOC_Os01g38560	-	-	-	0.158411	-	0.31039	-	-
LOC_Os01g38580	3.1225	3.44946	3.62053	2.53458	9.22642	2.03682	2.17145	3.04739
LOC_Os01g38620	186.968	258.346	366.725	259.319	440.497	337.335	206.706	437.373
LOC_Os01g38660	77.2979	61.7335	63.8718	70.1761	57.137	80.1973	66.2666	56.3526
LOC_Os01g38670	-	8.47202	2.60866	7.99976	4.31285	-	-	-
LOC_Os01g38950	131.655	116.139	111.963	121.184	138.342	121.195	154.186	150.773
LOC_Os01g38970	59.3913	48.2641	33.7027	47.0481	54.9332	20.0458	105.998	58.7712
LOC_Os01g38980	417.332	193.62	263.159	77.2254	115.562	127.172	82.9406	467.412
LOC_Os01g38990	34.1564	28.6397	53.5291	38.4939	38.3753	31.9284	18.728	46.9686
LOC_Os01g39000	29.6319	28.1609	24.7402	18.7717	22.9705	27.1106	28.4997	31.393
LOC_Os01g39010	16.1223	14.0179	12.0819	16.6332	17.9785	10.1447	14.1165	12.6733
LOC_Os01g39020	9.62241	13.3694	9.41326	9.58387	4.99941	8.21103	11.8962	6.67524
LOC_Os01g39040	-	-	0.0939505	0.0792055	-	-	-	-
LOC_Os01g39060	3.18623	3.08162	4.64322	2.13855	23.7409	2.24317	2.73549	6.09479
LOC_Os01g39070	1.52939	1.35149	2.15021	1.74252	0.951989	1.94294	1.23913	1.59625
LOC_Os01g39100	12.3626	7.70593	7.36845	10.8512	3.88917	21.2055	14.175	12.0928
LOC_Os01g39110	11.343	8.29124	4.9929	20.831	8.04683	18.8327	16.0533	10.7384
LOC_Os01g39134	11.4704	5.6237	6.24354	9.02943	11.6126	10.5768	14.7099	10.0612
LOC_Os01g39250	35.9407	26.8447	33.0975	27.8803	28.1023	54.6651	67.2196	36.472
LOC_Os01g39260	92.6555	90.9195	83.1784	107.403	91.1274	119.639	138.198	100.032
LOC_Os01g39270	14.7841	8.75063	7.93162	8.87102	12.081	6.85343	13.0933	10.9319
LOC_Os01g39290	5.54404	3.70151	3.66276	8.47499	7.57587	2.84137	5.45984	5.94967
LOC_Os01g39310	328.564	385.057	387.942	337.495	262.606	510.963	416.068	290.083
LOC_Os01g39330	101.896	50.4288	53.4549	25.9002	26.9449	69.4302	39.2014	54.7563
LOC_Os01g39380	74.6215	90.3356	90.9764	85.3043	73.4962	109.297	91.8512	87.8907
LOC_Os01g39600	5.28914	4.73325	3.84316	5.86121	5.90057	3.38999	5.76754	4.69202
LOC_Os01g39630	7.5195	7.17274	6.97542	6.25724	7.75299	7.76387	7.65488	9.52915
LOC_Os01g39680	1.65684	1.54618	3.26904	-	-	-	3.29578	4.06319
LOC_Os01g39690	-	-	-	-	2.16844	-	-	-
LOC_Os01g39770	9.36751	14.5567	9.70517	13.1481	16.4015	16.8117	10.3716	12.2863
LOC_Os01g39780	10.3871	5.70491	8.47559	7.99976	10.7008	6.19106	9.42031	9.14218
LOC_Os01g39790	21.4752	22.6192	41.7968	41.8205	36.6998	25.9505	18.4342	57.9488
LOC_Os01g39800	4.65189	2.68686	4.18967	3.08901	7.37439	2.52699	5.23962	6.28827
LOC_Os01g39810	5.92639	2.11656	2.72591	5.06915	4.86064	2.95827	7.87692	6.04642
LOC_Os01g39820	2.48526	1.1433	2.90662	2.13855	7.97432	0.633638	2.52617	4.11156
LOC_Os01g39830	10.5146	5.82331	6.47638	7.04929	8.91626	4.28929	11.0552	8.07801
LOC_Os01g39860	8.41165	4.62431	25.1909	9.02943	5.22114	19.2226	10.6851	10.5933
LOC_Os01g39960	1.72056	1.77519	-	-	-	1.52408	1.54326	0.483713
LOC_Os01g40000	-	2.7633	1.76449	1.90093	1.66671	2.89539	4.12267	-
LOC_Os01g40040	1.97546	-	1.03835	0.633644	1.39344	1.36688	3.05228	-
LOC_Os01g40050	37.725	34.1195	33.4718	34.296	30.0661	40.0838	39.3119	31.2962
LOC_Os01g40070	722.764	534.12	365.013	479.035	259.14	341.145	240.335	384.31
LOC_Os01g40094	112.155	140.357	137.104	149.619	126.09	97.0973	81.3778	87.8907
LOC_Os01g40110	5.92639	6.75985	10.0154	7.1285	7.27343	4.52708	5.36705	9.19055
LOC_Os01g40120	-	-	1.57569	1.74252	5.14188	1.83447	-	-
LOC_Os01g40200	39.8916	28.4581	62.267	45.3056	27.6571	82.5622	46.3935	57.4168
LOC_Os01g40250	35.176	16.4772	40.1234	22.732	23.9983	15.5627	30.2722	51.4187
LOC_Os01g40260	9.55869	18.9804	17.6672	13.7026	13.7289	7.99138	2.72403	5.2241
LOC_Os01g40280	184.1	191.615	267.95	230.884	146.354	329.24	145.678	214.188
LOC_Os01g40290	1.27449	2.42789	1.49916	3.24743	-	1.96065	1.16441	1.54788
LOC_Os01g40310	1.91174	4.50281	2.16523	2.45537	2.71475	1.96995	1.35147	1.25765
LOC_Os01g40330	141.405	95.2239	93.1919	103.601	80.3428	108.655	158.266	118.703
LOC_Os01g40340	89.0232	100.856	95.1221	105.898	81.8307	119.473	120.289	108.69
LOC_Os01g40420	36.1318	41.4515	60.314	47.9193	63.3936	58.5728	48.872	67.4296
LOC_Os01g40430	15.6125	16.3004	4.34552	14.653	7.12706	10.4188	7.94631	5.12736
LOC_Os01g40470	115.278	98.5547	133.714	173.698	106.005	165.044	147.976	147.242
LOC_Os01g40480	25.4898	55.833	29.7556	75.6413	35.4838	18.9959	31.5417	45.0337
LOC_Os01g40499	33.2642	6.57543	8.51083	15.049	11.0073	23.3951	52.8958	9.67426
LOC_Os01g40550	-	1.27116	1.60297	-	-	-	-	1.30603
LOC_Os01g40560	-	10.1395	4.14283	-	3.35585	-	11.5346	-
LOC_Os01g40570	11.9165	8.00964	13.8939	11.4056	15.8022	14.8661	14.7678	11.0287
LOC_Os01g40580	37.9799	42.5766	27.7225	22.4152	32.627	28.7975	28.5682	19.3002
LOC_Os01g40590	54.2296	38.3883	42.8897	51.4836	77.6168	41.3089	56.9926	59.1581
LOC_Os01g40610	32.4995	31.8759	36.7658	31.4446	40.2838	39.4896	32.8498	30.8125
LOC_Os01g40620	23.6418	25.4444	22.8948	25.3458	22.1349	21.7147	28.8409	28.8293
LOC_Os01g40630	116.297	200.144	135.46	118.571	153.504	92.9706	105.666	71.5412
LOC_Os01g40640	6.18128	20.4643	16.4466	13.1481	13.0046	7.96136	7.79592	16.0593
LOC_Os01g40650	11.0244	12.4594	15.6108	11.564	27.3077	12.5189	8.13094	18.7681
LOC_Os01g40660	17.0782	99.1118	52.4038	67.0079	91.0108	13.5608	18.8967	57.8521
LOC_Os01g40670	60.2197	124.031	78.9341	87.7597	75.3111	83.3345	62.358	95.7268
LOC_Os01g40680	-	3.52661	1.52614	2.8514	2.58808	1.47492	1.72276	-
LOC_Os01g40690	56.7149	68.1621	78.1242	74.77	47.9177	73.0346	64.5225	93.2599
LOC_Os01g40700	23.2595	12.3496	14.7333	20.9103	23.2221	23.3676	21.3988	15.2853
LOC_Os01g40710	5.48031	4.29486	3.17666	4.43551	6.1153	2.47297	6.2672	3.77296
LOC_Os01g40720	-	4.34841	2.44527	2.61378	1.52818	1.82161	2.23084	-
LOC_Os01g40750	23.833	13.8685	22.6221	18.5341	27.2736	25.9265	36.6709	23.9438
LOC_Os01g40760	-	2.01254	-	-	-	-	-	-
LOC_Os01g40820	4.397	3.97343	7.58764	6.97008	2.79571	3.50645	6.60622	11.0287
LOC_Os01g40840	15.8674	13.2435	14.2877	16.2371	15.6251	13.0251	16.7151	16.543
LOC_Os01g40860	62.004	10.2301	14.7164	30.8901	15.8646	49.7148	141.287	8.56172
LOC_Os01g40870	93.8663	49.9215	47.4209	55.7607	18.5239	104.35	213.472	32.4572
LOC_Os01g40950	-	1.39051	4.12069	1.02967	6.21734	1.71357	-	-
LOC_Os01g40990	32.8819	33.2779	41.6372	40.474	26.6138	104.645	52.5313	57.1749
LOC_Os01g41010	12.1077	8.24032	12.6169	12.9105	7.98792	14.7501	13.5686	12.9635
LOC_Os01g41030	6.05384	2.09359	6.93145	5.46518	6.17876	2.36536	4.5611	4.64365
LOC_Os01g41040	17.5243	18.477	12	20.3558	12.7242	21.6815	24.2403	14.9951
LOC_Os01g41050	14.0831	47.4089	15.7285	79.2055	9.62707	26.2859	11.5915	22.6861
LOC_Os01g41160	2.35781	2.04838	3.36658	2.61378	0.872989	1.77116	2.10507	1.54788
LOC_Os01g41190	44.7347	42.4905	31.6997	47.6025	30.1171	55.726	68.1753	37.0524
LOC_Os01g41220	158.674	75.0827	87.6914	186.291	116.879	82.6186	94.8429	120.348
LOC_Os01g41240	246.869	213.73	74.8494	135.045	31.443	166.638	290.06	51.5155
LOC_Os01g41250	3.6323	2.10194	2.34102	2.61378	3.26901	4.51865	4.68196	3.67622
LOC_Os01g41420	93.2291	17.1134	54.2831	10.9304	16.2244	36.3794	56.9965	133.843
LOC_Os01g41430	42.3131	23.2593	28.5832	19.8014	20.5013	60.9471	46.9041	25.4917
LOC_Os01g41510	6.37246	2.41501	5.7763	9.26704	4.28247	1.79374	3.42202	8.46498
LOC_Os01g41530	2.86761	2.91603	4.14999	2.8514	2.96561	2.67046	2.25034	2.80554
LOC_Os01g41550	35.9407	12.8712	9.46229	25.9794	18.9718	11.857	25.6168	12.9635
LOC_Os01g41565	-	-	36.8306	0.237617	0.765082	9.68908	20.1927	-
LOC_Os01g41610	50.5336	30.0746	46.364	46.8105	49.247	41.846	59.4262	41.0673
LOC_Os01g41630	30.8427	24.1271	30.6332	27.9595	44.9834	25.5338	19.8007	49.3387
LOC_Os01g41640	33.2005	35.2021	37.0482	40.87	35.194	24.1129	37.4794	38.6487
LOC_Os01g41650	4.20582	6.74253	4.27843	5.30677	2.40583	2.90468	3.35025	3.28925
LOC_Os01g41660	17.7792	13.1799	17.6852	14.8114	13.5584	9.23522	7.34648	15.7691
LOC_Os01g41710	3.31368	3.61744	4.2571	3.88107	32.3209	3.04945	1.58354	3.24088
LOC_Os01g41750	-	0.954103	1.33758	-	-	-	-	2.70879
LOC_Os01g41770	8.53909	8.49356	13.6574	5.46518	12.0078	6.43414	8.73618	18.1392
LOC_Os01g41780	2.61271	1.53092	3.1869	-	-	-	-	3.96645
LOC_Os01g41800	-	-	6.0964	0.0792055	11.6378	-	-	-
LOC_Os01g41810	6.56363	6.20552	6.32531	8.71261	8.33138	12.7107	5.03016	5.36922
LOC_Os01g41870	7.39205	5.83379	7.44262	10.6927	10.5367	5.95727	8.21841	5.27247
LOC_Os01g41880	51.1708	32.2932	38.77	44.1967	45.8076	36.9253	51.4583	46.0011
LOC_Os01g41890	2.29409	4.76456	4.81382	3.88107	11.197	1.74858	1.76791	4.35342
LOC_Os01g41900	104.954	200.266	96.4608	188.747	215.319	153.025	175.066	102.063
LOC_Os01g41910	-	-	-	-	3.09861	-	-	-
LOC_Os01g41930	2.23036	2.91023	2.3769	4.03948	-	2.79665	2.00821	5.03062
LOC_Os01g41950	2.67643	5.142	3.22965	-	6.04597	-	3.17433	3.96645
LOC_Os01g41990	17.7792	27.1642	19.1764	17.0292	16.1652	14.3821	6.952	15.2853
LOC_Os01g42000	-	1.35269	1.48216	-	-	-	1.35482	-
LOC_Os01g42010	29.8231	31.7679	31.7015	31.8406	35.6492	34.6844	41.4161	39.4226
LOC_Os01g42030	24.7251	37.4567	69.3089	31.9198	25.95	40.4671	21.6223	61.4799
LOC_Os01g42040	-	1.73307	2.1991	-	2.28223	1.45677	-	2.46694
LOC_Os01g42050	1.78429	1.43318	2.0622	1.90093	2.22564	2.22545	2.21938	4.25668
LOC_Os01g42070	-	2.9525	-	-	3.22343	-	-	2.46694
LOC_Os01g42080	17.0782	13.932	14.0648	17.4252	20.2213	22.8779	21.3568	20.1708
LOC_Os01g42090	2.29409	6.81118	11.6681	3.72266	19.5266	21.8302	5.76496	4.06319
LOC_Os01g42110	0.764695	2.57767	7.4806	0.633644	13.8962	6.77683	1.9222	2.75717
LOC_Os01g42120	2.93133	2.33381	4.72973	1.4257	4.61443	2.87324	2.86137	4.59528
LOC_Os01g42140	45.8817	45.6203	33.6677	47.5233	21.2016	40.1408	29.2198	33.9567
LOC_Os01g42190	10.3871	15.3778	11.8386	13.7026	6.91101	13.8118	3.50342	24.5726
LOC_Os01g42200	4.65189	2.44188	2.75342	2.13855	2.79251	2.18516	2.22715	4.45016
LOC_Os01g42234	368.009	356.109	112.015	319.911	83.3199	247.61	311.104	80.9252
LOC_Os01g42260	165.047	169.675	177.253	174.648	155.832	160.485	176.371	197.21
LOC_Os01g42280	-	1.41173	-	-	1.39492	-	-	-
LOC_Os01g42294	3.8872	2.38752	3.62869	4.3563	2.61992	-	3.6705	4.93387
LOC_Os01g42320	-	2.66119	1.62106	17.5044	-	-	-	-
LOC_Os01g42350	-	1.51805	2.01858	-	-	4.11837	-	-
LOC_Os01g42370	113.748	195.249	203.026	220.746	46.9915	1013.56	205.17	121.073
LOC_Os01g42380	443.459	665.77	398.812	529.647	217.701	1211.52	489.83	146.275
LOC_Os01g42410	623.736	363.348	353.194	270.328	202.15	384.947	496.749	252.789
LOC_Os01g42430	66.7196	57.9227	69.2983	92.0368	79.8126	76.7412	73.3486	94.3724
LOC_Os01g42460	13.7008	6.83796	6.71026	6.57406	4.38588	5.01681	10.0697	8.65847
LOC_Os01g42470	9.87731	6.33378	11.8157	7.99976	15.2803	8.43996	12.1295	12.5765
LOC_Os01g42480	40.4651	30.8571	43.6391	39.6028	45.5425	59.8713	59.0042	37.2459
LOC_Os01g42490	25.1712	12.1603	27.0609	22.8904	20.4637	21.7905	21.0227	27.7651
LOC_Os01g42500	16.1223	12.6049	11.5184	14.0194	10.0806	21.3667	22.6672	9.91612
LOC_Os01g42520	7.07343	12.4255	8.66844	17.742	10.7202	13.6148	5.36076	5.07899
LOC_Os01g42620	-	2.43607	2.69202	2.45537	2.18694	-	1.64387	3.62785
LOC_Os01g42630	7.7744	8.68451	7.623	8.23737	6.90584	8.40366	10.9283	7.2557
LOC_Os01g42650	39.0632	30.0341	54.8965	31.1278	60.9796	58.4741	57.3821	44.8886
LOC_Os01g42690	37.6612	79.8993	101.571	78.8095	41.6907	49.9367	25.4502	87.7456
LOC_Os01g42700	181.296	246.224	175.013	282.209	149.417	184.911	182.047	174.959
LOC_Os01g42720	5.67149	4.06195	4.96004	5.94041	7.18573	3.30982	5.57482	6.43339
LOC_Os01g42730	41.2298	29.4459	42.5218	27.1675	35.9851	28.7204	26.5598	24.5726
LOC_Os01g42770	8.60282	10.2029	6.53482	9.42546	14.1054	5.6123	7.39221	7.35244
LOC_Os01g42790	2.99506	6.75724	3.47334	6.09882	1.12874	3.21993	1.3912	6.5785
LOC_Os01g42800	4.52445	3.04475	4.33633	3.56425	2.6693	2.72005	3.95877	5.51433
LOC_Os01g42810	8.92144	8.36817	15.923	11.4056	12.8193	3.75396	5.4647	9.43241
LOC_Os01g42820	35.2397	26.715	22.0853	27.0883	28.4437	26.5716	26.682	21.9122
LOC_Os01g42830	27.9751	17.36	27.8213	23.0488	27.7908	21.2865	30.532	22.0573
LOC_Os01g42850	119.802	126.631	123.98	135.362	69.9455	149.331	146.047	123.685
LOC_Os01g42860	915.977	1078.73	467.726	451.471	534.543	765.644	1220.11	512.397
LOC_Os01g42870	95.4594	67.6168	47.3776	80.8688	80.7669	48.923	92.2568	50.6448
LOC_Os01g42880	99.9201	52.1324	62.1881	56.3151	61.4928	61.5749	132.141	47.0653
LOC_Os01g42900	4.97052	2.6654	1.99191	4.51471	2.65104	2.64874	6.07254	4.64365
LOC_Os01g42950	84.69	101.441	105.733	112.393	56.7481	92.1612	97.4469	81.8443
LOC_Os01g42960	1.97546	2.8008	3.4843	5.22756	3.75836	2.79222	1.7969	3.09576
LOC_Os01g42970	31.4799	28.5072	35.5387	29.5437	38.2634	22.6791	32.2685	39.6645
LOC_Os01g42980	22.8771	17.0224	23.4272	20.1182	32.7296	19.1359	23.0247	22.8313
LOC_Os01g42990	5.73521	3.35617	4.62556	5.782	6.46046	2.50041	4.00414	6.96547
LOC_Os01g43020	140.895	150.472	92.6574	162.134	102.964	182.143	93.7412	238.471
LOC_Os01g43030	56.0776	37.0869	56.4231	44.2759	40.3125	48.8764	73.7427	62.6892
LOC_Os01g43040	3.1225	1.68253	2.58047	3.80186	2.87103	2.07712	3.61026	3.38599
LOC_Os01g43050	21.9213	22.758	24.4465	33.7415	18.8416	19.6302	16.7379	23.5085
LOC_Os01g43060	7.90185	4.59014	8.53338	5.94041	7.021	5.56671	7.44765	8.12638
LOC_Os01g43070	3.44113	6.42119	5.23898	3.96028	10.8313	3.35012	5.5623	6.5785
LOC_Os01g43080	23.132	47.8728	17.4388	37.0682	13.5934	11.8245	17.2758	19.7839
LOC_Os01g43090	7.13715	8.63763	6.19345	5.94041	14.5259	4.99066	7.36211	9.14218
LOC_Os01g43100	5.41659	5.93559	7.99085	6.65326	8.50864	8.6596	4.02121	6.2399
LOC_Os01g43110	-	-	-	0.71285	1.17664	1.53337	-	-
LOC_Os01g43140	1.52939	1.97837	3.93111	1.90093	3.55882	2.35207	0.822522	2.41857
LOC_Os01g43150	43.5876	46.9806	41.3352	42.9294	60.9599	40.5575	47.7954	38.0199
LOC_Os01g43160	23.0046	7.91627	15.2385	14.0194	22.1824	8.51299	12.9966	17.5588
LOC_Os01g43170	35.2397	41.6297	37.3415	37.4642	34.7885	42.1339	39.8721	36.7622
LOC_Os01g43220	1.59311	1.69072	3.86571	4.19789	4.46439	1.19154	1.21202	4.5469
LOC_Os01g43250	21.0928	24.2861	26.177	20.039	47.9231	16.9601	21.7017	35.0208
LOC_Os01g43290	3.50485	2.52555	2.75125	-	2.80979	-	-	3.96645
LOC_Os01g43320	8.85772	12.3013	8.11827	12.7521	11.5191	6.2185	15.1253	10.6901
LOC_Os01g43330	27.9751	18.736	23.5939	34.0584	27.8814	48.4517	30.4711	23.7987
LOC_Os01g43350	-	1.00313	-	-	-	-	1.56853	-
LOC_Os01g43360	25.1075	30.0775	36.6614	28.6724	30.5872	36.5003	21.8741	28.394
LOC_Os01g43380	57.3521	32.4452	54.7776	38.0186	76.2302	45.2746	34.4915	56.2075
LOC_Os01g43390	6.69108	7.02494	5.4443	5.782	9.06891	5.85938	7.0488	8.65847
LOC_Os01g43400	-	4.5744	4.84001	8.47499	-	-	-	0.0967426
LOC_Os01g43410	84.9449	66.3009	95.9349	81.1856	55.4933	60.9692	64.4987	81.7959
LOC_Os01g43420	54.4845	39.4873	49.2826	50.6915	60.9197	49.4669	51.5224	68.1552
LOC_Os01g43430	2.67643	2.1427	2.68337	-	-	-	1.52807	4.45016
LOC_Os01g43460	34.5387	17.2651	25.3598	30.5733	26.3739	16.8799	14.0267	28.8293
LOC_Os01g43480	551.345	1013.28	1160.9	693.048	368.641	511.544	271.321	831.019
LOC_Os01g43490	-	-	-	-	-	-	2.29871	-
LOC_Os01g43520	46.965	19.8438	33.8057	22.4152	48.7478	34.0743	81.8663	58.5293
LOC_Os01g43540	152.238	174.234	146.432	193.499	176.108	224.256	230.731	179.458
LOC_Os01g43550	11.5341	11.4198	12.6841	9.02943	3.95261	3.60249	1.3401	17.462
LOC_Os01g43580	6.75481	9.88129	9.20937	11.0888	14.6993	10.4883	7.06839	8.90032
LOC_Os01g43610	5.54404	3.8211	3.38169	7.99976	10.5014	3.61049	3.15145	3.62785
LOC_Os01g43620	2.03919	1.97241	3.97751	-	-	-	-	2.27345
LOC_Os01g43630	52.9551	54.3492	70.923	72.6315	58.6097	64.4173	68.5701	58.8195
LOC_Os01g43650	60.4109	59.7092	36.6007	37.7018	45.1106	81.0895	83.5471	22.5894
LOC_Os01g43680	50.661	46.4917	71.9746	53.3053	62.3355	61.8388	55.1337	68.3003
LOC_Os01g43700	11.9802	15.7263	6.36875	8.71261	11.5015	12.7677	18.6605	8.36824
LOC_Os01g43710	145.037	151.322	169.769	99.3237	47.5638	215.039	205.568	147.097
LOC_Os01g43720	20.137	23.5293	10.8014	6.01962	2.45677	15.6237	9.66318	5.70782
LOC_Os01g43740	9.30379	3.18962	1.81755	3.64345	0.622612	9.99104	4.4557	1.54788
LOC_Os01g43750	8.66654	9.01563	4.75363	2.77219	4.41416	10.1185	6.79457	3.28925
LOC_Os01g43760	-	1.52234	-	-	-	-	-	-
LOC_Os01g43774	5.48031	3.88777	4.06625	2.05934	2.57204	4.57796	3.60574	2.12834
LOC_Os01g43844	75.5774	147.231	95.2992	58.2953	92.4928	67.4557	35.3918	35.0208
LOC_Os01g43870	48.6856	37.8782	102.228	37.781	36.74	29.7649	22.9774	68.0584
LOC_Os01g43890	10.0048	5.84508	4.0648	5.782	5.8648	7.24485	13.1435	6.28827
LOC_Os01g43895	12.6175	7.47096	7.06062	12.9105	13.5645	5.87181	4.87823	11.6575
LOC_Os01g43910	104.954	161.508	123.745	135.204	160.14	146.524	101.632	132.537
LOC_Os01g43940	-	1.87229	-	-	0.810757	1.99652	0.265107	-
LOC_Os01g43990	-	2.94583	-	-	-	-	-	-
LOC_Os01g44020	-	4.37003	-	-	2.06518	-	-	-
LOC_Os01g44040	17.588	11.4526	14.318	14.4946	18.4542	21.3194	23.2297	19.9774
LOC_Os01g44050	18.0341	10.0234	17.1042	17.1084	6.26779	23.8939	10.322	36.2785
LOC_Os01g44090	20.2007	11.3025	10.2944	7.44532	11.5155	9.91002	16.9653	9.72264
LOC_Os01g44110	10.3871	8.94705	18.6813	9.10863	6.28323	7.92765	6.31552	14.6081
LOC_Os01g44120	47.0925	23.7963	37.9194	11.96	12.7126	40.2219	7.30649	56.7396
LOC_Os01g44130	-	-	0.65717	-	-	-	1.73258	-
LOC_Os01g44170	4.33327	0.0468828	9.18322	5.86121	10.4791	7.21082	5.26661	9.77101
LOC_Os01g44190	-	1.96788	1.21876	5.46518	2.92604	2.27018	2.95504	-
LOC_Os01g44210	25.1075	18.6938	12.6105	22.732	23.1578	15.5905	23.5633	13.6891
LOC_Os01g44220	7.5195	2.34374	15.732	4.98995	13.6341	4.15381	5.88193	15.6239
LOC_Os01g44230	32.9456	19.229	32.5323	32.1574	43.4209	25.5193	34.9844	47.3072
LOC_Os01g44290	-	-	0.563041	2.05934	0.91451	0.8993	-	-
LOC_Os01g44310	38.171	25.1359	34.0366	36.4345	25.5357	26.4679	22.8049	55.5303
LOC_Os01g44394	4.71562	5.80321	6.84136	6.09882	10.8718	3.49359	2.73499	5.07899
LOC_Os01g44960	-	-	-	-	-	-	-	1.11254
LOC_Os01g45020	-	-	0.0597705	-	0.747314	4.18654	-	-
LOC_Os01g45040	-	-	-	0.0792055	0.492784	6.1379	-	-
LOC_Os01g45070	7.64695	7.43187	7.422	7.68293	7.30751	6.68209	7.53121	10.158
LOC_Os01g45110	42.8866	19.1439	12.9568	21.5439	7.47677	37.1397	33.44	12.0445
LOC_Os01g45140	3.1225	2.64864	4.2958	3.40584	6.24514	3.7774	2.74531	4.49853
LOC_Os01g45200	40.9112	34.1584	18.5471	22.0983	30.7362	28.3379	29.5894	25.5401
LOC_Os01g45250	190.728	264.186	152.905	153.421	64.6765	269.335	137.54	127.555
LOC_Os01g45260	-	1.59489	-	-	-	-	-	-
LOC_Os01g45274	268.153	163.358	186.625	218.845	143.285	279.317	301.811	125.765
LOC_Os01g45360	34.2838	28.1228	22.7847	20.9103	32.1961	33.0007	24.4362	25.9754
LOC_Os01g45370	-	1.36961	2.17115	1.66332	4.0151	1.59625	2.51981	3.33762
LOC_Os01g45380	7.71067	10.3821	8.89756	7.99976	11.6716	7.35202	7.39716	9.33566
LOC_Os01g45390	9.43124	9.79285	10.665	9.42546	13.2293	15.8806	12.9427	12.2379
LOC_Os01g45439	21.3477	25.3839	42.5012	30.1773	29.8332	41.0792	25.6742	31.9734
LOC_Os01g45450	16.2498	12.9545	27.1831	15.2867	21.669	12.7753	5.37465	21.2834
LOC_Os01g45460	3.3774	3.81228	3.91769	3.80186	1.90546	2.07755	3.47437	3.09576
LOC_Os01g45470	5.60776	14.8796	14.2997	23.2072	71.5666	40.8288	5.51463	18.0425
LOC_Os01g45520	2.99506	1.76946	2.69724	2.9306	2.33722	1.37574	4.43703	4.35342
LOC_Os01g45530	8.15675	5.37761	7.3586	7.36611	12.1941	4.05592	7.21006	7.78778
LOC_Os01g45550	4.20582	4.80493	8.87877	6.65326	9.53974	6.23136	8.05033	4.01482
LOC_Os01g45620	-	1.29063	2.19905	2.8514	0.666596	4.03248	2.3601	3.43436
LOC_Os01g45640	12.2351	10.7711	11.8668	9.02943	21.3612	12.2258	29.4046	14.6081
LOC_Os01g45659	-	-	-	-	-	0.175344	-	-
LOC_Os01g45670	1.27449	2.39618	2.24235	2.29696	3.99033	1.88892	1.14647	2.99902
LOC_Os01g45700	17.9703	11.8226	8.38643	19.4053	12.0672	12.1669	29.4842	8.36824
LOC_Os01g45720	155.106	74.7912	48.7325	55.9191	30.5675	60.3824	103.35	57.5135
LOC_Os01g45730	2.80388	3.70993	1.3207	6.25724	1.17688	4.14495	6.37629	2.80554
LOC_Os01g45750	12.9361	13.3807	10.4346	11.564	18.8487	7.3383	14.9236	14.463
LOC_Os01g45830	13.6371	13.8301	9.1171	15.1283	12.9701	17.978	23.3579	13.4472
LOC_Os01g45840	-	1.34101	-	-	-	-	-	-
LOC_Os01g45860	3.05878	6.45631	6.30584	4.98995	3.75883	5.77922	5.86214	4.98225
LOC_Os01g45900	3.82348	2.6484	1.89179	6.57406	3.1922	5.58929	6.68977	2.0316
LOC_Os01g45910	111.454	102.568	145.278	104.314	114.211	193.384	117.243	136.697
LOC_Os01g45960	16.2498	16.9776	16.813	19.7222	19.3884	14.7674	24.247	19.8806
LOC_Os01g45970	4.01465	1.76287	7.12841	2.37617	5.70509	2.05454	2.19611	5.07899
LOC_Os01g45990	45.4994	36.8625	56.3555	50.4539	43.463	68.7124	39.3278	31.9251
LOC_Os01g46020	3.44113	3.53178	4.34576	5.782	4.4247	4.34287	2.47021	5.03062
LOC_Os01g46060	13.0635	9.6472	18.5979	10.9304	15.7495	11.2406	16.9658	19.8806
LOC_Os01g46070	104.19	113.655	104.936	153.183	197.255	101.214	107.535	102.886
LOC_Os01g46080	45.2445	43.8849	29.5116	33.9792	31.9243	45.1243	57.6603	36.472
LOC_Os01g46120	6.88226	10.4476	5.42435	7.28691	11.1151	5.52069	5.9637	12.3831
LOC_Os01g46169	8.22047	6.43644	8.64449	4.11869	6.81128	4.10994	13.1153	11.8026
LOC_Os01g46230	-	1.87626	1.00582	1.5049	1.91978	1.96065	-	-
LOC_Os01g46240	-	-	1.80546	1.90093	2.18865	1.13752	-	-
LOC_Os01g46290	1.78429	-	-	-	-	1.59625	5.05756	0.919055
LOC_Os01g46350	2.93133	5.12841	2.019	3.40584	4.38121	1.68613	1.87251	1.83811
LOC_Os01g46370	3.95092	2.7246	1.91683	7.99976	1.60009	3.09775	2.90974	-
LOC_Os01g46380	331.814	486.052	549.108	574.319	715.554	354.771	214.564	731.955
LOC_Os01g46400	22.0487	28.8257	22.8264	26.4546	25.4552	17.3152	14.8145	25.5401
LOC_Os01g46430	4.397	4.35922	2.09801	1.98014	4.44269	4.07407	5.5778	1.64462
LOC_Os01g46440	17.9066	23.5709	16.8778	11.3264	18.5411	21.8146	12.6653	23.1699
LOC_Os01g46510	78.9548	81.4567	81.0582	88.5518	78.3252	92.643	106.341	83.6824
LOC_Os01g46570	117.317	180.171	204.176	107.64	197.012	237.107	111.478	227.732
LOC_Os01g46580	19.8821	21.6073	25.9594	23.2072	26.3439	30.6285	26.9284	29.0712
LOC_Os01g46590	27.9751	29.2929	36.4856	32.3158	39.4025	32.2199	28.8058	45.3723
LOC_Os01g46600	3.1225	6.42866	1.56104	8.23737	4.35209	1.06135	1.48553	3.28925
LOC_Os01g46610	556.953	571.006	548.021	493.213	693.852	548.241	922.388	576.151
LOC_Os01g46700	80.2293	88.2741	79.5917	87.1261	55.4295	68.1633	66.8043	71.2993
LOC_Os01g46720	27.9114	18.1288	25.9652	16.8708	28.0801	14.8374	26.9027	49.2904
LOC_Os01g46750	77.8714	69.9576	100.845	96.2347	67.4538	100.058	123.648	116.043
LOC_Os01g46760	11.8528	15.1904	21.2198	12.9105	8.1456	4.80646	3.372	9.62589
LOC_Os01g46800	6.11756	1.90972	5.76816	2.69299	2.53774	4.34946	0.591601	8.22312
LOC_Os01g46810	42.4406	16.4622	62.9926	77.5422	14.2976	32.0566	15.4552	155.32
LOC_Os01g46840	2.74016	1.62739	1.87369	2.61378	3.82841	1.98723	2.27959	2.70879
LOC_Os01g46926	315.309	474.721	489.118	423.749	491.338	648.918	441.06	512.639
LOC_Os01g46932	31.6711	33.4709	50.1626	37.3058	60.6853	46.4009	36.4774	55.8689
LOC_Os01g46950	1.91174	2.59833	4.45526	3.24743	2.85695	-	1.44227	2.56368
LOC_Os01g46970	25.1712	42.7608	50.322	42.8502	24.1493	26.7209	27.1293	56.3042
LOC_Os01g46980	254.58	249.257	311.76	381.85	223.693	245.505	234.965	444.871
LOC_Os01g47050	2.03919	2.79222	5.05713	4.75233	4.50321	4.31629	3.20083	7.06221
LOC_Os01g47070	38.6171	59.4025	30.0664	45.2263	62.6801	39.8387	38.0887	21.9122
LOC_Os01g47080	20.0095	19.7456	26.5116	15.3659	18.7365	27.0162	23.5648	18.8164
LOC_Os01g47100	3.44113	1.65448	0.893655	2.53458	1.05966	1.91506	2.05999	-
LOC_Os01g47110	-	1.85091	1.20145	3.32663	1.28161	2.04082	-	-
LOC_Os01g47256	-	1.79489	3.55889	1.74252	2.85304	1.09679	2.56727	3.77296
LOC_Os01g47262	92.2732	136.324	163.983	126.254	128.498	108.897	107.856	185.552
LOC_Os01g47270	15.1027	52.8388	28.5582	41.8997	15.9751	33.2504	25.4819	46.3397
LOC_Os01g47290	10.642	12.8566	14.5581	7.52452	30.5826	3.95232	14.1265	11.1254
LOC_Os01g47330	4.33327	1.74253	1.89106	2.53458	6.37232	1.23227	3.58041	3.86971
LOC_Os01g47340	106.548	89.2272	112.188	108.195	98.4265	120.135	110.949	127.555
LOC_Os01g47350	-	1.3561	0.306894	-	0.57277	1.99609	1.30214	-
LOC_Os01g47400	2.86761	12.4598	3.14224	11.96	7.27051	2.08112	10.174	3.62785
LOC_Os01g47410	3.24995	2.85341	5.47107	5.86121	4.58834	12.8731	11.1729	5.94967
LOC_Os01g47420	12.5537	20.275	25.4245	28.8308	13.0981	13.6113	7.96499	23.7503
LOC_Os01g47430	91.8271	67.4089	64.4491	80.3936	102.506	105.217	111.5	60.8028
LOC_Os01g47450	7.0097	3.86957	8.01488	5.94041	7.56438	4.30257	9.9579	10.2063
LOC_Os01g47460	18.7988	17.9532	21.5481	20.831	15.2426	15.552	22.4807	21.7187
LOC_Os01g47470	14.9753	11.7292	13.936	13.0689	9.94628	6.75253	14.7675	7.06221
LOC_Os01g47490	17.9703	18.1909	22.8111	21.7815	26.3814	13.3886	28.9446	23.6536
LOC_Os01g47530	87.1115	78.6117	102.204	79.2055	70.0025	83.738	61.6399	95.7268
LOC_Os01g47540	91.8908	122.467	147.763	151.679	152.593	105.778	87.9824	194.017
LOC_Os01g47550	15.9949	16.8634	14.0725	22.8112	20.2897	22.9532	31.1845	16.2044
LOC_Os01g47560	145.611	221.779	133.687	117.62	100.593	142.824	104.038	63.7534
LOC_Os01g47570	6.11756	7.00491	12.3152	7.52452	5.87092	8.70378	3.40706	6.9171
LOC_Os01g47580	15.9311	69.9128	29.3949	43.0878	12.1754	33.3081	7.38049	4.83713
LOC_Os01g47600	7.83812	8.70827	7.91897	6.81167	13.797	6.69138	4.90122	9.81938
LOC_Os01g47610	2.93133	1.56135	3.30649	4.3563	8.62326	4.74487	3.58404	2.41857
LOC_Os01g47620	13.1273	17.0761	12.056	15.1283	16.9674	16.0581	12.678	16.9783
LOC_Os01g47635	2.03919	1.3387	2.32676	2.37617	1.65691	2.06826	2.15438	2.70879
LOC_Os01g47650	31.8623	30.0816	32.6167	33.1871	29.2975	36.4564	38.9668	35.0692
LOC_Os01g47660	74.2391	52.7856	87.7868	54.2558	123.722	43.5318	59.2531	77.5392
LOC_Os01g47680	14.2743	22.9933	25.5971	26.8507	15.881	22.0272	12.1193	12.9635
LOC_Os01g47690	333.216	329.34	268.941	561.963	276.76	250.808	239.611	434.858
LOC_Os01g47730	187.669	136.715	163.975	125.937	94.4065	92.944	41.2567	196.726
LOC_Os01g47740	77.2979	88.5957	90.7574	101.621	67.8239	85.2153	91.2858	110.432
LOC_Os01g47750	7.58323	15.0511	13.8845	10.8512	9.86226	16.794	4.51178	9.72264
LOC_Os01g47760	393.181	480.496	285.139	342.564	154.373	274.58	201.914	354.659
LOC_Os01g47770	25.9996	23.9326	24.87	29.9397	38.045	29.7358	27.4145	34.1502
LOC_Os01g47780	15.8674	9.96011	8.44164	16.3163	7.34777	11.1237	12.5744	7.20733
LOC_Os01g47800	14.0194	8.82118	13.9073	15.049	9.88603	13.1907	14.8749	21.235
LOC_Os01g47810	-	1.64828	-	-	-	-	-	-
LOC_Os01g47820	-	1.97329	1.04035	3.32663	2.42297	7.49907	2.15937	1.30603
LOC_Os01g47840	11.0881	20.607	13.084	15.1283	9.49197	26.203	20.7565	15.9142
LOC_Os01g47900	-	-	-	3.48504	-	3.06231	2.20918	-
LOC_Os01g48000	30.8427	31.3497	48.7567	25.425	48.368	49.4495	24.6095	21.1383
LOC_Os01g48020	6.75481	9.81002	11.5879	8.95022	1.28798	15.7765	5.55321	6.14316
LOC_Os01g48030	10.8332	7.36313	7.30916	5.7028	2.73397	3.53432	2.7417	2.90228
LOC_Os01g48040	17.0145	13.1478	22.9631	14.0194	3.48801	8.54098	9.25133	10.9803
LOC_Os01g48060	6.69108	7.50704	11.8032	8.55419	5.69615	2.8821	5.93233	9.04544
LOC_Os01g48120	-	-	0.0934668	-	0.0318479	30.1905	-	-
LOC_Os01g48130	4.33327	7.09487	2.15572	3.00981	2.30023	6.08789	5.22901	2.70879
LOC_Os01g48170	-	2.43417	1.40594	3.88107	0.349342	2.69833	3.72031	-
LOC_Os01g48180	45.818	27.4783	45.6558	29.7813	28.8365	39.0986	49.6856	47.9844
LOC_Os01g48190	298.231	183.31	284.968	158.49	127.05	168.388	109.298	231.94
LOC_Os01g48200	60.6658	71.037	123.265	71.5226	46.7309	59.012	42.9037	68.3487
LOC_Os01g48210	20.5193	19.3478	29.6746	15.6035	22.4126	24.6942	21.4069	33.4246
LOC_Os01g48220	30.0143	20.8755	18.7792	33.4247	20.4035	13.5148	19.54	19.2034
LOC_Os01g48230	-	-	2.07231	2.13855	5.79707	-	-	-
LOC_Os01g48250	6.37246	10.018	6.00952	13.1481	7.78556	7.02964	5.05657	5.70782
LOC_Os01g48270	18.4164	20.8984	23.1987	24.8705	22.985	12.0492	22.6779	31.78
LOC_Os01g48280	253.05	240.557	314.362	259.556	383.693	292.304	294.46	292.792
LOC_Os01g48290	11.5979	9.682	5.64274	4.75233	5.06494	7.13724	6.08341	10.3515
LOC_Os01g48300	7.0097	5.9166	5.68491	7.28691	13.6724	3.96561	10.8866	9.96449
LOC_Os01g48310	24.8526	24.1584	20.0007	19.643	13.5769	28.9668	28.4951	21.235
LOC_Os01g48320	53.9747	65.7012	50.5547	65.8198	46.0606	52.9491	42.8521	46.243
LOC_Os01g48330	47.0287	36.9404	44.4552	46.4936	45.9964	32.7526	54.9492	48.9034
LOC_Os01g48360	3.1225	4.35151	2.5553	4.19789	2.98116	2.97728	2.02701	2.22508
LOC_Os01g48370	54.2296	39.6494	67.8747	53.5429	54.2001	25.6143	31.492	57.0782
LOC_Os01g48380	10.2597	12.5044	12.5917	10.6135	15.7534	10.7447	8.80654	12.0445
LOC_Os01g48390	114.577	120.389	105.722	87.2053	43.2196	129.101	163.292	88.0358
LOC_Os01g48420	91.4448	84.0779	70.6471	64.4733	164.705	68.7635	127.979	62.9311
LOC_Os01g48440	119.292	194.62	113.412	107.165	78.2871	128.886	119.251	98.7259
LOC_Os01g48444	61.8128	62.9561	59.393	67.0079	57.4007	48.3957	66.968	73.1858
LOC_Os01g48446	32.9456	20.2411	22.165	17.346	12.1094	16.333	9.58407	30.9576
LOC_Os01g48500	2.10291	6.14204	1.9167	2.21775	4.24194	3.23322	1.64261	1.49951
LOC_Os01g48530	13.1273	44.7238	7.63167	22.732	16.4723	17.1226	15.5514	6.53013
LOC_Os01g48540	3.69603	7.45134	1.90086	3.24743	2.39749	2.23518	-	-
LOC_Os01g48610	2.93133	2.49782	1.41362	1.5049	5.91931	3.54318	0.726425	1.25765
LOC_Os01g48650	5.22542	0.0234414	1.95995	3.72266	4.06997	1.53737	1.48167	3.04739
LOC_Os01g48660	26.7643	15.5945	10.9215	26.217	44.3105	15.2601	4.08529	12.0928
LOC_Os01g48680	22.0487	29.7438	27.1894	35.088	34.8457	28.9539	16.9415	26.701
LOC_Os01g48690	3.6323	2.347	2.3158	3.88107	8.99694	1.31773	3.07805	3.24088
LOC_Os01g48700	4.97052	5.23426	8.20402	5.14836	7.6556	4.46463	3.06415	8.31987
LOC_Os01g48710	9.43124	9.07547	8.91087	13.1481	5.38305	42.6905	13.3758	11.4156
LOC_Os01g48720	12.9361	11.1302	16.9982	9.02943	16.9821	11.7122	9.2131	18.7681
LOC_Os01g48740	-	10.2541	3.24775	7.04929	2.65814	6.42615	2.85797	-
LOC_Os01g48750	14.2106	9.07927	13.3189	5.86121	10.2283	15.0902	6.05704	11.0287
LOC_Os01g48760	22.8771	17.7746	24.7837	22.1775	33.7122	31.0871	18.0599	34.1502
LOC_Os01g48770	139.875	109.119	143.644	135.6	296.281	94.265	108.004	133.215
LOC_Os01g48790	107.949	89.8574	73.3425	89.1854	65.5998	138.884	101.623	89.1483
LOC_Os01g48800	-	1.2443	-	-	-	-	2.28792	-
LOC_Os01g48810	33.328	26.1377	32.378	34.0584	40.868	26.7554	31.1165	52.4345
LOC_Os01g48820	-	1.62961	0.79305	2.05934	2.44147	-	1.84994	-
LOC_Os01g48830	39.0632	35.7301	35.78	33.4247	21.7285	27.8952	25.3069	19.6388
LOC_Os01g48850	6.24501	9.12043	6.54808	11.6432	14.8568	5.66017	9.13145	8.31987
LOC_Os01g48874	2.35781	4.72459	2.71816	2.69299	4.21747	5.9537	3.51055	3.62785
LOC_Os01g48910	12.6812	20.6344	28.1658	18.4549	24.0368	39.3694	22.9487	20.316
LOC_Os01g48920	3.05878	6.93245	7.4454	6.25724	8.01635	6.90702	10.6447	8.56172
LOC_Os01g48930	134.586	260.912	218.262	152.708	198.891	159.822	145.308	231.167
LOC_Os01g48940	1.52939	5.37419	3.52983	7.2077	2.90509	4.25342	3.99902	4.45016
LOC_Os01g48960	555.742	910.551	791.465	573.606	194.2	1023.42	545.678	726.827
LOC_Os01g48980	10.3871	8.73385	13.0258	9.97989	18.074	11.1104	13.4502	17.6555
LOC_Os01g48990	31.8623	48.2413	56.0909	37.8602	46.0708	16.3672	33.4712	78.1197
LOC_Os01g49000	17.588	16.1618	18.2705	17.1876	23.803	19.2706	25.4188	23.4601
LOC_Os01g49010	8.98517	4.57616	10.7339	4.2771	11.6967	7.75144	9.24375	10.2547
LOC_Os01g49026	49.7689	36.3697	50.2764	37.8602	59.1259	49.9947	54.4491	52.3378
LOC_Os01g49030	1.27449	1.36071	1.76348	0.792055	2.55354	1.7543	0.783387	0.72557
LOC_Os01g49060	13.7645	9.82781	21.4488	10.6135	21.214	15.5605	13.908	21.6704
LOC_Os01g49110	-	-	1.21797	0.237617	3.1339	5.95155	-	-
LOC_Os01g49120	63.7883	43.6219	52.0572	34.5336	21.9132	10.8217	85.8598	42.857
LOC_Os01g49150	3.6323	2.99207	3.26317	3.88107	2.20297	4.07764	3.26858	2.0316
LOC_Os01g49154	3.56858	3.428	2.68603	4.43551	0.969012	1.97794	2.28853	1.98322
LOC_Os01g49160	68.249	54.2868	60.216	38.3355	33.8407	45.9706	20.112	44.8402
LOC_Os01g49180	16.3772	12.3139	18.1279	14.4154	14.5449	14.9498	16.1638	20.2192
LOC_Os01g49190	158.483	156.186	168.187	199.202	254.4	137.248	190.701	172.395
LOC_Os01g49200	3.1225	6.69104	5.87365	5.06915	6.95042	1.52851	2.49882	3.09576
LOC_Os01g49219	5.22542	6.35149	3.68223	7.76214	3.38208	-	3.9378	4.01482
LOC_Os01g49250	10.5783	8.83509	15.8123	10.1383	18.1685	9.17234	8.41168	11.464
LOC_Os01g49290	98.9643	65.179	112.965	74.6116	164.191	59.0775	113.618	96.1138
LOC_Os01g49310	134.459	122.036	111.015	117.066	111.069	152.203	75.9709	160.98
LOC_Os01g49320	10.7057	6.07012	4.77965	8.71261	64.8341	28.0093	3.1421	3.86971
LOC_Os01g49330	4.90679	4.32521	7.34118	4.11869	5.61433	3.00786	2.63423	3.91808
LOC_Os01g49340	7.7744	6.06877	8.38031	4.91074	4.72492	3.87129	8.58438	9.04544
LOC_Os01g49350	15.8674	15.9118	16.469	15.7619	34.4108	32.4837	22.2552	17.6072
LOC_Os01g49360	2.80388	2.83259	3.43536	3.48504	1.93926	-	2.05653	4.01482
LOC_Os01g49380	6.30873	7.82083	10.5138	6.17803	8.54477	8.15128	5.76405	10.3515
LOC_Os01g49410	37.024	50.0297	25.5323	38.2563	26.3459	20.7232	10.309	35.166
LOC_Os01g49440	4.77934	3.26741	3.45125	6.57406	3.12409	3.41343	1.87526	5.27247
LOC_Os01g49470	42.4406	51.6515	73.7318	54.5726	36.7368	68.3667	48.5179	115.366
LOC_Os01g49490	5.67149	6.15022	9.29357	6.57406	5.40976	9.92687	7.57799	8.17475
LOC_Os01g49510	13.9557	12.645	14.8261	14.7322	15.367	16.2547	18.5852	16.3979
LOC_Os01g49529	96.6702	165.08	285.722	163.797	33.0531	72.6675	31.8692	139.164
LOC_Os01g49580	5.48031	3.1119	9.30526	5.54439	0.430552	3.1119	1.99356	6.82036
LOC_Os01g49614	21.985	25.3515	52.1784	29.7021	55.5896	4.66655	9.04272	36.4236
LOC_Os01g49630	-	3.05381	4.12846	-	-	-	-	3.57948
LOC_Os01g49640	-	-	-	-	6.06371	-	1.47874	-
LOC_Os01g49660	-	1.2942	2.30159	-	-	-	-	-
LOC_Os01g49670	13.2547	12.4679	17.1834	12.5145	17.13	13.6091	12.1944	25.4433
LOC_Os01g49690	49.3866	49.6893	53.884	43.0878	70.1635	58.4483	61.2063	57.8037
LOC_Os01g49710	5.92639	7.28685	8.57301	8.23737	14.7389	20.7565	3.04779	5.03062
LOC_Os01g49720	1.40194	1.28379	2.67721	3.64345	8.35085	2.14529	-	1.78974
LOC_Os01g49740	-	-	-	-	-	-	2.31803	-
LOC_Os01g49760	9.17634	6.46195	9.49635	9.02943	12.1779	12.5225	12.1213	8.22312
LOC_Os01g49770	26.1271	22.8913	29.7711	23.4448	25.2651	12.7775	22.3279	22.1057
LOC_Os01g49820	81.8861	68.0112	80.8031	48.7906	66.1282	103.381	69.4005	45.9044
LOC_Os01g49830	150.008	151.284	127.205	156.827	145.077	85.9178	70.9793	143.518
LOC_Os01g49890	19.5634	16.4948	15.3068	27.4843	29.5688	8.53028	12.6599	18.8648
LOC_Os01g49900	4.58817	3.66655	5.57058	4.98995	4.72762	5.03539	7.04391	6.82036
LOC_Os01g49920	35.7495	16.3064	27.8169	25.425	5.13393	8.87795	18.2196	18.6713
LOC_Os01g49930	11.2155	13.5214	8.74262	12.7521	6.29525	12.8381	13.8736	11.5124
LOC_Os01g49940	46.2003	59.3794	54.1724	66.5326	47.9073	69.3184	71.0761	63.5599
LOC_Os01g50010	61.3668	42.1464	111.572	57.8992	45.9229	48.4466	49.2439	51.9508
LOC_Os01g50040	36.1318	36.5599	76.7996	56.1567	25.6474	55.2128	24.757	41.7928
LOC_Os01g50050	4.58817	4.14078	7.12158	4.98995	13.2486	10.9935	3.31094	6.28827
LOC_Os01g50060	1.46567	2.08501	2.01157	2.53458	2.44942	2.04125	1.89257	2.22508
LOC_Os01g50080	2.74016	7.47423	4.1318	9.58387	3.33224	6.72952	2.34245	7.2557
LOC_Os01g50100	34.6024	36.1852	35.0896	46.3352	59.6145	119.406	24.094	9.62589
LOC_Os01g50110	-	-	-	-	0.304386	1.06179	-	-
LOC_Os01g50120	-	1.60172	1.93219	2.45537	1.47858	1.59538	2.2557	3.04739
LOC_Os01g50160	300.653	212.766	159.109	183.598	107.038	475.517	471.623	147.968
LOC_Os01g50170	4.26955	9.58132	4.9941	3.32663	5.25861	21.881	2.5109	2.66042
LOC_Os01g50200	25.4898	10.641	3.9547	11.7224	2.39479	2.72091	18.7146	6.43339
LOC_Os01g50259	1.65684	1.9949	2.15501	-	1.74304	2.34278	-	1.06417
LOC_Os01g50310	29.5682	13.6091	15.033	27.8011	14.5886	10.3417	33.7091	16.3495
LOC_Os01g50320	52.1267	50.4903	74.1255	58.6121	40.3748	38.4638	33.0751	66.0269
LOC_Os01g50360	-	1.96176	3.29806	3.32663	2.99254	-	-	-
LOC_Os01g50370	45.4356	103.593	62.1611	31.4446	63.4695	67.1988	29.8795	42.857
LOC_Os01g50400	12.0439	41.9351	13.2123	14.7322	23.6746	27.4318	10.2801	21.7671
LOC_Os01g50410	73.8568	85.4522	27.4298	25.1874	38.5981	30.7827	32.4654	51.3703
LOC_Os01g50420	207.806	188.323	100.77	74.2156	80.7996	77.7998	55.0545	176.313
LOC_Os01g50440	84.2439	38.5739	56.6718	22.336	86.4307	33.6421	54.3787	52.3378
LOC_Os01g50450	79.8469	52.9306	46.1855	59.5625	42.0007	65.7328	95.5755	48.2746
LOC_Os01g50460	0.382348	1.59465	-	-	-	-	1.89485	-
LOC_Os01g50470	-	-	0.195765	0.316822	0.616981	1.73043	-	-
LOC_Os01g50530	-	4.07077	1.50594	-	-	-	5.63735	-
LOC_Os01g50590	-	-	-	-	3.0419	-	-	-
LOC_Os01g50610	2.54898	3.66957	2.41974	3.40584	9.48609	3.14733	3.61248	3.57948
LOC_Os01g50616	5.73521	7.68304	7.55443	5.94041	4.83089	7.49021	6.96112	5.75619
LOC_Os01g50622	7.58323	6.48746	11.1901	4.2771	31.2968	7.673	6.27292	23.0247
LOC_Os01g50690	18.2252	14.0098	23.3419	19.2469	21.7984	17.4042	19.9735	25.8787
LOC_Os01g50700	-	1.53124	2.17219	-	-	1.69499	-	0.386971
LOC_Os01g50720	1.01959	1.31772	1.77975	-	-	-	1.27745	0.386971
LOC_Os01g50730	-	2.0088	1.14344	-	-	-	-	-
LOC_Os01g50760	12.8724	17.83	11.7486	17.0292	13.9523	12.2895	11.2619	15.5272
LOC_Os01g50770	74.6215	60.5322	86.8452	76.0373	77.5584	80.1264	106.066	105.449
LOC_Os01g50820	25.4261	6.87515	5.98012	7.68293	5.70815	13.396	22.8277	15.8174
LOC_Os01g50830	2.74016	2.52054	3.2452	2.8514	3.38427	2.89096	5.21944	3.62785
LOC_Os01g50840	26.2545	31.7628	15.1504	25.3458	7.3292	41.5876	24.2912	30.0386
LOC_Os01g50849	4.46072	7.18632	9.334	9.26704	4.27749	8.5184	3.98444	10.7868
LOC_Os01g50860	7.64695	6.266	7.24201	5.62359	4.69334	3.17877	10.3215	8.02964
LOC_Os01g50870	20.137	18.5711	12.8972	12.1976	3.93926	24.231	12.4987	9.81938
LOC_Os01g50910	29.7594	41.6239	9.97161	49.4242	98.0924	21.2388	11.7272	5.99804
LOC_Os01g50930	3.69603	3.51684	5.69876	2.61378	5.30774	2.83738	5.13865	6.5785
LOC_Os01g50934	29.5682	23.4957	29.2956	21.3855	38.968	22.8632	20.3011	33.2795
LOC_Os01g50940	55.6316	45.6473	22.264	17.4252	16.4005	16.3773	17.0008	29.7
LOC_Os01g50960	17.0145	14.5614	15.0074	12.7521	20.7042	9.50974	15.4807	16.4946
LOC_Os01g50970	-	-	-	-	-	-	1.47736	-
LOC_Os01g51010	106.229	64.6609	97.7553	79.6015	39.142	70.3181	50.1802	73.0891
LOC_Os01g51020	6.49991	4.09223	10.504	4.59392	4.23607	2.15858	6.89844	10.8352
LOC_Os01g51030	5.54404	5.80384	9.22695	4.98995	4.48568	5.11199	4.43034	13.8826
LOC_Os01g51040	5.41659	3.18064	8.96362	5.54439	6.83075	9.5226	6.32809	9.38404
LOC_Os01g51050	-	-	-	-	4.0413	-	1.91728	2.17671
LOC_Os01g51060	1.97546	3.13542	1.21882	1.34649	2.54339	1.68613	1.60778	1.16091
LOC_Os01g51120	178.811	154.067	136.014	169.975	126.323	213.709	200.841	156.771
LOC_Os01g51140	-	-	-	-	-	-	2.19724	-
LOC_Os01g51154	34.2201	67.0157	60.8788	51.642	37.9275	27.0503	36.3428	37.8747
LOC_Os01g51170	25.2987	17.4908	17.567	21.3855	20.8725	27.8509	31.9208	16.3979
LOC_Os01g51190	28.6761	22.5971	25.9104	21.6231	22.9714	29.1713	33.4244	26.3624
LOC_Os01g51200	140.959	127.533	125.604	145.342	113.984	179.102	193.818	126.733
LOC_Os01g51210	32.627	32.1538	30.7684	35.1672	31.0208	36.8297	37.6327	30.8609
LOC_Os01g51220	25.8722	22.1066	29.6881	23.8409	57.8957	33.8382	30.3379	37.8264
LOC_Os01g51230	-	2.76568	2.2311	3.64345	4.67764	2.11742	4.55763	-
LOC_Os01g51250	38.8083	46.2957	54.7718	34.2168	43.8888	59.3935	37.3702	46.3881
LOC_Os01g51280	65.7638	67.7011	62.9316	60.909	58.6332	78.6495	47.4032	38.3585
LOC_Os01g51290	285.104	377.058	677.545	367.197	302.26	365.983	229.867	425.958
LOC_Os01g51300	50.7885	45.946	60.5164	47.1273	103.784	45.5938	50.9827	58.8679
LOC_Os01g51310	-	-	-	2.45537	-	1.52008	-	-
LOC_Os01g51320	0.573521	2.76052	0.962983	-	0.810025	2.0554	1.07793	1.06417
LOC_Os01g51330	1.91174	2.66946	2.7005	2.13855	1.99707	1.87034	3.01426	2.41857
LOC_Os01g51360	3.50485	3.09641	2.91467	-	-	-	2.54619	3.04739
LOC_Os01g51370	5.92639	6.8947	5.64145	10.3759	-	-	6.08671	8.65847
LOC_Os01g51380	40.2102	40.1051	43.7545	52.8301	25.8541	38.3125	60.7017	48.8067
LOC_Os01g51390	44.2886	50.1841	53.921	44.5927	39.8692	24.3488	56.6528	71.8314
LOC_Os01g51410	67.0383	79.603	52.794	92.5912	78.2673	32.926	121.646	73.6695
LOC_Os01g51420	16.8233	30.2293	13.0337	18.0589	15.281	39.6118	24.2977	22.8796
LOC_Os01g51430	8.09302	6.80015	14.4788	7.36611	8.41016	11.2831	7.93075	9.43241
LOC_Os01g51490	1.65684	2.39443	4.95481	3.48504	1.99976	3.37756	2.1475	8.65847
LOC_Os01g51530	5.54404	2.73445	4.63468	2.8514	1.47441	2.40566	5.93124	3.28925
LOC_Os01g51540	35.8132	52.0151	12.0826	51.642	21.4913	35.2002	62.8991	28.8777
LOC_Os01g51570	23.833	13.2436	10.5086	28.118	13.3521	14.1427	54.6561	10.158
LOC_Os01g51630	68.6951	72.6444	186.512	87.2845	89.2539	50.3427	31.4284	132.005
LOC_Os01g51632	30.4604	25.2453	41.4248	46.0184	7.34599	27.1618	16.4907	45.2272
LOC_Os01g51634	13.3184	15.0342	17.5729	22.2567	3.01988	15.2683	10.9225	19.0099
LOC_Os01g51640	21.1566	14.5736	13.8475	17.1876	12.4457	17.6522	20.246	15.5272
LOC_Os01g51670	193.786	45.0999	60.7475	27.4843	-	-	19.6966	109.609
LOC_Os01g51690	29.8868	10.9528	13.743	5.06915	6.3511	1.2367	3.62423	8.31987
LOC_Os01g51700	27.1467	26.3996	38.9913	36.5137	30.3076	32.6285	24.8375	39.7612
LOC_Os01g51710	3.95092	3.91105	6.26178	4.43551	4.98314	3.71366	2.89435	7.98127
LOC_Os01g51754	10.9606	10.4916	10.0849	6.73247	10.456	8.8075	13.048	10.3515
LOC_Os01g51770	4.20582	2.51291	1.98688	4.83154	2.31505	2.98571	2.78354	2.41857
LOC_Os01g51800	18.5439	9.93462	14.316	17.0292	17.0878	18.1392	21.2277	16.5914
LOC_Os01g51810	-	1.79076	-	-	-	-	-	1.54788
LOC_Os01g51840	-	1.89255	2.40316	-	3.04325	-	2.59879	5.07899
LOC_Os01g51860	0.892144	2.91579	2.13897	1.02967	3.29717	3.08932	3.20625	5.2241
LOC_Os01g51870	27.8476	29.0003	21.7937	18.6133	66.7051	93.162	34.9544	16.4462
LOC_Os01g51880	-	-	-	-	-	1.64584	-	-
LOC_Os01g51890	10.9606	13.9492	40.3726	28.0387	24.3278	14.2147	5.40649	27.4749
LOC_Os01g51920	317.858	701.487	560.528	461.055	160.388	377.477	247.072	197.742
LOC_Os01g52010	5.92639	12.9838	7.50692	8.71261	4.92289	1.80789	9.82515	7.88453
LOC_Os01g52020	-	-	-	-	3.69331	-	-	-
LOC_Os01g52050	37.4701	19.2504	18.5757	47.9193	49.4136	22.6725	34.8576	22.6861
LOC_Os01g52060	4.52445	25.9014	27.9573	9.58387	7.34791	10.4656	4.03258	14.0761
LOC_Os01g52090	5.73521	8.07924	4.5146	9.66307	7.99797	5.9497	6.13871	4.93387
LOC_Os01g52100	3.18623	2.95639	2.92917	2.53458	5.1606	1.23627	1.02498	1.88648
LOC_Os01g52110	139.875	218.579	261.881	240.151	425.645	142.138	55.4114	192.76
LOC_Os01g52120	-	-	-	-	1.89762	-	-	1.3544
LOC_Os01g52130	98.3908	76.3386	51.3522	49.345	16.7027	70.2141	110.109	19.1067
LOC_Os01g52140	-	-	-	1.58411	-	4.39732	2.54604	2.17671
LOC_Os01g52160	-	-	-	2.21775	-	1.66798	-	-
LOC_Os01g52214	31.8623	34.2128	31.1186	39.8404	74.0949	30.887	30.6239	33.1827
LOC_Os01g52230	58.3717	52.8381	58.1204	70.4929	41.9461	57.7852	22.3935	54.0791
LOC_Os01g52240	3.8872	3.33352	7.1355	13.0689	14.4922	4.89278	1.60626	4.59528
LOC_Os01g52250	12.3626	10.1496	16.3155	16.7124	7.60576	5.02167	10.1661	28.7326
LOC_Os01g52260	159.885	269.816	201.715	304.783	110.093	225.683	118.952	304.256
LOC_Os01g52270	5.35287	5.64039	6.46076	5.46518	2.952	3.85843	6.88604	10.7384
LOC_Os01g52280	13.1273	12.9032	17.6355	15.4451	5.59938	21.3171	14.6122	16.9783
LOC_Os01g52290	14.8478	11.4578	26.3153	12.6729	20.0212	12.8373	9.3972	17.1234
LOC_Os01g52304	2.23036	2.09566	4.74794	2.9306	2.27109	-	-	5.94967
LOC_Os01g52320	-	-	-	-	-	1.3443	-	-
LOC_Os01g52330	0.82842	1.38256	1.62698	1.34649	0.0955437	4.88792	2.58894	0.967426
LOC_Os01g52340	1.33822	-	1.10811	1.10888	0.937656	2.74706	2.34995	-
LOC_Os01g52370	3.3774	2.78221	1.97799	5.06915	3.41538	-	1.60591	2.27345
LOC_Os01g52390	88.2585	45.6802	79.5096	53.0677	76.5066	51.9615	96.755	67.1394
LOC_Os01g52400	5.09797	3.51303	8.06574	4.3563	5.54659	6.12332	4.22044	8.41661
LOC_Os01g52410	31.0339	25.4059	22.3223	26.4546	3.6132	11.8392	10.9644	19.8806
LOC_Os01g52450	12.2988	12.4384	16.0212	12.1184	23.5375	13.8602	11.7963	15.237
LOC_Os01g52460	30.3329	25.6937	33.2735	34.3752	34.9432	55.7442	35.2793	39.6645
LOC_Os01g52470	1.46567	1.33934	-	-	-	1.2367	-	-
LOC_Os01g52480	95.0771	81.4736	86.6528	100.829	66.189	69.8749	81.6607	63.7534
LOC_Os01g52490	35.622	24.2282	61.0087	29.5437	44.6719	20.1614	45.1816	52.4829
LOC_Os01g52500	170.846	202.277	160.64	152.312	203.163	102.982	189.531	154.691
LOC_Os01g52514	1.33822	5.1331	4.67877	-	6.21646	1.42047	-	3.72459
LOC_Os01g52530	36.6416	29.019	40.0451	26.9299	16.7404	26.5876	21.5792	27.6684
LOC_Os01g52550	15.039	29.9974	64.0599	14.5738	34.5798	23.6649	17.5576	32.1669
LOC_Os01g52560	4.52445	4.95805	8.00392	4.59392	4.17777	2.94584	2.48932	6.09479
LOC_Os01g52570	1.59311	1.50311	1.6348	-	-	-	-	1.25765
LOC_Os01g52594	92.2732	65.2529	55.4279	49.1074	-	-	15.3309	54.7563
LOC_Os01g52610	1.91174	3.18787	2.23086	-	4.51264	-	-	1.93485
LOC_Os01g52630	25.9359	29.7564	20.8163	32.3951	25.7821	10.6145	30.1575	23.7503
LOC_Os01g52640	32.3084	23.3511	11.7991	30.0981	11.2728	24.8087	45.6161	14.9467
LOC_Os01g52660	-	1.45639	-	-	-	-	-	-
LOC_Os01g52710	40.4651	50.8684	62.1773	30.9694	42.9994	16.8546	22.7544	34.9241
LOC_Os01g52720	5.48031	5.41909	9.12262	3.88107	8.15953	5.95684	5.91644	7.49755
LOC_Os01g52730	71.2441	49.1441	34.4998	34.0584	21.4005	24.4739	18.1402	59.3516
LOC_Os01g52740	29.6319	30.702	18.4352	23.9993	20.5252	12.3387	23.8178	30.7158
LOC_Os01g52750	-	1.47109	-	-	-	-	-	-
LOC_Os01g52760	4.84307	2.35407	2.35253	3.40584	4.14689	2.14486	3.27203	4.64365
LOC_Os01g52780	8.79399	7.14001	9.97766	5.94041	7.63367	5.29219	5.48578	8.36824
LOC_Os01g52790	11.0244	9.96314	10.7515	10.2967	7.73805	22.3169	13.7885	7.44918
LOC_Os01g52810	19.4997	18.2054	51.4303	21.3855	50.8343	-	15.3379	30.1837
LOC_Os01g52851	2.67643	3.54831	2.39528	2.9306	2.54582	4.4965	1.70122	-
LOC_Os01g52864	18.4801	11.1698	16.1298	14.8906	10.7677	21.9516	22.8701	17.5104
LOC_Os01g52890	4.97052	6.28586	16.1368	7.60373	13.1954	6.12991	2.62133	21.235
LOC_Os01g52900	10.3871	18.4181	43.4763	20.7518	18.0079	12.8637	5.13115	58.7228
LOC_Os01g52920	161.924	246.625	159.165	199.043	119.306	158.873	164.249	215.397
LOC_Os01g52980	3.6323	6.97607	2.89831	4.43551	3.1878	3.32754	5.31261	6.77198
LOC_Os01g53000	46.3278	44.7157	36.7478	31.8406	30.1028	38.941	77.8169	57.8521
LOC_Os01g53010	7.5195	44.4362	31.6194	23.524	14.9664	15.0387	4.78492	58.7712
LOC_Os01g53020	0.892144	3.33607	2.47133	1.34649	3.38726	1.09322	1.60963	2.32182
LOC_Os01g53030	-	1.49731	-	-	-	-	-	-
LOC_Os01g53040	32.7544	36.7087	25.7692	34.6128	12.3495	47.9197	33.8208	18.4778
LOC_Os01g53060	4.71562	2.74105	3.84987	2.53458	6.29193	1.6857	5.39825	5.51433
LOC_Os01g53070	9.36751	6.02316	7.73392	11.4848	10.7256	4.6847	6.4572	8.70684
LOC_Os01g53079	15.74	8.89684	14.7129	11.8808	15.412	14.3928	16.733	18.7681
LOC_Os01g53130	3.3774	3.44088	3.64792	4.03948	2.13732	3.47987	1.04107	4.49853
LOC_Os01g53140	7.58323	4.91879	6.58401	6.41565	8.71783	6.2951	7.08187	6.14316
LOC_Os01g53150	11.789	7.17171	9.8225	9.34625	11.174	7.63098	14.7486	11.9477
LOC_Os01g53160	7.32833	1.82556	3.06862	2.53458	1.15887	3.22879	3.20029	2.51531
LOC_Os01g53200	2.86761	3.65074	5.38353	3.64345	4.52269	4.26228	2.38472	5.27247
LOC_Os01g53210	2.35781	1.10111	2.32639	-	-	-	-	1.49951
LOC_Os01g53220	0.764695	3.42117	-	-	4.83174	0.890872	-	2.22508
LOC_Os01g53240	0.955869	1.34839	-	-	-	-	-	0.822312
LOC_Os01g53250	26.7643	29.021	36.144	31.4446	21.3835	26.9264	18.846	44.163
LOC_Os01g53255	-	-	-	0.0792055	-	6.24994	-	-
LOC_Os01g53260	21.1566	27.4521	13.6315	25.9794	15.2989	16.7324	12.6344	15.7207
LOC_Os01g53280	3.50485	3.49563	5.53748	3.64345	6.46539	5.82751	4.48596	6.14316
LOC_Os01g53294	55.9502	24.8981	36.0775	49.5034	30.3663	52.745	90.753	52.2894
LOC_Os01g53350	2.03919	2.74693	1.98543	2.77219	1.85953	4.40304	49.8712	1.11254
LOC_Os01g53390	4.90679	4.10947	4.93229	5.46518	1.87337	5.21116	2.44288	6.04642
LOC_Os01g53420	18.1615	15.5807	6.98486	14.5738	3.58699	17.4635	43.0861	8.31987
LOC_Os01g53430	1.59311	1.25852	3.98803	3.72266	2.22637	1.70028	2.65206	4.59528
LOC_Os01g53450	9.81359	7.84785	24.0259	6.81167	8.29255	37.1347	11.8192	14.3179
LOC_Os01g53460	-	-	-	-	-	2.58543	3.17752	-
LOC_Os01g53470	7.5195	7.50823	10.9702	11.0096	7.35391	20.888	2.68591	11.1254
LOC_Os01g53520	161.669	112.931	170.373	165.381	174.589	204.88	212.343	188.987
LOC_Os01g53560	4.20582	3.38859	4.32676	2.9306	3.53394	2.3242	7.97012	3.38599
LOC_Os01g53600	22.6222	21.3455	29.6457	18.6925	29.7166	13.5909	18.1805	29.0712
LOC_Os01g53610	14.5929	10.297	16.5623	10.9304	9.38909	8.43866	18.7173	17.2686
LOC_Os01g53620	7.58323	8.05215	10.7351	8.31658	19.4873	2.79222	6.3035	12.2379
LOC_Os01g53630	0.573521	0.293613	-	-	-	-	-	1.11254
LOC_Os01g53670	40.2739	65.4077	89.2056	179.797	33.2085	61.4563	27.3804	190.341
LOC_Os01g53680	18.735	31.3412	86.6788	46.3352	40.5126	106.752	24.1225	84.6014
LOC_Os01g53700	37.2789	34.5453	42.445	47.7609	47.0717	44.2459	52.7313	44.7435
LOC_Os01g53710	59.8374	36.0074	100.457	24.8705	41.0898	35.8874	26.7591	60.8028
LOC_Os01g53720	12.1077	8.19041	12.9507	7.60373	13.299	6.86543	11.9625	12.1412
LOC_Os01g53730	325.569	313.012	402.434	157.461	191.992	179.318	183.669	422.814
LOC_Os01g53750	5.73521	2.95432	7.22091	4.03948	6.37643	-	5.15862	5.41759
LOC_Os01g53779	0.509797	19.2227	17.5646	-	4.49156	-	1.70473	0.241857
LOC_Os01g53790	1.72056	1.72465	2.34273	-	-	-	-	3.67622
LOC_Os01g53800	7.39205	7.19205	5.04667	18.0589	3.50247	7.01949	9.48465	10.3998
LOC_Os01g53810	150.709	101.396	175.664	106.135	54.4946	76.2786	103.037	102.257
LOC_Os01g53820	40.5288	63.7012	31.1214	69.7801	19.0041	7.44591	23.8207	18.2844
LOC_Os01g53840	-	-	2.88012	2.61378	2.61111	-	2.01886	1.64462
LOC_Os01g53880	93.0379	115.914	76.7352	77.6214	64.0226	99.7715	109.154	68.6389
LOC_Os01g53890	3.1225	4.23097	3.39051	3.72266	4.93058	2.14486	3.3229	4.01482
LOC_Os01g53900	8.41165	3.6172	4.53384	4.3563	3.75907	3.65608	9.69268	3.57948
LOC_Os01g53910	9.43124	3.5797	4.95163	5.46518	7.23536	4.41104	4.16591	7.69104
LOC_Os01g53920	130.38	110.042	126.948	55.6815	87.6709	92.431	31.4066	72.5086
LOC_Os01g53930	13.892	13.6345	15.3047	16.0787	14.8436	17.104	27.1334	14.0277
LOC_Os01g53940	1.33822	1.22054	1.7815	-	2.11454	1.70385	1.32307	1.98322
LOC_Os01g53980	3.18623	3.3247	2.76723	1.82173	4.19479	2.12714	-	1.11254
LOC_Os01g53990	2.23036	1.4722	-	-	-	1.73086	2.23626	1.30603
LOC_Os01g54010	26.1908	24.4128	24.6414	25.1081	28.3281	12.5074	26.2453	33.5213
LOC_Os01g54020	5.60776	4.12346	7.11147	6.73247	7.77542	4.47349	4.36391	5.9013
LOC_Os01g54030	1.27449	-	1.99347	0.792055	1.44452	3.88815	1.07892	2.80554
LOC_Os01g54040	4.77934	2.78317	4.52186	4.19789	5.59815	13.5648	4.45368	6.9171
LOC_Os01g54050	4.52445	4.95169	11.0998	5.30677	9.67964	5.4078	3.74877	10.3031
LOC_Os01g54080	6.56363	11.117	8.58262	12.9105	13.259	6.27479	5.73362	8.17475
LOC_Os01g54100	126.238	125.472	161.188	126.016	119.286	126.005	140.687	143.179
LOC_Os01g54190	12.6175	17.8165	17.335	19.4053	17.6662	7.1138	9.35211	19.155
LOC_Os01g54210	-	2.28374	1.872	5.06915	2.92579	-	1.12841	-
LOC_Os01g54240	15.4851	13.469	18.3801	16.554	23.4385	12.7217	15.4204	20.7513
LOC_Os01g54300	4.26955	5.59446	4.98364	13.4649	7.28469	5.92583	12.2707	4.5469
LOC_Os01g54340	134.841	355.462	205.448	215.993	203.813	240.891	160.649	227.974
LOC_Os01g54350	127.704	218.92	110.074	175.361	118.237	122.387	115.062	80.6834
LOC_Os01g54360	-	2.54605	-	-	-	-	-	-
LOC_Os01g54370	10.7057	10.3328	9.63376	10.2967	10.0489	20.3762	9.44073	5.70782
LOC_Os01g54380	2.42153	3.32581	2.0706	2.9306	2.49401	2.581	1.95993	2.12834
LOC_Os01g54390	8.2842	8.95341	11.2112	9.50466	5.56459	14.7971	11.7059	11.9477
LOC_Os01g54400	98.9006	56.1682	35.0594	64.4733	47.008	42.9999	58.3902	32.2153
LOC_Os01g54420	5.35287	5.214	7.63549	6.25724	7.18389	4.00191	3.28291	5.70782
LOC_Os01g54440	-	2.32959	1.6343	2.29696	2.44931	2.1723	1.82211	-
LOC_Os01g54470	-	-	-	-	-	2.07712	-	-
LOC_Os01g54480	264.584	377.383	340.726	355.395	218.971	285.773	187.901	345.758
LOC_Os01g54510	262.163	274.879	261.283	224.231	157.447	212.814	149.177	266.671
LOC_Os01g54515	1.59311	10.5155	6.68503	6.73247	3.62595	4.62668	1.26992	4.2083
LOC_Os01g54530	8.15675	5.99726	6.56839	7.28691	7.42853	7.50436	7.98589	9.62589
LOC_Os01g54540	4.20582	3.76023	4.27564	4.3563	9.16901	2.63459	4.13287	4.5469
LOC_Os01g54550	21.4115	17.4679	19.9556	21.8607	18.8241	29.8877	15.7351	26.0721
LOC_Os01g54560	360.872	398.457	314.579	280.546	188.435	325.124	266.405	316.058
LOC_Os01g54570	-	2.09335	-	-	6.38881	-	-	-
LOC_Os01g54580	30.4604	32.0075	30.1303	30.4149	21.9482	50.673	39.4613	27.9103
LOC_Os01g54590	2.10291	2.11711	2.92983	2.61378	3.17372	1.74458	1.95184	3.19251
LOC_Os01g54600	396.494	398.569	326.394	335.435	301.455	347.846	312.469	287.374
LOC_Os01g54620	10.5146	26.1657	6.41147	16.7916	9.47074	16.3739	19.4699	10.3998
LOC_Os01g54670	179.576	434.578	259.413	289.971	257.325	222.104	211.947	231.505
LOC_Os01g54784	21.5389	11.8725	20.3635	15.6035	16.2669	16.9304	21.1178	26.9912
LOC_Os01g54810	7.83812	10.4055	14.7099	16.4747	14.6953	9.65851	9.13078	20.9932
LOC_Os01g54850	26.1271	21.2408	22.2079	18.3757	20.0641	17.197	17.5102	21.2834
LOC_Os01g54860	121.905	91.6073	104.102	71.9186	81.4953	108.294	178.502	72.7021
LOC_Os01g54870	69.2049	57.6334	86.5999	58.6913	114.679	50.2793	66.5041	75.5076
LOC_Os01g54880	14.2743	18.6366	9.84898	15.3659	16.5463	23.9977	17.9959	15.0435
LOC_Os01g54890	11.0244	19.3297	12.7002	21.3855	9.96989	19.707	10.0568	14.9951
LOC_Os01g54900	5.41659	5.09727	5.14479	5.46518	3.17518	4.86448	6.9311	5.36922
LOC_Os01g54910	33.8378	38.4461	38.7518	40.474	41.8016	38.2728	44.3754	46.8718
LOC_Os01g54920	123.817	96.9935	132.373	106.294	130.287	83.2419	111.956	154.45
LOC_Os01g54930	64.3618	59.6507	45.3312	52.2756	53.6726	49.9441	72.7618	56.0624
LOC_Os01g54940	71.4353	30.4529	31.9332	43.9591	51.2166	14.5274	82.9789	44.8886
LOC_Os01g54950	-	1.94857	2.43697	3.72266	2.43019	2.26175	1.75337	-
LOC_Os01g54960	46.5827	46.2451	83.9809	39.4443	83.2928	57.3351	42.2414	64.9143
LOC_Os01g54969	2.67643	3.28624	3.75693	2.29696	5.18057	-	3.91775	4.01482
LOC_Os01g54980	-	-	0.596674	0.0792055	0.714481	7.42247	-	-
LOC_Os01g54990	5.16169	3.43595	8.72418	5.62359	5.70974	4.63997	7.46753	6.48176
LOC_Os01g55020	3.69603	3.21568	6.31256	4.83154	5.69197	2.11299	2.56707	5.07899
LOC_Os01g55030	48.367	30.4334	42.2095	45.1471	56.9191	38.2904	53.3503	54.708
LOC_Os01g55040	50.7248	60.8623	31.5093	38.0978	48.8538	27.375	68.0662	52.3378
LOC_Os01g55050	136.243	127.857	94.8202	151.995	103.818	140.46	187.077	91.712
LOC_Os01g55060	-	2.55598	-	1.82173	4.63475	-	3.29223	-
LOC_Os01g55070	-	2.47994	1.78119	1.5049	1.77609	1.33987	-	-
LOC_Os01g55080	-	6.61523	2.03753	3.88107	5.85193	2.99943	2.05876	-
LOC_Os01g55094	19.1174	12.1868	23.3573	13.861	10.9861	13.3527	18.3515	25.2015
LOC_Os01g55110	65.5726	124.832	96.2243	91.6408	176.646	84.0589	68.6161	114.737
LOC_Os01g55150	0.955869	2.82266	-	-	3.93338	-	-	1.49951
LOC_Os01g55160	15.74	7.14517	17.6483	3.64345	5.11738	2.25732	2.36323	15.2853
LOC_Os01g55170	42.6955	36.9069	56.785	41.6621	74.3585	44.5701	38.2867	80.4899
LOC_Os01g55190	52.4453	13.5571	18.478	29.5437	34.5038	13.4878	38.2153	22.7345
LOC_Os01g55220	-	4.30892	4.60077	-	9.75458	-	1.99681	4.69202
LOC_Os01g55240	357.941	210.398	262.581	204.429	152.464	138.835	193.982	157.545
LOC_Os01g55260	5.48031	15.1558	9.99955	10.3759	16.1091	3.6375	3.37534	5.70782
LOC_Os01g55270	35.4946	51.2653	31.327	43.4046	30.8411	44.3507	22.857	45.2756
LOC_Os01g55280	16.887	18.2677	10.6715	18.9301	10.0829	7.91436	5.75614	10.158
LOC_Os01g55290	7.0097	4.75359	7.39059	4.59392	3.4894	1.11937	6.64254	12.3347
LOC_Os01g55300	15.4851	8.58717	13.6188	9.10863	8.44594	5.76864	16.7657	18.8164
LOC_Os01g55310	12.6175	16.3826	23.0129	26.3754	7.06238	14.1723	8.78476	20.2676
LOC_Os01g55320	1.27449	1.17517	4.12163	3.08901	1.47147	2.25289	0.344436	1.78974
LOC_Os01g55340	14.2743	13.8503	11.3025	10.9304	8.81276	15.3487	13.1464	7.98127
LOC_Os01g55360	31.6074	23.4875	30.3093	25.821	26.0159	40.9661	40.4511	27.8135
[truncated: 19,678 more rows]
