# Supplementary material for: Loci and natural alleles underlying robust roots and adaptive domestication of upland ecotype rice in aerobic conditions
Source: PLoS Genet. 2018 Aug 10;14(8):e1007521. doi: 10.1371/journal.pgen.1007521 (PMC6086435; doi:10.1371/journal.pgen.1007521)
Supplement: S1 File — (ZIP) [file pgen.1007521.s036.zip]

Archive with 5 entries (5 files):
- Deleting miss and MAF.pl
- Extract SNP.pl
- Merging sequencing data.pl
- Step 1 for pi.pl
- Step 2 for pi.pl
