# Supplementary material for: Loci and natural alleles underlying robust roots and adaptive domestication of upland ecotype rice in aerobic conditions
Source: PLoS Genet. 2018 Aug 10;14(8):e1007521. doi: 10.1371/journal.pgen.1007521 (PMC6086435; doi:10.1371/journal.pgen.1007521)
Supplement: S1 File — (ZIP) [file pgen.1007521.s036.zip › Deleting miss and MAF.pl]

#!usr/bin/perl
use warnings;
use strict;


###This script is to filter the missing >50% and rare <0.05:perl Deleting miss and MAF.pl.


open (IN, "<Data_format.txt") || die $!;
open (OUT, ">>SNP_without_missingmorethan0.5_MAFlessthan0.05.txt") || die $!;


while(my $line = <IN>){
	chomp($line);
	my @array = split(/\s+/, $line);		
    my $total = $#array-2;
    
    my $count_miss =0;
    my $count_maf =0;
    my $count_rare =0;

	foreach my $i(3 .. $#array){
		chomp($array[$i]);
		my @temp=split//,$array[$i];
		if ($array[$i] eq "-"){
			$count_miss++;
		}
		elsif ($array[$i] eq $array[2]){
            $count_maf++;
           }
        #elsif($temp[0] ne $temp[1]){
        	#$count_rare = $count_rare + 0.5;
        	#$count_maf = $count_maf + 0.5;
        #}
        elsif($array[$i] ne $array[2]) {
           $count_rare++;
           }

		}

	my $miss = $count_miss / $total;
	my $tmptotal = $count_maf + $count_rare;

	if ($tmptotal != 0) {
		my $maf = $count_maf / $tmptotal ;
		my $rare= $count_rare/ $tmptotal ;
		
       if ($miss <= 0.50 and $maf >= 0.05 and $rare >= 0.05) {
       print OUT "$line\n";
       }

       }
       
}


close(IN);
close(OUT);
exit;
