# Supplementary material for: Loci and natural alleles underlying robust roots and adaptive domestication of upland ecotype rice in aerobic conditions
Source: PLoS Genet. 2018 Aug 10;14(8):e1007521. doi: 10.1371/journal.pgen.1007521 (PMC6086435; doi:10.1371/journal.pgen.1007521)
Supplement: S1 File — (ZIP) [file pgen.1007521.s036.zip › Extract SNP.pl]

#!usr/bin/perl
use warnings;
use strict;

open(IN,"Data_format.txt")||die $!;
open(OUT,">SNP_within_genes.txt")||die $!;

while(my $line=<IN>){
	$line=~/\b[0-9]{8}\b/;
	my $pattern=$&;
	if ($pattern >= 18436284 and $pattern <= 18436946){
		print OUT "$line";
	}
	
}

close(IN);
close(OUT);
exit;
