# Supplementary material for: Loci and natural alleles underlying robust roots and adaptive domestication of upland ecotype rice in aerobic conditions
Source: PLoS Genet. 2018 Aug 10;14(8):e1007521. doi: 10.1371/journal.pgen.1007521 (PMC6086435; doi:10.1371/journal.pgen.1007521)
Supplement: S1 File — (ZIP) [file pgen.1007521.s036.zip › Merging sequencing data.pl]

#!usr/bin/perl
use warnings;
use strict;

open (IN1,"<Hapmap_format_for_446_wild_rice.txt")||die $!;
open (IN2,"<Hapmap_format_for_997_cultivated_rice.txt")||die $!;
open(OUT,">Merging_sequencing_data.txt")||die $!;


my $line1=<IN1>;
chomp($line1); 
  
while(my $line2 =<IN2>){
	chomp($line2);
	@array1 = split(/\s+/,$line1);
	@array2 = split(/\s+/,$line2);
       
	while($array1[1] ne $array2[1]){
		if ($array1[1] > $array2[1]){
		my $line2 =<IN2>;
		chomp($line2);
		@array2 = split(/\s/,$line2);
		}
		else {
			my $line1 =<IN1>;
			chomp($line1);
			@array1 = split(/\s/,$line1);
		}
	}

shift (@array2); shift (@array2);shift (@array2); 

my @total =(@array1,@array2);
print OUT "@total\n";

} 

close(IN1);
close(IN2);
close(OUT);
exit;
