# Supplementary material for: Loci and natural alleles underlying robust roots and adaptive domestication of upland ecotype rice in aerobic conditions
Source: PLoS Genet. 2018 Aug 10;14(8):e1007521. doi: 10.1371/journal.pgen.1007521 (PMC6086435; doi:10.1371/journal.pgen.1007521)
Supplement: S1 File — (ZIP) [file pgen.1007521.s036.zip › Step 1 for pi.pl]

#!usr/bin/perl
use warnings;
use strict;

for my $c(1..12){
open (IN, "<Data_format.txt") || die $!;
open (OUT1, ">Data_conversion_1.txt") || die $!;
open (OUT2, ">Data_conversion_1.txt") || die $!;

my $chrlen =0;
while (my $line = <IN>) {
    chomp ($line);
	my $count1=0;
	my $count2=0;
	my $count3=0;
	my $count4=0;
	my $total=0;

    my @tmpline = split (/\s/, $line);
    for my $i(3 .. $#tmpline) {
		my $tmp = $tmpline[$i];
		if ($tmp eq $tmpline[2]) {
			$count1++;
		}elsif ( $tmp =~/[ATGC]{1}/){
			$count2++;
		}elsif ( $tmp =~/[MRWSYK]{1}/){
      		$count3++;
		}elsif( $tmp =~/[VHDBM-]{1}/){
      		$count4++;
		}
      		$chrlen = $tmpline[1];
		}
     	$total = $count1 +$count2 +$count3 +$count4;
		my $count = $count2 + $count3;
	print OUT1 "$tmpline[0]\t$tmpline[1]\t$tmpline[2]\t$count1\t$count2\t$count3\t$count4\t$count\t$total\n";
}

for my $k(1 .. $chrlen){
    print OUT2 "Chr";
    print OUT2 "$c	$k\n";
    my $t = int ($k/5000);
}

}

close(IN);
close(OUT1);
close(OUT2);
exit;
