# Supplementary material for: Loci and natural alleles underlying robust roots and adaptive domestication of upland ecotype rice in aerobic conditions
Source: PLoS Genet. 2018 Aug 10;14(8):e1007521. doi: 10.1371/journal.pgen.1007521 (PMC6086435; doi:10.1371/journal.pgen.1007521)
Supplement: S1 File — (ZIP) [file pgen.1007521.s036.zip › Step 2 for pi.pl]

#!usr/bin/perl
use warnings;
use strict;

for my $c(1..12){
open(IN1, "<Data_conversion_1.txt")|| die $!;
open(IN2, "<Data_conversion_2.txt") || die $!;
open(OUT, ">pi_result.txt") || die $!;

my $window = 10000;
my $bin = 0.5;
my $count = int(1/$bin);                   #Ò»¸ö´°¿Ú·Ö2¸östep×ß
my $step = $window * $bin;                  #Ò»¸östep×ß5000bp;
my $sample = 0;

# ¶¨ÒåÈý¸öÈ«¾Ö±äÁ¿£¬
my %filter =();
my %snp =();
my %pi =();                 #´ËÈý¸ö²ÎÊýÊ®·ÖÖØÒª£¬ ·Ö±ðÍ³¼ÆÁËÃ¿Ò»¸öÇø¼äµÄÎ»µãÊý£¬ ÓÐÐ§SNPÎªµãÊýºÍPIÖµ
my %sample_all =();

while (my $line2 = <IN2>) {
	my @tt2 = split /\s+/,$line2;
	my $k = int ( $tt2[1] / $step);
	$filter{$k}++;                         # Íê³É¶Ô$filter{$k} µÄ¼ÆËã£¡
	}
	
close (IN2);

my $chr_name;
my $chrlen=0;    
while (my $line1 = <IN1>) {                # ¼ÆËãÃ¿Ò»¸östepÖÐsnpÎ»µãÊýºÍpiµÄ´óÐ¡£¡
	chomp($line1);
	my @tt1 = split (/\s+/, $line1);
	$chr_name = $tt1[0];
	$chrlen = $tt1[1];
	$sample = ($tt1[3] + $tt1[7]);      # Èç¹û×÷Îª±ê×¼µÄ¶þ±¶Ìå£¬ ´Ë´¦¿É¸ÄÎª ($tt[3] + $tt[7])/2, ¿ÉÒÔ×öÒ»Ð©ÏàÓ¦µÄµ÷Õû£¡
	my $k = int ($tt1[1]/$step);
	$pi{$k} += &pi ($tt1[3], $tt1[7]);   # ÎªÁËÑéÖ¤tajim¡®D¼ÆËãµÄ×¼È·ÐÔ£¬ ºóÃæÒ»¶¨ÒªÓÃÒ»Ð©·¶ÀýÊý¾Ý×öÑéÖ¤£¡
	if (($tt1[3]*$tt1[7]) !=0){
		$snp{$k}++;
		$sample_all{$k} += $sample;
		}
}
	
close (IN1);

#piµÄ¼ÆËã
sub pi {
	my $a =$_[0];
	my $b =$_[1];
	if ($a==0 || $b==0){ return 0;}
	my $pi = (2*$a*$b)/(($a+$b)*($a+$b-1));
	return $pi;
}


print OUT " chrname\tposition\tsum_pi/filter_site\tsum_snp\tfilter_site\n";

my $window_num = int ($chrlen/$step);             # ¶¨ÒåÑ­»·Òª×ßµÄ´°¿Ú¸öÊý
for ( my $i=0; $i <=$window_num-$count; $i++){     # Ã¿2¸öÐ¡´°¿Ú×÷ÎªÒ»¸ö´ó´°¿Ú£¬ ³¤Îª5000bp;
	my $sum_snp=0;
	my $sum_pi=0;
    my $sum_filter_site = 0;
    my $end = $i+$count-1;
    my $mean_sample=0;
    my $sum_sample=0;
    for my $a($i .. $end){

    if (!defined ($snp{$a})){
    	$snp{$a} =0;
    }
    if (!defined ($pi{$a})){
    	$pi{$a} =0;
    }
    if (!defined ($filter{$a})){
    	$filter{$a}=0;
    }
    if (!defined ($sample_all{$a})){
    	$sample_all{$a}=0;
    }

    	$sum_snp += $snp{$a};
    	$sum_pi += $pi{$a};
    	$sum_filter_site += $filter{$a};
    	$sum_sample += $sample_all{$a};
    }
	if($sum_snp != 0){
		$mean_sample = $sum_sample/$sum_snp;
	}
	my $id = $i*$step;
    my $mean_pi=0;
    if ($sum_filter_site !=0 ){$mean_pi = $sum_pi/$sum_filter_site;}

    print OUT "$chr_name\t$id\t$mean_pi\t$sum_snp\t$sum_filter_site\n";
}
 
}
 
 
 close(OUT);
 exit;
